# Supplementary material for: Genomic epidemiology of SARS-CoV-2 during the first four waves in Mozambique
Source: PLOS Glob Public Health. 2023 Mar 6;3(3):e0001593. doi: 10.1371/journal.pgph.0001593 (PMC10021167; doi:10.1371/journal.pgph.0001593)
Supplement: S1 Table — (XLSX) [file pgph.0001593.s002.xlsx]

## Sheet: table S1
S1 Table: Summary of the demographic data and metadata associated with the samples that tested positive for SARS-CoV-2 and subjected to whole genome sequencing.
Number	Lab identification number	Data of collection	Location	Sex	Age	Facility
1	PM0B277393	26-11-2020	Maputo	Male	47	KRISP
2	PMB0277398	25-11-2020	Maputo	Female	29	KRISP
3	PMB0277441	25-11-2020	Maputo	Female	37	KRISP
4	PMB0277009	25-11-2020	Maputo	Female	23	KRISP
5	PMB0277011	25-11-2020	Maputo	Female	65	KRISP
6	PMB0277025	25-11-2020	Maputo	Male	38	KRISP
7	PMB0277030	25-11-2020	Maputo	Female	29	KRISP
8	PMB0277035	25-11-2020	Maputo	Female	44	KRISP
9	PMB0275616	23-11-2020	Maputo	Female	27	KRISP
10	PMB0275619	23-11-2020	Maputo	Female	31	KRISP
11	PMB0275621	23-11-2020	Maputo	Female	Unknown	KRISP
12	PMB0275620	23-11-2020	Maputo	Female	55	KRISP
13	PMB0275653	23-11-2020	Maputo	Female	9	KRISP
14	PMB0275660	23-11-2020	Maputo	Male	66	KRISP
15	PMB0275818	23-11-2020	Maputo	Male	69	KRISP
16	PMB0276621	24-11-2020	Maputo	Female	30	KRISP
17	PMB0276616	24-11-2020	Maputo	Female	34	KRISP
18	PMB0276593	24-11-2020	Maputo	Male	30	KRISP
19	PMB0276564	24-11-2020	Maputo	Male	65	KRISP
20	PMB0276257	24-11-2020	Maputo	Male	46	KRISP
21	PMB0281968	12-03-2020	Maputo	Male	36	KRISP
22	PMB0281981	12-03-2020	Maputo	Female	48	KRISP
23	PMB0282909	12-04-2020	Maputo	Male	27	KRISP
24	PMB0282895	12-04-2020	Maputo	Female	74	KRISP
25	PMB0283208	12-05-2020	Maputo	Female	Unknown	KRISP
26	PMB0283214	12-05-2020	Maputo	Male	29	KRISP
27	PMB0283236	12-06-2020	Maputo	Male	64	KRISP
28	PMB0283254	12-06-2020	Maputo	Female	39	KRISP
29	PMB0283258	12-06-2020	Maputo	Male	30	KRISP
30	PMB0287256	14-12-2020	Maputo	Male	40	KRISP
31	PMB0287179	14-12-2020	Maputo	Male	64	KRISP
32	PMB0287034	14-12-2020	Maputo	Male	42	KRISP
33	PMB0288320	15-12-2020	Maputo	Male	39	KRISP
34	PMB0288328	15-12-2020	Maputo	Female	45	KRISP
35	PMB0288330	15-12-2020	Maputo	Male	43	KRISP
36	PMB0288385	15-12-2020	Maputo	Female	27	KRISP
37	PMB0288476	16-12-2020	Maputo	Female	42	KRISP
38	PMB0283276	12-06-2020	Maputo	Male	43	KRISP
39	PMB0286990	14-12-2020	Maputo	Female	38	KRISP
40	PMB0286996	14-12-2020	Maputo	Female	36	KRISP
41	PMB0288508	16-12-2020	Maputo	Male	39	KRISP
42	PMB0289523	17-12-2020	Maputo	Male	27	KRISP
43	PMB0289950	18-12-2020	Maputo	Male	10	KRISP
44	PMB0292273	23-12-2020	Maputo	Male	20	KRISP
45	PMB0292275	23-12-2020	Maputo	Female	24	KRISP
46	PMB0292297	23-12-2020	Maputo	Female	42	KRISP
47	PMB0292311	23-12-2020	Maputo	Male	37	KRISP
48	PMB0292337	23-12-2020	Maputo	Female	19	KRISP
49	PMB0292456	26-12-2020	Maputo	Male	39	KRISP
50	PMB0292462	26-12-2020	Maputo	Male	32	KRISP
52	PMB0292802	24-12-2020	Maputo	Male	Unknown	KRISP
53	PMB0292808	24-12-2020	Maputo	Male	40	KRISP
54	PMB0292841	26-12-2020	Maputo	Female	48	KRISP
55	PMB0292857	26-12-2020	Maputo	Female	27	KRISP
56	PMB0293027	27-12-2020	Maputo	Female	38	KRISP
57	PMB0293031	27-12-2020	Maputo	Female	32	KRISP
58	PMB0293071	24-12-2020	Maputo	Female	30	KRISP
59	PMB0293084	26-12-2020	Maputo	Male	24	KRISP
60	PMB0293086	26-12-2020	Maputo	Female	45	KRISP
61	PMB0293096	26-12-2020	Maputo	Female	43	KRISP
62	PMB0293108	26-12-2020	Maputo	Male	42	KRISP
63	PMB0293122	26-12-2020	Maputo	Female	31	KRISP
64	PMB0293124	26-12-2020	Maputo	Female	28	KRISP
65	PMB0293154	27-12-2020	Maputo	Female	33	KRISP
66	PMB0293155	27-12-2020	Maputo	Female	23	KRISP
67	PMB0293182	28-12-2020	Maputo	Male	57	KRISP
68	PMB0293183	28-12-2020	Maputo	Female	22	KRISP
69	PMB0293133	27-12-2020	Maputo	Female	41	KRISP
70	PMB0293046	27-12-2020	Maputo	Female	29	KRISP
71	PDC0017541	24-09-2020	Beira	Male	19	KRISP
72	PDC0013542	24-09-2020	Beira	Male	20	KRISP
73	PDC0013500	15-08-2020	Beira	Male	54	KRISP
74	PDC0017542	24-09-2020	Beira	Male	40	KRISP
75	PDC0017513	24-09-2020	Beira	Male	50	KRISP
76	PDC0018186	01-10-2020	Beira	Female	37	KRISP
77	PDC0018190	01-10-2020	Beira	Male	30	KRISP
78	PCD0013433	15-08-2020	Beira	Female	9	KRISP
79	PDC0018214	28-09-2020	Beira	Female	18	KRISP
80	PDC0013507	15-08-2020	Beira	Female	34	KRISP
81	PDC0014460	05-09-2020	Beira	Male	30	KRISP
82	PDC0017100	25-09-2020	Beira	Female	34	KRISP
83	PDC0018208	23-09-2020	Beira	Female	17	KRISP
84	PDC0017481	23-09-2020	Beira	Female	50	KRISP
85	PDC0018183	27-09-2020	Beira	Female	21	KRISP
86	PDC0017515	24-09-2020	Beira	Male	32	KRISP
87	PDC0018210	01-10-2020	Beira	Female	42	KRISP
88	PDC0017474	24-09-2020	Beira	Male	39	KRISP
89	PDC0018232	27-09-2020	Beira	Female	49	KRISP
90	PDC0013849	24-08-2020	Beira	Female	41	KRISP
91	PDC0013897	24-08-2020	Beira	Male	Unknown	KRISP
92	PDC0014477	08-09-2020	Beira	Male	39	KRISP
93	PDC0017954	29-09-2020	Beira	Male	36	KRISP
94	PDC0014466	05-09-2020	Beira	Female	37	KRISP
95	PDC0013829	24-08-2020	Beira	Male	34	KRISP
96	PDC0018227	27-09-2020	Beira	Female	Unknown	KRISP
97	PDC0018169	27-09-2020	Beira	Female	19	KRISP
98	PDC0017039	24-09-2020	Beira	Male	20	KRISP
99	PDC0017029	25-09-2020	Beira	Female	Unknown	KRISP
100	PDC0017056	25-09-2020	Beira	Female	Unknown	KRISP
101	PDC0013866	24-08-2020	Beira	Female	28	KRISP
102	PDC0018188	01-10-2020	Beira	Female	4	KRISP
103	PDC0018180	01-10-2020	Beira	Male	15	KRISP
104	PMB0299971	07-01-2021	Maputo	Female	49	KRISP
105	PMB0299970	07-01-2021	Maputo	Female	27	KRISP
106	PMB0299961	07-01-2021	Inhambane	Female	29	KRISP
107	PMB0299963	05-01-2021	Inhambane	Male	60	KRISP
108	PMB0299668	06-01-2021	Maputo	Female	54	KRISP
109	PMB0298747	06-01-2021	Maputo	Female	44	KRISP
110	PMB0298750	06-01-2021	Maputo	Male	10	KRISP
111	PMB0299967	07-01-2021	Maputo	Female	43	KRISP
112	PMB0299968	07-01-2021	Maputo	Male	43	KRISP
113	PMB0300258	07-01-2021	Maputo	Female	27	KRISP
114	PMB0300264	07-01-2021	Maputo	Male	20	KRISP
115	PMB0300262	07-01-2021	Maputo	Male	38	KRISP
116	PMB0300266	07-01-2021	Maputo	Male	13	KRISP
117	PMB0300275	07-01-2021	Maputo	Female	6M	KRISP
118	PMB0300281	07-01-2021	Maputo	Female	24	KRISP
119	PMB0300298	07-01-2021	Maputo	Female	32	KRISP
120	PMB0299964	05-01-2021	Inhambane	Female	14	KRISP
121	PMB0300291	07-01-2021	Inhambane	Female	48	KRISP
122	PMB0300295	07-01-2021	Maputo	Male	32	KRISP
123	PMB0300298	07-01-2021	Maputo	Female	32	KRISP
124	PMB0300306	07-01-2021	Maputo	Female	38	KRISP
125	PMB0300287	07-01-2021	Maputo	Female	30	KRISP
126	PMB0300301	07-01-2021	Maputo	Male	28	KRISP
127	PMB0301178	07-01-2021	Maputo	Male	28	KRISP
128	PMB0301015	05-01-2021	Nampula	Female	49	KRISP
129	PMB0301146	05-01-2021	Nampula	Female	36	KRISP
130	PMB0301025	05-01-2021	Nampula	Female	16	KRISP
131	PMB0301021	05-01-2021	Nampula	Male	25	KRISP
132	PMB0301148	30-12-2020	Nampula	Female	25	KRISP
133	PMB0301143	05-01-2021	Nampula	Female	45	KRISP
134	PMB0301176	04-01-2021	Nampula	Female	17	KRISP
135	PMB0301128	05-01-2021	Nampula	Female	16	KRISP
136	PMB0301172	05-01-2021	Nampula	Male	19	KRISP
137	PMB0301182	05-01-2021	Nampula	Female	6	KRISP
138	PMB0301130	05-01-2021	Nampula	Male	48	KRISP
139	PMB0301129	05-01-2021	Nampula	Female	20	KRISP
140	PMB0301133	31-12-2020	Nampula	Male	32	KRISP
141	300982	01-08-2021	Maputo	Male	40	KRISP
142	312916	16-01-2021	Maputo	Female	12	KRISP
143	312915	16-01-2021	Maputo	Female	6	KRISP
144	312917	16-01-2021	Maputo	Male	16	KRISP
145	312945	16-01-2021	Maputo	Male	Unknown	KRISP
146	312943	16-01-2021	Maputo	Female	42	KRISP
147	312948	16-01-2021	Maputo	Male	45	KRISP
148	312977	16-01-2021	Maputo	Female	29	KRISP
149	312978	16-01-2021	Maputo	Female	22	KRISP
150	313052	15-01-2021	Inhambane	Female	19	KRISP
151	313053	15-01-2021	Inhambane	Male	28	KRISP
152	313054	15-01-2021	Inhambane	Male	42	KRISP
153	313055	15-01-2021	Inhambane	Male	61	KRISP
154	313056	15-01-2021	Inhambane	Male	46	KRISP
155	313085	14-01-2021	Inhambane	Female	23	KRISP
156	313086	14-01-2021	Inhambane	Female	13	KRISP
157	313042	15-01-2021	Inhambane	Male	34	KRISP
158	313043	15-01-2021	Inhambane	Female	22	KRISP
159	313044	15-01-2021	Inhambane	Male	Unknown	KRISP
160	313049	15-01-2021	Inhambane	Female	34	KRISP
161	313051	15-01-2021	Inhambane	Female	32	KRISP
162	313004	16-01-2021	Maputo	Female	60	KRISP
163	310073	14-01-2021	Inhambane	Female	46	KRISP
164	313211	14-01-2021	Inhambane	Female	18	KRISP
165	313207	15-01-2021	Inhambane	Female	18	KRISP
166	313035	15-01-2021	Inhambane	Male	25	KRISP
167	313094	14-01-2021	Inhambane	Male	20	KRISP
168	313181	15-01-2021	Inhambane	Female	42	KRISP
169	313097	14-01-2021	Inhambane	Male	18	KRISP
170	313068	15-01-2021	Inhambane	Female	42	KRISP
171	313127	14-01-2021	Inhambane	Male	25	KRISP
172	313120	14-01-2021	Inhambane	Female	31	KRISP
173	313125	14-01-2021	Inhambane	Male	36	KRISP
174	313157	15-01-2021	Inhambane	Male	28	KRISP
175	310232	15-01-2021	Maputo	Female	73	KRISP
176	311013	15-01-2021	Maputo	Male	40	KRISP
177	310981	15-01-2021	Maputo	Male	37	KRISP
178	311885	14-01-2021	Maputo	Male	32	KRISP
179	311896	14-01-2021	Maputo	Female	35	KRISP
180	311832	16-01-2021	Maputo	Male	11	KRISP
181	312425	17-01-2021	Maputo	Female	44	KRISP
182	319796	22-01-2021	Maputo	Male	31	KRISP
183	309992	22-01-2021	Maputo	Female	35	KRISP
184	311161	15-01-2021	Maputo	Female	42	KRISP
185	312348	16-01-2021	Maputo	Male	54	KRISP
186	311912	14-01-2021	Maputo	Female	25	KRISP
187	311799	16-01-2021	Maputo	Female	41	KRISP
188	312463	17-01-2021	Maputo	Female	36	KRISP
189	312195	16-01-2021	Maputo	Female	26	KRISP
190	312113	15-01-2021	Maputo	Female	28	KRISP
191	PMB0309164	14-01-2021	Maputo	Male	28	KRISP
192	PMB0328827	28-01-2021	Maputo	Male	47	KRISP
193	PMB0303652	01-10-2021	Maputo	Male	28	KRISP
194	PMB0327034	28-01-2021	Maputo	Male	41	KRISP
195	PMB0324701	Unknown	Maputo	Unknown	Unknown	KRISP
196	PMB0302485	01-08-2021	Maputo	Male	25	KRISP
197	PMB0333424	30-01-2021	Gaza	Male	21	KRISP
198	PMB0333430	30-01-2021	Gaza	Female	7	KRISP
199	PMB0333433	30-01-2021	Gaza	Female	28	KRISP
200	PMB0333434	30-01-2021	Gaza	Female	12	KRISP
201	PMB0333432	30-01-2021	Gaza	Male	21	KRISP
202	PMB0310439	13-01-2021	Inhambane	Female	6	KRISP
203	PMB0310425	13-01-2021	Inhambane	Female	20	KRISP
204	PMB0310452	13-01-2021	Inhambane	Female	33	KRISP
205	PMB0317702	18-01-2021	Inhambane	Female	34	KRISP
206	PMB0328104	27-01-2021	Inhambane	Female	Unknown	KRISP
207	PMB0330237	28-01-2021	Inhambane	Female	42	KRISP
208	PMB0329735	26-01-2021	Inhambane	Male	43	KRISP
209	PMB0329723	26-01-2021	Inhambane	Female	18	KRISP
210	PMB0317684	18-01-2021	Inhambane	Female	40	KRISP
211	PMB0307631	01-10-2021	Manica	Female	36	KRISP
212	PMB0307638	01-10-2021	Manica	Female	24	KRISP
213	PMB0307624	01-10-2021	Manica	Male	26	KRISP
214	PMB0307740	01-10-2021	Manica	Male	27	KRISP
215	PMB0302241	01-07-2021	Manica	Female	23	KRISP
216	PMB0307656	01-10-2021	Manica	Female	25	KRISP
217	PMB0324887	22-01-2021	Niassa	Female	13	KRISP
218	PMB0323184	22-01-2021	Niassa	Male	34	KRISP
219	PMB0315063	18-01-2021	Niassa	Female	21	KRISP
220	PMB0321933	22-01-2021	Niassa	Male	40	KRISP
221	PMB0314993	18-01-2021	Niassa	Female	16	KRISP
222	PMB0324899	22-01-2021	Niassa	Female	25	KRISP
223	PMB0323173	22-01-2021	Niassa	Female	Unknown	KRISP
224	PMB0318189	17-01-2021	Tete	Female	30	KRISP
225	PMB0318134	16-01-2021	Tete	Male	91	KRISP
226	PMB0318129	16-01-201	Tete	Male	59	KRISP
227	PMB0325488	23-01-2021	Tete	Male	19	KRISP
228	PMB0318179	17-01-2021	Tete	Male	43	KRISP
229	PMB0318141	16-01-2021	Tete	Female	40	KRISP
230	PMB0318147	16-01-2021	Tete	Female	33	KRISP
231	PMB0303653	01-09-2021	Maputo	Male	41	KRISP
232	PMB0323725	21-01-2021	Zambézia	Male	40	KRISP
233	PMB0323836	21-01-2021	Zambézia	Female	21	KRISP
234	PMB0323838	21-01-2021	Zambézia	Male	Unknown	KRISP
235	PMB0323833	21-01-2021	Zambézia	Male	40	KRISP
236	PMB0293965	28-12-2020	Zambézia	Male	7	KRISP
237	PMB0301109	01-05-2021	Nampula	Male	27	KRISP
238	PMB0301164	30-01-2021	Nampula	Male	53	KRISP
239	PMB0301158	26-12-2020	Nampula	Female	37	KRISP
240	PMB0301167	28-12-2020	Nampula	Male	17	KRISP
241	PMB0147918	26-06-2020	Cabo Delgado	Male	66	KRISP
242	PMB0151107	07-02-2020	Maputo	Male	32	KRISP
243	PMB0151208	07-01-2020	Nampula	Male	41	KRISP
244	PMB0156079	07-08-2020	Tete	Male	35	KRISP
245	PMB0156820	07-08-2020	Maputo	Male	38	KRISP
246	PMB0157585	07-09-2020	Maputo	Male	5	KRISP
247	PMB0164541	22-07-2020	Maputo	Female	34	KRISP
248	PMB0190012	22-08-2020	Maputo	Male	46	KRISP
249	PMB0190304	24-08-2020	Maputo	Male	54	KRISP
250	PMB0191494	25-08-2020	Maputo	Male	29	KRISP
251	PMB0191814	25-08-2020	Maputo	Male	62	KRISP
252	PMB0191821	25-08-2020	Maputo	Female	25	KRISP
253	PMB0191834	25-08-2020	Maputo	Male	7	KRISP
254	PMB0191956	26-08-2020	Maputo	Male	36	KRISP
255	PMB0194338	27-08-2020	Sofala	Male	23	KRISP
256	PMB0194537	08-02-2020	Sofala	Male	23	KRISP
257	PMB0195176	28-08-2020	Tete	Male	4	KRISP
258	PMB0206293	09-10-2020	Maputo	Female	50	KRISP
259	PMB0206509	09-11-2020	Sofala	Male	Unknown	KRISP
260	PMB0206564	09-09-2020	Maputo	Female	61	KRISP
261	PMB0206577	09-11-2020	Maputo	Female	30	KRISP
262	PMB0206803	09-11-2020	Maputo	Female	17	KRISP
263	PMB0207286	09-11-2020	Sofala	Female	27	KRISP
264	PMB0221900	24-09-2020	Maputo	Female	35	KRISP
265	PMB0222764	26-09-2020	Maputo	Female	33	KRISP
266	PMB0224511	29-09-2020	Maputo	Male	20	KRISP
267	PMB0224526	29-09-2020	Tete	Female	31	KRISP
268	PMB0236390	10-10-2020	Cabo Delgado	Male	64	KRISP
269	PMB0237008	10-10-2020	Maputo	Male	Unknown	KRISP
270	PMB0237469	10-11-2020	Maputo	Female	62	KRISP
271	PMB0237604	10-11-2020	Maputo	Female	36	KRISP
272	PMB0237945	10-10-2020	Maputo	Female	31	KRISP
273	PMB0237945	10-10-2020	Gaza	Female	31	KRISP
274	PMB0237956	10-10-2020	Quelimane	Female	35	KRISP
275	PMB0237982	10-10-2020	Maputo	Female	37	KRISP
276	PMB0238007	10-10-2020	Niassa	Female	31	KRISP
277	PMB0238013	10-10-2020	Maputo	Female	48	KRISP
278	PMB0238044	10-10-2020	No. info	Male	2	KRISP
279	PMB0238084	10-09-2020	Gaza	Male	35	KRISP
280	PMB0238862	10-12-2020	Maputo	Male	48	KRISP
281	PMB0245001	16-10-2020	Tete	Male	62	KRISP
282	PMB0253398	27-10-2020	Maputo	Male	21	KRISP
283	PMB0255321	27-10-2020	Tete	Male	43	KRISP
284	PMB0256209	30-10-2020	Quelimane	Male	44	KRISP
285	PMB0256900	31-10-2020	Maputo	Female	20	KRISP
286	PMB0257057	30-10-2020	Maputo	Female	40	KRISP
287	PMB0257432	31-10-2020	Maputo	Male	60	KRISP
288	PMB0257449	31-10-2020	Maputo	Male	35	KRISP
289	PMB0257449	31-10-2020	Inhambane	Male	35	KRISP
290	PMB0260453	11-03-2020	Beira	Male	43	KRISP
291	PMB0260458	11-03-2020	Maputo	Female	37	KRISP
292	PMB0260465	11-03-2020	Beira	Male	Unknown	KRISP
293	PMB0260481	11-03-2020	Maputo	Male	19	KRISP
294	PMB0260490	11-03-2020	Gaza	Male	36	KRISP
295	PMB0260492	11-03-2020	Gaza	Female	35	KRISP
296	PMB0260498	11-04-2020	Tete	Female	27	KRISP
297	PMB0260547	11-04-2020	Cabo Delgado	Male	38	KRISP
298	PMB0260548	11-04-2020	Beira	Male	48	KRISP
299	PMB0260556	11-02-2020	Tete	Female	72	KRISP
300	PMB0260807	11-04-2020	Inhambane	Male	27	KRISP
301	PMB0260818	11-04-2020	Beira	Female	25	KRISP
302	PMB0260824	11-01-2020	Gaza	Male	36	KRISP
303	PMB0260831	11-04-2020	Cabo Delgado	Male	60	KRISP
304	PMB0260837	11-04-2020	Maputo	Female	46	KRISP
305	PMB0260848	11-04-2020	Cabo Delgado	Male	Unknown	KRISP
306	PMB0260985	11-04-2020	Maputo	Female	32	KRISP
307	PMB0260985	11-04-2020	Maputo	Female	32	KRISP
308	PMB0262258	11-05-2020	Maputo	Male	33	KRISP
309	PMB0262258	11-05-2020	Maputo	Male	33	KRISP
310	PMB0335679	02-02-2021	Maputo	Female	32	KRISP
311	PMB0336503	02-04-2021	Maputo	Male	37	KRISP
312	PMB0336503	02-04-2021	Maputo	Male	37	KRISP
313	PMB0338561	02-05-2021	Maputo	Female	47	KRISP
314	PMB0338582	02-05-2021	Maputo	Male	22	KRISP
315	PMB0338687	02-05-2021	Inhambane	Male	Unknown	KRISP
316	PMB0338694	02-05-2021	Inhambane	Male	35	KRISP
317	PMB0338696	02-05-2021	Inhambane	Female	Unknown	KRISP
318	PMB0338732	02-05-2021	Inhambane	Female	24	KRISP
319	PMB0338749	02-05-2021	Inhambane	Male	43	KRISP
320	PMB0338778	02-05-2021	Inhambane	Male	30	KRISP
321	PMB0339095	02-05-2021	Maputo	Male	25	KRISP
322	PMB0340342	02-06-2021	Unknown	Unknown	Unknown	KRISP
323	PMB0340368	02-06-2021	Maputo	Male	40	KRISP
324	PMB0340371	02-06-2021	Maputo	Female	41	KRISP
325	PMB0340373	02-06-2021	Maputo	Male	38	KRISP
326	PMB0340374	02-06-2021	Maputo	Female	63	KRISP
327	PMB0341515	02-05-2021	Maputo	Female	30	KRISP
328	PMB0341516	02-06-2021	Maputo	Female	21	KRISP
329	PMB0341521	02-08-2021	Maputo	Female	23	KRISP
330	PMB0341522	02-08-2021	Maputo	Female	52	KRISP
331	PMB0341523	02-08-2021	Maputo	Male	40	KRISP
332	PMB0341524	02-08-2021	Maputo	Unknown	41	KRISP
333	PMB0341526	02-08-2021	Maputo	Female	23	KRISP
334	PMB0341526	02-08-2021	Maputo	Male	23	KRISP
335	PMB0341528	02-08-2021	Maputo	Male	30	KRISP
336	PMB0341535	02-08-2021	Maputo	Female	53	KRISP
337	PMB0341537	02-08-2021	Maputo	Male	54	KRISP
338	PMB0341539	02-08-2021	Maputo	Male	31	KRISP
339	PMB0341549	02-08-2021	Maputo	Male	56	KRISP
340	PMB0341561	02-08-2021	Maputo	Female	50	KRISP
341	PMB0341569	02-08-2021	Maputo	Male	51	KRISP
342	PMB0341576	02-08-2021	Maputo	Male	42	KRISP
343	PMB0341577	02-08-2021	Maputo	Female	14	KRISP
344	PMB0341581	02-08-2021	Maputo	Male	78	KRISP
345	PMB0341587	02-08-2021	Maputo	Female	15	KRISP
346	PMB0341603	02-08-2021	Maputo	Female	51	KRISP
347	PMB0341604	02-08-2021	Maputo	Male	20	KRISP
348	PMB0341606	02-08-2021	Unknown	Unknown	Unknown	KRISP
349	PMB0341708	02-09-2021	Maputo	Male	37	KRISP
350	PMB0359131	19-02-2021	Maputo	Female	20	KRISP
351	PMB0359186	19-02-2021	Maputo	Male	53	KRISP
352	PMB0359200	19-02-2021	Maputo	Male	64	KRISP
353	PMB0360770	21-02-2021	Maputo	Female	49	KRISP
354	PMB0361033	22-02-2021	Maputo	Male	69	KRISP
355	PMB0361201	19-02-2021	Maputo	Male	27	KRISP
356	PMB0361313	22-02-2021	Maputo	Female	60	KRISP
357	PMB0362364	23-02-2021	Maputo	Female	38	KRISP
358	PMB0303653	01-01-2021	Maputo	Male	41	KRISP
359	PMB0350510	14-02-2021	Maputo	Male	29	KRISP
360	PMB0370771	01-03-2021	Inhambane	Female	54	KRISP
361	PMB0373679	17-03-2021	Maputo	Male	29	KRISP
362	PMB0373683	04-03-2021	Maputo	Female	28	KRISP
363	PMB0374192	05-03-2021	Maputo	Female	36	KRISP
364	PMB0374204	05-03-2021	Maputo	Male	62	KRISP
365	PMB0374219	05-03-2021	Maputo	Male	36	KRISP
366	PMB0374221	05-03-2021	Maputo	Female	51	KRISP
367	PMB0374223	05-03-2021	Maputo	Female	21	KRISP
368	PMB0374229	05-03-2021	Maputo	Male	47	KRISP
369	PMB0374494	05-03-2021	Maputo	Male	41	KRISP
370	PMB0374496	05-03-2021	Maputo	Male	45	KRISP
371	PMB0374497	05-03-2021	Maputo	Female	45	KRISP
372	PMB0375915	07-03-2021	Maputo	Female	47	KRISP
373	PMB0375929	07-03-2021	Maputo	Female	42	KRISP
374	PMB0375934	07-03-2021	Maputo	Male	60	KRISP
375	PMB0375942	07-03-2021	Inhambane	Male	41	KRISP
376	PMB0376509	08-03-2021	Maputo	Female	62	KRISP
377	PMB0377451	09-03-2021	Maputo	Female	Unknown	KRISP
378	PMB0377525	09-03-2021	Maputo	Female	Unknown	KRISP
379	PMB0377539	09-03-2021	Maputo	Female	62	KRISP
380	PMB0377649	09-03-2021	Maputo	Female	21	KRISP
381	PMB0377651	09-03-2021	Maputo	Female	29	KRISP
382	PMB0377657	09-03-2021	Maputo	Female	38	KRISP
383	PMB0377785	09-03-2021	Maputo	Female	31	KRISP
384	PMB0378331	10-03-2021	Niassa	Male	33	KRISP
385	PMB0378343	10-03-2021	Niassa	Male	40	KRISP
386	PMB0378356	10-03-2021	Niassa	Male	Unknown	KRISP
387	PMB0378372	10-03-2021	Niassa	Male	38	KRISP
388	PMB0378789	10-03-2021	Cidade de Tete	Male	39	KRISP
389	PMB0379112	10-03-2021	Tete	Male	20	KRISP
390	PMB0379124	11-03-2021	Cidade de Tete	Female	31	KRISP
391	PMB0380222	11-03-2021	Maputo	Male	24	KRISP
392	PMB0380311	11-03-2021	Maputo	Male	1	KRISP
393	PMB0380396	11-03-2021	Maputo	Female	49	KRISP
394	PMB0380404	11-03-2021	Maputo	Female	39	KRISP
395	PMB0380408	11-03-2021	Maputo	Male	Unknown	KRISP
396	PMB0380472	11-03-2021	Maputo	Male	24	KRISP
397	PMB0380534	12-03-2021	Maputo	Male	Unknown	KRISP
398	PMB0380535	12-03-2021	Maputo	Male	41	KRISP
399	PMB0380546	12-03-2021	Maputo	Male	41	KRISP
400	PMB0380556	12-03-2021	Maputo	Male	1	KRISP
401	PMB0380566	12-03-2021	Maputo	Female	Unknown	KRISP
402	PMB0380591	12-03-2021	Maputo	Female	49	KRISP
403	PMB0380595	12-03-2021	Maputo	Male	34	KRISP
404	PMB0380613	12-03-2021	Maputo	Female	11	KRISP
405	PMB0380634	12-03-2021	Maputo	Female	23	KRISP
406	PMB0380644	12-03-2021	Maputo	Male	31	KRISP
407	PMB0380655	12-03-2021	Maputo	Female	31	KRISP
408	PMB0380672	12-03-2021	Maputo	Female	Unknown	KRISP
409	PMB0380697	12-03-2021	Maputo	Female	46	KRISP
410	PMB0380728	12-03-2021	Maputo	Male	41	KRISP
411	PMB0381088	12-03-2021	Niassa	Male	43	KRISP
412	PMB0381505	13-03-2021	Maputo	Male	42	KRISP
413	PMB0381541	13-03-2021	Maputo	Female	42	KRISP
414	PMB0383210	16-03-2021	Maputo	Female	36	KRISP
415	PMB0383270	16-03-2021	Maputo	Female	53	KRISP
416	PMB0383280	16-03-2021	Maputo	Male	23	KRISP
417	PMB0383294	16-03-2021	Maputo	Male	48	KRISP
418	PMB0383481	17-03-2021	Maputo	Female	18	KRISP
419	PMB0383483	17-03-2021	Maputo	Male	20	KRISP
420	PMB0383497	17-03-2021	Maputo	Female	40	KRISP
421	PMB0383713	17-03-2021	Maputo	Male	22	KRISP
422	PMB0383723	17-03-2021	Maputo	Male	62	KRISP
423	PMB0383747	18-03-2021	Maputo	Male	60	KRISP
424	PMB0383947	17-03-2021	Maputo	Female	4	KRISP
425	PMB0383977	17-03-2021	Inhambane	Female	36	KRISP
426	PMB0384049	17-03-2021	Maputo	Female	11	KRISP
427	PMB0384143	17-03-2021	Niassa	Male	29	KRISP
428	PMB0384146	17-03-2021	Niassa	Male	22	KRISP
429	PMB0384193	17-03-2021	Niassa	Male	27	KRISP
430	PMB0384194	17-03-2021	Niassa	Male	25	KRISP
431	PMB0384197	17-03-2021	Niassa	Male	22	KRISP
432	PMB0384227	18-03-2021	Niassa	Female	21	KRISP
433	PMB0384246	17-03-2021	Niassa	Female	6	KRISP
434	PMB0384247	17-03-2021	Niassa	Female	27	KRISP
435	PMB0384273	17-03-2021	Niassa	Female	63	KRISP
436	PMB0384288	18-03-2021	Maputo	Female	36	KRISP
437	PMB0384309	18-03-2021	Maputo	Male	17	KRISP
438	PMB0384313	18-03-2021	Maputo	Female	38	KRISP
439	PMB0384349	18-03-2021	Maputo	Male	Unknown	KRISP
440	PMB0384355	18-03-2021	Maputo	Female	33	KRISP
441	PMB0384357	18-03-2021	Maputo	Male	23	KRISP
442	PMB0384360	18-03-2021	Maputo	Female	44	KRISP
443	PMB0384362	18-03-2021	Maputo	Male	28	KRISP
444	PMB0384365	18-03-2021	Maputo	Female	17	KRISP
445	PMB0384369	18-03-2021	Maputo	Female	49	KRISP
446	PMB0384370	17-03-2021	Maputo	Male	11	KRISP
447	PMB0384372	18-03-2021	Maputo	Female	33	KRISP
448	PMB0384373	18-03-2021	Maputo	Male	20	KRISP
449	PMB0384374	18-03-2021	Maputo	Male	6	KRISP
450	PMB0384605	18-03-2021	Maputo	Male	55	KRISP
451	PMB0384619	18-03-2021	Maputo	Female	20	KRISP
452	PMB0384644	18-03-2021	Inhambane	Female	36	KRISP
453	PMB0384665	18-03-2021	Maputo	Male	47	KRISP
454	PMB0384669	18-03-2021	Maputo	Male	18	KRISP
455	PMB0386149	20-03-2021	Maputo	Male	67	KRISP
456	PMB0386220	20-03-2021	Maputo	Female	30	KRISP
457	PMB0386443	20-03-2021	Maputo	Female	32	KRISP
458	PMB0386567	21-03-2021	Maputo	Male	21	KRISP
459	PMB0386920	21-03-2021	Maputo	Female	43	KRISP
460	PMB0386958	21-03-2021	Maputo	Male	48	KRISP
461	PMB0386961	21-03-2021	Maputo	Female	30	KRISP
462	PMB0410062	28-04-2021	Maputo	Female	32	KRISP
463	PMB0395514	03-04-2021	Maputo	Female	41	KRISP
464	PMB0395658	31-03-2021	Niassa	Female	13	KRISP
465	PMB0395673	31-03-2021	Niassa	Female	13	KRISP
466	PMB0395841	02-04-2021	Maputo	Male	20	KRISP
467	PMB0395917	30-03-2021	Zambezia	Female	36	KRISP
468	PMB0395958	29-03-2021	Zambezia	Female	59	KRISP
469	PMB0395966	30-03-2021	Zambezia	Male	32	KRISP
470	PMB0395988	25-03-2021	Zambezia	Female	41	KRISP
471	PMB0395989	25-03-2021	Zambezia	Female	40	KRISP
472	PMB0396016	31-03-2021	Zambezia	Male	43	KRISP
473	PMB0396817	05-04-2021	Inhambabe	Female	60	KRISP
474	PMB0396858	05-04-2021	Maputo	Male	43	KRISP
475	PMB0396870	05-04-2021	Maputo	Male	28	KRISP
476	PMB0396927	02-04-2021	Niassa	Male	30	KRISP
477	PMB0398743	05-04-2021	Niassa	Female	35	KRISP
478	PMB0398744	05-04-2021	Niassa	Male	30	KRISP
479	PMB0399496	07-04-2021	Zambezia	Male	38	KRISP
480	PMB0399497	07-04-2021	Zambezia	Male	28	KRISP
481	PMB0399523	01-04-2021	Zambezia	Female	41	KRISP
482	PMB0399584	31-03-2021	Zambezia	Male	55	KRISP
483	PMB0399600	31-03-2021	Zambezia	Male	37	KRISP
484	PMB0399602	01-04-2021	Zambezia	Female	27	KRISP
485	PMB0399606	06-04-2021	Zambezia	Male	29	KRISP
486	PMB0399607	06-04-2021	Zambezia	Male	40	KRISP
487	PMB0399611	06-04-2021	Zambezia	Female	34	KRISP
488	PMB0399612	06-04-2021	Zambezia	Female	49	KRISP
489	PMB0399614	06-04-2021	Zambezia	Female	58	KRISP
490	PMB0399618	06-04-2021	Zambezia	Female	53	KRISP
491	PMB0399622	06-04-2021	Zambezia	Male	28	KRISP
492	PMB0399623	06-04-2021	Zambezia	Male	67	KRISP
493	PMB0399634	06-04-2021	Zambezia	Female	56	KRISP
494	PMB0399643	06-04-2021	Zambezia	Male	55	KRISP
495	PMB0399649	05-04-2021	Zambezia	Female	39	KRISP
496	PMB0399655	06-04-2021	Zambezia	Female	24	KRISP
497	PMB0399659	06-04-2021	Zambezia	Male	42	KRISP
498	PMB0399682	06-04-2021	Zambezia	Male	67	KRISP
499	PMB0399683	06-04-2021	Zambezia	Male	33	KRISP
500	PMB0399687	06-04-2021	Zambezia	Male	33	KRISP
501	PMB0399691	06-04-2021	Zambezia	Female	27	KRISP
502	PMB0399715	07-04-2021	Zambezia	Male	27	KRISP
503	PMB0399729	07-04-2021	Zambezia	Male	69	KRISP
504	PMB0399731	07-04-2021	Zambezia	Female	34	KRISP
505	PMB0399735	07-04-2021	Zambezia	Female	19	KRISP
506	PMB0399736	07-04-2021	Zambezia	Female	10	KRISP
507	PMB0399743	07-04-2021	Zambezia	Male	57	KRISP
508	PMB0402147	13-04-2021	Maputo	Female	67	KRISP
509	PMB0403599	15-04-2021	Maputo	Male	60	KRISP
510	PMB0403794	14-04-2021	Niassa	Female	37	KRISP
511	PMB0403796	14-04-2021	Niassa	Male	47	KRISP
512	PMB0403808	14-04-2021	Niassa	Female	32	KRISP
513	PMB0403815	16-04-2021	Niassa	Female	32	KRISP
514	PMB0403996	16-04-2021	Maputo	Male	61	KRISP
515	PMB0404290	16-04-2021	Maputo	Male	19	KRISP
516	PMB0404299	14-04-2021	Maputo	Female	22	KRISP
517	PMB0404309	16-04-2021	Maputo	Male	39	KRISP
518	PMB0404349	16-04-2021	Maputo	Male	37	KRISP
519	PMB0404352	16-04-2021	Maputo	Female	43	KRISP
520	PMB0404483	18-04-2021	Maputo	Male	65	KRISP
521	PMB0404619	17-04-2021	Zambezia	Female	15	KRISP
522	PMB0404934	13-04-2021	Inhambabe	Female	65	KRISP
523	PMB0404935	13-04-2021	Inhambabe	Female	35	KRISP
524	PMB0405302	16-04-2021	Niassa	Female	32	KRISP
525	PMB0405473	19-04-2021	Maputo	Female	27	KRISP
526	PMB0405492	19-04-2021	Maputo	Female	21	KRISP
527	PMB0405494	19-04-2021	Maputo	Male	25	KRISP
528	PMB0405571	19-04-2021	Maputo	Female	41	KRISP
529	PMB0405585	20-04-2021	Maputo	Male	44	KRISP
530	PMB0405587	20-04-2021	Maputo	Female	4	KRISP
531	PMB0405600	20-04-2021	Maputo	Male	49	KRISP
532	PMB0405603	20-04-2021	Maputo	Male	63	KRISP
533	PMB0405613	20-04-2021	Maputo	Male	50	KRISP
534	PMB0405665	20-04-2021	Maputo	Male	41	KRISP
535	PMB0405462	19-04-2021	Maputo	Male	33	KRISP
536	PMB0405700	20-04-2021	Maputo	Female	28	KRISP
537	PMB0405728	20-04-2021	Maputo	Female	11	KRISP
538	PMB0405731	20-04-2021	Maputo	Female	20	KRISP
539	PMB0405732	20-04-2021	Maputo	Male	46	KRISP
540	PMB0405734	20-04-2021	Maputo	Female	20	KRISP
541	PMB0405756	20-04-2021	Maputo	Male	26	KRISP
542	PMB0405758	20-04-2021	Maputo	Male	50	KRISP
543	PMB0405776	20-04-2021	Maputo	Male	56	KRISP
544	PMB0405808	20-04-2021	Maputo	Male	36	KRISP
545	PMB0406012	20-04-2021	Maputo	Female	25	KRISP
546	PMB0406016	20-04-2021	Maputo	Female	22	KRISP
547	PMB0406017	20-04-2021	Maputo	Female	28	KRISP
548	PMB0406019	20-04-2021	Maputo	Female	26	KRISP
549	PMB0406046	20-04-2021	Maputo	Female	41	KRISP
550	PMB0406048	20-04-2021	Maputo	Female	51	KRISP
551	PMB0406050	20-04-2021	Maputo	Male	60	KRISP
552	PMB0406051	20-04-2021	Maputo	Female	38	KRISP
553	PMB0406052	20-04-2021	Maputo	Male	38	KRISP
554	PMB0406062	20-04-2021	Maputo	Female	26	KRISP
555	PMB0406063	20-04-2021	Maputo	Male	26	KRISP
556	PMB0406064	20-04-2021	Maputo	Female	45	KRISP
557	PMB0406090	20-04-2021	Maputo	Female	42	KRISP
558	PMB0406093	20-04-2021	Maputo	Male	49	KRISP
559	PMB0406094	21-04-2021	Maputo	Female	42	KRISP
560	PMB0406873	22-04-2021	Maputo	Male	12	KRISP
561	PMB0406879	22-04-2021	Maputo	Female	18	KRISP
562	PMB0407165	22-04-2021	Maputo	Male	Unknown	KRISP
563	PMB0443056	28-06-2021	Maputo	Male	43	KRISP
564	PMB0444228	29-06-2021	Maputo	Female	17	KRISP
565	PMB0444231	30-06-2021	Maputo	Female	32	KRISP
566	PMB0444567	30-06-2021	Maputo	Female	14	KRISP
567	PMB0445145	30-06-2021	Maputo	Female	56	KRISP
568	PMB0446359	01-07-2021	Maputo	Male	10	KRISP
569	PMB0447880	02-07-2021	Maputo	Female	44	KRISP
570	PMB0447882	02-07-2021	Maputo	Male	12	KRISP
571	PMB0447905	02-07-2021	Maputo	Male	32	KRISP
572	PMB0450714	29-06-2021	Inhambane	Female	17	KRISP
573	PMB0452312	01-07-2021	Maputo	Male	42	KRISP
574	PMB0452315	01-07-2021	Maputo	Female	24	KRISP
575	PMB0452350	01-07-2021	Maputo	Female	24	KRISP
576	PMB0452367	01-07-2021	Maputo	Male	25	KRISP
577	PMB0454538	06-07-2021	Maputo	Male	64	KRISP
578	PMB0454986	05-07-2021	Maputo	Male	16	KRISP
579	PMB0454987	05-07-2021	Maputo	Female	28	KRISP
580	PMB0455007	05-07-2021	Maputo	Male	59	KRISP
581	PMB0456055	07-07-2021	Maputo	Female	23	KRISP
582	PMB0461981	07-07-2021	Inhambane	Female	6	KRISP
583	PMB0461982	07-07-2021	Inhambane	Male	19	KRISP
584	PMB0461989	06-07-2021	Inhambane	Male	15	KRISP
585	PMB0461990	06-07-2021	Inhambane	Female	32	KRISP
586	PMB0461991	06-07-2021	Inhambane	Female	12	KRISP
587	PMB0461992	06-07-2021	Inhambane	Male	40	KRISP
588	PMB0461993	06-07-2021	Inhambane	Female	22	KRISP
589	PMB0462004	06-07-2021	Inhambane	Female	22	KRISP
590	PMB0462009	09-07-2021	Maputo	Female	65	KRISP
591	PMB0462140	10-07-2021	Maputo	Female	37	KRISP
592	PMB0462449	07-07-2021	Maputo	Female	30	KRISP
593	PMB0462603	07-07-2021	Maputo	Male	38	KRISP
594	PMB0462614	12-07-2021	Maputo	Male	67	KRISP
595	PMB0462619	09-07-2021	Maputo	Female	23	KRISP
596	PMB0462624	09-07-2021	Maputo	Female	33	KRISP
597	PMB0462629	09-07-2021	Maputo	Female	80	KRISP
598	PMB0462630	09-07-2021	Maputo	Female	63	KRISP
599	PMB0462633	07-07-2021	Maputo	Female	Unknown	KRISP
600	PMB0462634	09-07-2021	Maputo	Male	14	KRISP
601	PMB0462635	09-07-2021	Maputo	Female	46	KRISP
602	PMB0463170	12-07-2021	Maputo	Female	25	KRISP
603	PMB0463230	09-07-2021	Maputo	Male	34	KRISP
604	PMB0463238	12-07-2021	Maputo	Female	50	KRISP
605	PMB0463239	12-07-2021	Maputo	Male	28	KRISP
606	PMB0463290	09-07-2021	Maputo	Male	Unknown	KRISP
607	PMB0465071	08-07-2021	Maputo	Male	26	KRISP
608	PMB0464416	10-07-2021	Niassa	Female	Unknown	KRISP
609	PMB0464841	13-07-2021	Maputo	Female	17	KRISP
610	PMB0466975	13-07-2021	Maputo	Male	48	KRISP
611	PMB0465406	10-07-2021	Maputo	Female	39	KRISP
612	PMB0461613	09-07-2021	Maputo	Female	56	KRISP
613	PMB0464817	12-07-2021	Maputo	Female	Unknown	KRISP
614	PMB0467008	13-07-2021	Maputo	Male	70	KRISP
615	PMB0465396	10-07-2021	Maputo	Male	58	KRISP
616	PMB0467012	13-07-2021	Maputo	Male	25	KRISP
617	PMB0465847	12-07-2021	Maputo	Male	61	KRISP
618	PMB0466821	13-07-2021	Maputo	Male	Unknown	KRISP
619	PMB0465587	13-07-2021	Maputo	Male	2	KRISP
620	PMB0464419	10-07-2021	Niassa	Female	35	KRISP
621	PMB0465582	13-07-2021	Maputo	Female	20	KRISP
622	PMB0465853	12-07-2021	Maputo	Female	37	KRISP
623	PMB0464430	10-07-2021	Niassa	Female	17	KRISP
624	PMB0469556	14-07-2021	Maputo	Female	45	KRISP
625	PMB0465578	09-07-2021	Maputo	Female	37	KRISP
626	PMB0464451	10-07-2021	Niassa	Female	33	KRISP
627	PMB0464438	10-07-2021	Niassa	Female	8	KRISP
628	PMB0466009	08-07-2021	Maputo	Female	26	KRISP
629	PMB0465849	12-07-2021	Maputo	Female	Unknown	KRISP
630	PMB0461823	08-07-2021	Maputo	Female	46	KRISP
631	PMB0466819	13-07-2021	Maputo	Female	9	KRISP
632	PMB0462193	10-07-2021	Maputo	Female	30	KRISP
633	PMB0469557	14-07-2021	Maputo	Male	32	KRISP
634	PMB0470758	14-07-2021	Maputo	Male	53	KRISP
635	PMB0462219	10-07-2021	Maputo	Female	10	KRISP
636	PMB0469502	13-07-2021	Maputo	Female	38	KRISP
637	PMB0470746	14-07-2021	Maputo	Male	25	KRISP
638	PMB0469489	13-07-2021	Maputo	Female	48	KRISP
639	PMB0460606	07-07-2021	Inhambane	Male	37	KRISP
640	PMB0470158	12-07-2021	Maputo	Female	40	KRISP
641	PMB0470756	14-07-2021	Maputo	Female	17	KRISP
642	PMB0459934	07-07-2021	Inhambane	Female	Unknown	KRISP
643	PMB0469740	15-07-2021	Maputo	Male	29	KRISP
644	PMB0476898	16-07-2021	Maputo	Female	45	KRISP
645	PMB0466932	13-07-2021	Maputo	Female	36	KRISP
646	PMB0475253	14-07-2021	Niassa	Female	19	KRISP
647	PMB0475225	14-07-2021	Niassa	Female	16	KRISP
648	PMB0475174	14-07-2021	Niassa	Male	Unknown	KRISP
649	PMB0476897	16-07-2021	Maputo	Female	15	KRISP
650	PMB0475172	14-07-2021	Niassa	Female	36	KRISP
651	PMB0475224	14-07-2021	Niassa	Male	37	KRISP
652	PMB0475229	14-07-2021	Niassa	Male	24	KRISP
653	PMB0475206	14-07-2021	Zambezia	Male	30	KRISP
654	PMB0475361	14-07-2021	Niassa	Female	21	KRISP
655	PMB0466807	13-07-2021	Maputo	Male	67	KRISP
656	PMB0475251	14-07-2021	Niassa	Female	29	KRISP
657	PMB0475182	14-07-2021	Niassa	Female	Unknown	KRISP
658	PMB0475199	14-07-2021	Zambezia	Male	27	KRISP
659	PMB0475230	15-07-2021	Niassa	Female	19	KRISP
660	PMB0475177	14-07-2021	Niassa	Female	18	KRISP
661	PMB0475243	15-07-2021	Niassa	Female	27	KRISP
662	PMB0474908	15-07-2021	Maputo	Female	27	KRISP
663	PTC0054237	21-06-2021	Tete	Male	71	Borstle
664	PTC0054240	21-06-2021	Tete	Female	23	Borstle
665	PTC0054024	21-06-2021	Tete	Male	15	Borstle
666	PTC0054038	17-06-2021	Tete	Male	19	Borstle
667	PTC0054238	21-06-2021	Tete	Female	20	Borstle
668	PTC0053882	16-06-2021	Tete	Female	18	Borstle
669	PTC0054279	2021-06-21	Tete	Male	28	Borstle
670	PTC0054201	2021-06-21	Tete	Female	24	Borstle
671	PTC0054257	2021-06-21	Tete	Male	41	Borstle
672	PTC0054243	2021-06-21	Tete	Male	77	Borstle
673	PTC0054250	2021-06-21	Tete	Female	28	Borstle
674	PTC0053869	17-06-2021	Tete	Male	37	Borstle
675	PTC0054149	2021-06-21	Tete	Female	Unknown	Borstle
676	PTC0054228	2021-06-21	Tete	Male	84	Borstle
677	PTC0054275	2021-06-21	Tete	Male	25	Borstle
678	PTC0053982	17-06-2021	Tete	Male	28	Borstle
679	PTC0054078	21-06-2021	Tete	Male	43	Borstle
680	PTC0053883	18-06-2021	Tete	Female	32	Borstle
681	PTC0053832	2021-06-21	Tete	Female	14	Borstle
682	8262	26-06-2021	Cabo Delagado	Male	54	Borstle
683	7317	15-06-2021	Cabo Delagado	Male	22	Borstle
684	7343	16-06-2021	Cabo Delagado	Male	28	Borstle
685	8873	29-06-2021	Cabo Delagado	Male	50	Borstle
686	7231	06-11-2021	Cabo Delagado	Female	58	Borstle
687	8530	27-06-2021	Cabo Delagado	Male	Unknown	Borstle
688	7324	15-06-2021	Cabo Delagado	Male	29	Borstle
689	7311	15-06-2021	Cabo Delagado	Female	64	Borstle
690	8539	27-06-2021	Cabo Delagado	Male	26	Borstle
691	7305	15-06-2021	Cabo Delagado	Female	Unknown	Borstle
692	8488	26-06-2021	Cabo Delagado	Male	63	Borstle
693	7312	15-06-2021	Cabo Delagado	Male	49	Borstle
694	8527	27-06-2021	Cabo Delagado	Male	Unknown	Borstle
695	8230	27-06-2021	Cabo Delagado	Male	Unknown	Borstle
696	7170	06-10-2021	Cabo Delagado	Female	16	Borstle
697	7310	15-06-2021	Cabo Delagado	Male	23	Borstle
698	7316	15-06-2021	Cabo Delagado	Male	50	Borstle
699	7318	15-6-2021	Cabo Delagado	Male	71	Borstle
700	8522	27-6-2021	Cabo Delagado	Male	34	Borstle
701	8436	26-6-2021	Cabo Delagado	Female	27	Borstle
702	LSPS8289	05-02-2021	Sofala	Male	26	Borstle
703	LSPS8308	05-03-2021	Sofala	Female	77	Borstle
704	LSPS8309	05-03-2021	Sofala	Female	19	Borstle
705	LSPS8313	05-03-2021	Sofala	Male	27	Borstle
706	LSPS8318	05-03-2021	Sofala	Male	41	Borstle
707	LSPS8321	05-03-2021	Sofala	Female	1	Borstle
708	LSPS8343	05-03-2021	Sofala	Male	35	Borstle
709	LSPS8344	05-03-2021	Sofala	Male	11	Borstle
710	LSPS8345	05-03-2021	Sofala	Male	4	Borstle
711	LSPS8347	05-03-2021	Sofala	Female	20	Borstle
712	PMB0409289	27-4-2021	Maputo	Female	42	Borstle
713	PMB0438533	17-06-2021	Gaza	Male	10	Borstle
714	PMB0438539	17-06-2021	Gaza	Male	35	Borstle
715	PMB0438526	22-06-2021	Gaza	Female	34	Borstle
716	PMB0438534	17-06-2021	Gaza	Male	24	Borstle
717	PMB0438538	17-06-2021	Gaza	Male	19	Borstle
718	PMB0438525	22-06-2021	Gaza	Female	30	Borstle
719	PMB0436372	22-06-2021	Niassa	Female	33	Borstle
720	PMB0437369	18-6-2021	Niassa	Female	39	Borstle
721	PMB0436418	16-6-2021	Niassa	Female	60	Borstle
722	PMB0434712	14-6-2021	Inhambane	Male	20	Borstle
723	PMB0434849	16-6-2021	Inhambane	Male	30	Borstle
724	PMB0434797	06-08-2021	Inhambane	Male	6	Borstle
725	PMB0435679	14-6-2021	Inhambane	Female	6	Borstle
726	PMB0441598	21-6-2021	Inhambane	Male	Unknown	Borstle
727	PMB0441540	21-6-2021	Inhambane	Female	47	Borstle
728	PMB0441543	22-06-2021	Inhambane	Female	52	Borstle
729	PMB0437774	17-6-2021	Inhambane	Female	26	Borstle
730	PMB0437779	17-6-2021	Inhambane	Female	6	Borstle
731	PMB0437727	18-6-2021	Inhambane	Male	34	Borstle
732	LSPS8355	05-03-2021	Sofala	Male	5	Borstle
733	LSPS8359	05-03-2021	Sofala	Male	41	Borstle
734	LSPS8360	05-03-2021	Sofala	Male	49	Borstle
735	LSPS8375	05-03-2021	Sofala	Male	8	Borstle
736	LSPS8403	05-04-2021	Sofala	Female	Unknown	Borstle
737	LSPS8472	05-05-2021	Sofala	Male	30	Borstle
738	LSPS8476	05-05-2021	Sofala	Female	23	Borstle
739	PMB0435601	17-6-2021	Maputo	Male	21	Borstle
740	PMB0435602	17-6-2021	Maputo	Male	34	Borstle
741	LSPS8485	05-02-2021	Sofala	Male	36	Borstle
742	LSPS8260	05-03-2021	Sofala	Female	25	Borstle
743	LSPS8346	05-05-2021	Sofala	Male	7	Borstle
744	PTC0054213	2021-06-21	Tete	Female	30	Borstle
745	PTC0054114	2021-06-21	Tete	Female	27	Borstle
746	PTC0054266	2021-06-21	Tete	Female	23	Borstle
747	PTC0054145	21-06-2021	Tete	Female	Unknown	Borstle
748	PTC0054263	2021-06-21	Tete	Male	34	Borstle
749	PTC0053806	16-06-2021	Tete	Female	31	Borstle
750	PTC0053970	18-06-2021	Tete	Female	47	Borstle
751	PTC0054207	2021-06-21	Tete	Female	27	Borstle
752	PMB0409473	27-4-2021	Maputo	Male	84	Borstle
753	PTC0054259	2021-06-21	Tete	Male	24	Borstle
754	PTC0054033	19-06-2021	Tete	Male	37	Borstle
755	PTC0054220	2021-06-21	Tete	Male	36	Borstle
756	PTC0053870	17-06-2021	Tete	Female	28	Borstle
757	PTC0053654	17-06-2021	Tete	Male	39	Borstle
758	PTC0054012	17-06-2021	Tete	Male	60	Borstle
759	PTC0054116	21-06-2021	Tete	Female	19	Borstle
760	PTC0054017	16-06-2021	Tete	Female	29	Borstle
761	PTC0053868	17-06-2021	Tete	Male	35	Borstle
762	PTC0053853	14-06-2021	Tete	Male	39	Borstle
763	PTC0053985	06-10-2021	Tete	Female	29	Borstle
764	PTC0053786	14-06-2021	Tete	Female	16	Borstle
765	PTC0053852	2021-06-21	Tete	Female	32	Borstle
766	PTC0054128	2021-06-21	Tete	Male	28	Borstle
767	PTC0054122	22-06-2021	Tete	Male	1	Borstle
768	PTC0054032	19-06-2021	Tete	Male	45	Borstle
769	PTC0053989	18-06-2021	Tete	Male	49	Borstle
770	PTC0053960	18-06-2021	Tete	Female	25	Borstle
771	PTC0053875	16-06-2021	Tete	Male	22	Borstle
772	PTC0054003	2021-06-21	Tete	Female	46	Borstle
773	PTC0054025	17-06-2021	Tete	Female	55	Borstle
774	PTC0054256	2021-06-21	Tete	Male	27	Borstle
775	PTC0053971	18-06-2021	Tete	Male	12	Borstle
776	PTC0053980	18-06-2021	Tete	Male	31	Borstle
777	PTC0054192	2021-06-21	Tete	Male	31	Borstle
778	PTC0053865	17-06-2021	Tete	Male	31	Borstle
779	PMB0413105	03-05-2021	Maputo	Female	40	Borstle
780	PTC0054260	2021-06-21	Tete	Male	36	Borstle
781	PMB0411904	28-4-2021	Inhambane	Male	49	Borstle
782	PTC0054010	17-06-2021	Tete	Male	43	Borstle
783	PTC0053833	06-12-2021	Tete	Male	37	Borstle
784	PTC0054110	21-06-2021	Tete	Male	40	Borstle
785	PTC0054011	17-06-2021	Tete	Female	24	Borstle
786	PTC0053802	17-06-2021	Tete	Female	43	Borstle
787	PTC0053860	18-06-2021	Tete	Female	32	Borstle
788	PTC0054092	2021-06-21	Tete	Male	40	Borstle
789	PTC0054108	20-06-2021	Tete	Female	10	Borstle
790	PTC0053800	17-06-2021	Tete	Female	20	Borstle
791	PTC0054027	19-06-2021	Tete	Male	37	Borstle
792	PTC0053942	18-06-2021	Tete	Female	8	Borstle
793	PTC0053877	18-06-2021	Tete	Female	14	Borstle
794	PTC0054196	2021-06-21	Tete	Male	31	Borstle
795	PTC0054245	2021-06-21	Tete	Male	6	Borstle
796	PTC0054251	2021-06-21	Tete	Male	36	Borstle
797	PTC0054103	2021-06-21	Tete	Male	33	Borstle
798	PTC0054161	2021-06-21	Tete	Female	72	Borstle
799	PTC0054152	2021-06-21	Tete	Male	49	Borstle
800	PTC0054242	2021-06-21	Tete	Female	5M	Borstle
801	PTC0054188	2021-06-21	Tete	Female	17	Borstle
802	PTC0054277	2021-06-21	Tete	Male	36	Borstle
803	PTC0054187	2021-06-21	Tete	Female	24	Borstle
804	PTC0054235	2021-06-21	Tete	Female	23	Borstle
805	PTC0053785	16-06-2021	Tete	Female	21	Borstle
806	PTC0054239	2021-06-21	Tete	Male	25	Borstle
807	PTC0054016	2021-06-21	Tete	Female	34	Borstle
808	PTC0054193	2021-06-21	Tete	Male	4M	Borstle
809	PTC0054106	2021-06-21	Tete	Female	34	Borstle
810	PTC0053890	21-06-2021	Tete	Female	18	Borstle
811	PTC0054059	18-09-2021	Tete	Male	42	Borstle
812	PTC0054061	2021-06-21	Tete	Female	30	Borstle
813	PTC0054008	17-06-2021	Tete	Female	16	Borstle
814	PTC0054200	2021-06-21	Tete	Male	41	Borstle
815	PTC0054227	2021-06-21	Tete	Male	14	Borstle
816	PTC0053893	17-06-2021	Tete	Female	32	Borstle
817	PTC0054037	2021-06-21	Tete	Male	17	Borstle
818	PTC0054022	17-06-2021	Tete	Female	35	Borstle
819	PTC0054006	17-06-2021	Tete	Male	20	Borstle
820	PTC0054210	2021-06-21	Tete	Male	56	Borstle
821	PTC0054226	2021-06-21	Tete	Male	28	Borstle
822	PTC0054005	2021-06-21	Tete	Male	45	Borstle
823	PTC0054004	2021-06-21	Tete	Male	38	Borstle
824	PTC0054134	2021-06-21	Tete	Male	27	Borstle
825	PMB0420197	13-05-2021	Niassa	Male	55	Borstle
826	PMB0412201	29-04-2021	Niassa	Male	16	Borstle
827	PMB0417102	11-05-2021	Maputo	Male	31	Borstle
828	PMB0412521	01-05-2021	Maputo	Male	42	Borstle
829	9586	18-06-2021	Sofala	Female	67	Borstle
830	PMB0409064	26-04-2021	Maputo	Female	34	Borstle
831	PMB0409274	27-04-2021	Maputo	Male	44	Borstle
832	PMB0427507	31-05-2021	Manica	Male	30	Borstle
833	PMB0427461	31-05-2021	Maputo	Male	54	Borstle
834	PMB0435609	17-06-2021	Maputo	Female	58	Borstle
835	PMB0435695	17-06-2021	Maputo Cidade	Male	27	Borstle
836	PMB0441154	22-06-2021	Maputo Cidade	Male	62	Borstle
837	PMB0441184	25-06-2021	Maputo Cidade	Female	18	Borstle
838	PMB0441155	24-06-2021	Maputo Cidade	Female	27	Borstle
839	PMB0441198	24-06-2021	Maputo Cidade	Female	16	Borstle
840	PMB0441112	24-06-2021	Maputo Cidade	Male	Unknown	Borstle
841	PMB0441115	24-06-2021	Maputo Cidade	Female	14	Borstle
842	PMB0441172	24-06-2021	Maputo Cidade	Female	57	Borstle
843	PMB0430653	06-06-2021	Maputo	Male	31	Borstle
844	8584	05-09-2021	Sofala	Female	30	Borstle
845	9583	18-06-2021	Sofala	Female	67	Borstle
846	9579	17-06-2021	Sofala	Male	36	Borstle
847	9566	17-06-2021	Sofala	Male	27	Borstle
848	9535	17-06-2021	Sofala	Female	20	Borstle
849	9534	17-06-2021	Sofala	Female	15	Borstle
850	9524	17-06-2021	Sofala	Male	38	Borstle
851	9516	17-06-2021	Sofala	Male	36	Borstle
852	PMB0435598	17-06-2021	Maputo Cidade	Female	48	Borstle
853	PMB0435600	17-06-2021	Maputo Cidade	Female	41	Borstle
854	PMB0436043	18-06-2021	Maputo	Male	60	Borstle
855	PMB0438043	22-06-2021	Maputo	Female	Unknown	Borstle
856	PMB0441259	24-06-2021	Maputo	Female	8	Borstle
857	PMB0435565	17-06-2021	Maputo	Male	27	Borstle
858	PMB0441247	25-06-2021	Maputo	Male	21	Borstle
859	PMB0441243	24-06-2021	Maputo	Male	48	Borstle
860	PMB0441269	24-06-2021	Maputo	Male	37	Borstle
861	PMB0438045	21-06-2021	Maputo	Male	33	Borstle
862	9512	16-06-2021	Sofala	Male	27	Borstle
863	PMB0409700	23-04-2021	Zambezia	Male	18	Borstle
864	PMB0415329	05-05-2021	Niassa	Female	29	Borstle
865	PMB0415006	07-05-2021	Maputo	Female	39	Borstle
866	PMB0409416	1900-01-27 10:05:06	Maputo	Male	42	Borstle
867	PMB0412103	01-05-2021	Maputo	Male	45	Borstle
868	PMB0415389	04-05-2021	Niassa	Male	13	Borstle
869	PMB0415174	07-05-2021	Maputo	Male	32	Borstle
870	PMB0427484	31-05-2021	Gaza	Male	28	Borstle
871	PMB0427505	31-05-2021	Gaza	Male	34	Borstle
872	PMB0427578	31-05-2021	Maputo	Female	23	Borstle
873	PMB0427583	31-05-2021	Maputo	Female	27	Borstle
874	PMB0427481	31-05-2021	Gaza	Male	37	Borstle
875	PMB0427521	31-05-2021	Gaza	Male	21	Borstle
876	PMB0427488	31-05-2021	Gaza	Male	37	Borstle
877	PMB0427525	31-05-2021	Gaza	Male	21	Borstle
878	PMB0427493	31-05-2021	Inhambane	Male	35	Borstle
879	PMB0414189	04-05-2021	Niassa	Male	13	Borstle
880	PMB0414306	05-05-2021	Maputo	Male	36	Borstle
881	PMB0409066	26-04-2021	Maputo	Female	38	Borstle
882	PMB0422896	20-05-2021	Maputo	Male	51	Borstle
883	PMB0422350	17-05-2021	Inhambane	Female	42	Borstle
884	PMB0423228	21-05-2021	Maputo	Female	44	Borstle
885	9484	16-06-2021	Sofala	Male	24	Borstle
886	PMB0423318	18-05-2021	Maputo	Male	19	Borstle
887	PMB0423300	21-05-2021	Maputo	Female	75	Borstle
888	PMB0422812	19-05-2021	Niassa	Female	14	Borstle
889	PMB0415007	07-05-2021	Maputo	Male	45	Borstle
890	PMB0441538	22-6-2021	Inhambane	Male	40	Borstle
891	9423	16-06-2021	Sofala	Male	24	Borstle
892	9444	16-06-2021	Sofala	Male	24	Borstle
893	9455	16-06-2021	Sofala	Female	32	Borstle
894	9463	16-06-2021	Sofala	Male	37	Borstle
895	9464	16-06-2021	Sofala	Male	20	Borstle
896	9474	16-06-2021	Sofala	Male	25	Borstle
897	PMB0423280	21-05-2021	Maputo	Male	28	Borstle
898	9476	16-06-2021	Sofala	Female	20	Borstle
899	PMB0409030	26-04-2021	Maputo	Female	24	Borstle
900	PMB0413134	05-03-2021	Maputo	Female	32	Borstle
901	PMB0411643	30-04-2021	Maputo	Male	43	Borstle
902	PMB0415021	05-07-2021	Maputo	Female	83	Borstle
903	PMB0409008	24-4-2021	Maputo	Female	32	Borstle
904	PMB0411432	29-4-2021	Maputo	Male	53	Borstle
905	PMB0408840	23-4-2021	Niassa	Female	21	Borstle
906	PMB0409068	26-4-2021	Maputo	Female	18	Borstle
907	PMB0427344	28-05-2021	Niassa	Male	44	Borstle
908	PMB0427487	31-05-2021	Maputo	Male	26	Borstle
909	PMB0426975	29-05-2021	Maputo	Male	30	Borstle
910	PMB0427001	29-05-2021	Maputo	Male	39	Borstle
911	PMB0427004	29-05-2021	Gaza	Male	27	Borstle
912	PMB0426944	29-05-2021	Inhambane	Male	41	Borstle
913	PMB0414219	04-05-2021	Niassa	Male	31	Borstle
914	PMB0416439	10-05-2021	Maputo	Male	43	Borstle
915	PMB0412735	03-05-2021	Maputo	Female	52	Borstle
916	PMB0415018	07-05-2021	Maputo	Male	99	Borstle
917	PMB0414280	05-05-2021	Maputo	Male	47	Borstle
918	PMB0414680	04-05-2021	Inhambane	Male	25	Borstle
919	PMB0411242	29-04-2021	Maputo	Male	56	Borstle
920	PMB0413377	05-05-2021	Maputo	Male	31	Borstle
921	PMB0413083	04-05-2021	Maputo	Male	62	Borstle
922	PMB0409050	26-04-2021	Maputo	Female	41	Borstle
923	PMB0415008	07-05-2021	Maputo	Female	76	Borstle
924	PMB0411688	30-04-2021	Maputo	Female	30	Borstle
925	PMB0417241	11-05-2021	Maputo	Female	54	Borstle
926	PMB0427033	29-05-2021	Maputo	Male	38	Borstle
927	PMB0415581	07-05-2021	Maputo	Male	26	Borstle
928	PMB0417255	11-05-2021	Maputo	Male	27	Borstle
929	PMB0427494	31-05-2021	Gaza	Male	37	Borstle
930	PMB0417318	12-05-2021	Maputo	Male	43	Borstle
931	PMB0420176	13-05-2021	Niassa	Female	16	Borstle
932	PMB0427462	31-05-2021	Maputo	Female	47	Borstle
933	PMB0423256	21-05-2021	Maputo	Male	58	Borstle
934	PMB0423585	22-05-2021	Niassa	Male	21	Borstle
935	PMB0426049	27-05-2021	Maputo	Female	10	Borstle
936	PMB0426022	27-05-2021	Maputo	Male	49	Borstle
937	PMB0426910	29-05-2021	Maputo	Male	18	Borstle
938	PMB0415617	07-05-2021	Maputo	Male	27	Borstle
939	PMB0424094	24-05-2021	Maputo	Female	43	Borstle
940	PMB0426089	27-05-2021	Maputo	Male	37	Borstle
941	PMB0426813	29-05-2021	Maputo	Female	53	Borstle
942	PMB0423679	23-05-2021	Maputo	Female	38	Borstle
943	PMB0410599	28-04-2021	Maputo	Male	39	Borstle
944	PMB0420193	13-05-2021	Niassa	Male	53	Borstle
945	PMB0419223	11-05-2021	Inhambane	Male	23	Borstle
946	PMB0419212	11-05-2021	Inhambane	Male	31	Borstle
947	PMB0423067	21-05-2021	Maputo	Female	16	Borstle
948	PMB0415849	06-05-2021	Niassa	Female	19	Borstle
949	PMB0417547	10-05-2021	Niassa	Male	30	Borstle
950	PMB0423003	21-05-2021	Maputo	Male	49	Borstle
951	PMB0420171	13-05-2021	Niassa	Female	66	Borstle
952	PMB0420189	13-05-2021	Niassa	Male	13	Borstle
953	PMB0412137	29-04-2021	Niassa	Male	40	Borstle
954	PNV0040876	01-04-2021	Nampula	Male	31	Borstle
955	PNV0040870	01-04-2021	Nampula	Male	41	Borstle
956	PNV0040755	31-03-2021	Nampula	Female	40	Borstle
957	PNV0040879	01-04-2021	Nampula	Male	36	Borstle
958	PNV0040796	01-04-2021	Nampula	Female	26	Borstle
959	PNV0040850	31-03-2021	Nampula	Male	Unknown	Borstle
960	PNV0040770	01-04-2021	Nampula	Male	37	Borstle
961	PNV0040799	31-03-2021	Nampula	Male	22	Borstle
962	9475	16-06-2021	Sofala	Female	15	KRISP
963	PCM0127516	2021-07-07	Manica	Male	29	KRISP
964	PCM0127169	2021-06-07	Manica	Female	35	KRISP
965	PCM0127159	2021-07-07	Manica	Male	26	KRISP
966	PCM0127134	2021-07-07	Manica	Female	32	KRISP
967	PCM0127140	2021-07-07	Manica	Female	29	KRISP
968	PCM0127135	2021-07-07	Manica	Female	23	KRISP
969	PCM0127137	2021-07-07	Manica	Male	38	KRISP
970	PCM0127122	2021-06-07	Manica	Male	17	KRISP
971	PCM0127115	2021-06-07	Manica	Male	10	KRISP
972	PCM0127098	2021-05-07	Manica	Male	53	KRISP
973	PCM0127144	2021-07-07	Manica	Female	13	KRISP
974	PCM0127007	2021-08-07	Manica	Female	16	KRISP
975	PCM0126966	2021-07-07	Manica	Male	29	KRISP
976	PCM0126935	2021-07-07	Manica	Male	22	KRISP
977	PCM0126925	2021-07-07	Manica	Male	33	KRISP
978	PCM0126952	2021-07-07	Manica	Male	14	KRISP
979	PCM0127919	2021-08-07	Manica	Female	18	KRISP
980	PCM0127870	2021-08-07	Manica	Female	31	KRISP
981	PCM0127906	2021-08-07	Manica	Female	16	KRISP
982	PCM0127892	2021-08-07	Manica	Male	32	KRISP
983	PCM0127880	2021-08-07	Manica	Female	23	KRISP
984	PQM0946934	2021-07-10	Zambezia	Female	55	KRISP
985	PQM0946719	2021-07-07	Zambezia	Female	30	KRISP
986	PQM0946940	2021-07-10	Zambezia	Female	40	KRISP
987	PQM0946938	2021-07-10	Zambezia	Female	26	KRISP
988	PQM0946781	2021-07-08	Zambezia	Female	23	KRISP
989	PQM0946965	2021-07-10	Zambezia	Male	40	KRISP
990	PQM0947238	2021-07-12	Zambezia	Male	39	KRISP
991	PQM0946882	2021-07-10	Zambezia	Male	14	KRISP
992	PQM0946879	2021-07-06	Zambezia	Male	Unknown	KRISP
993	PQM0946935	2021-07-10	Zambezia	Male	11	KRISP
994	PQM0946920	2021-07-08	Zambezia	Female	64	KRISP
995	PQM0946856	2021-07-09	Zambezia	Male	40	KRISP
996	PQM0946704	2021-07-08	Zambezia	Male	17	KRISP
997	PQM0946780	2021-07-08	Zambezia	Female	20	KRISP
998	PQM0956662	2021-07-08	Zambezia	Male	17	KRISP
999	PQM0946919	2021-07-08	Zambezia	Male	71	KRISP
1000	PQM0946702	2021-07-08	Zambezia	Female	32	KRISP
1001	PQM0946971	2021-07-08	Zambezia	Male	28	KRISP
1002	PQM0947269	2021-07-12	Zambezia	Female	16	KRISP
1003	PQM0946660	2021-07-08	Zambezia	Male	37	KRISP
1004	PQM0946933	2021-07-10	Zambezia	Male	27	KRISP
1005	PQM0946830	2021-07-09	Zambezia	Female	40	KRISP
1006	PQM0946854	2021-07-09	Zambezia	Female	17	KRISP
1007	PQM0943782	2021-07-06	Zambezia	Female	35	KRISP
1008	PQM0946848	2021-07-09	Zambezia	Male	18	KRISP
1009	PQM0944546	2021-07-06	Zambezia	Male	40	KRISP
1010	PQM0946841	2021-07-09	Zambezia	Male	26	KRISP
1011	PQM0944586	2021-07-07	Zambezia	Female	38	KRISP
1012	PQM0946803	2021-09-07	Zambezia	Male	Unknown	KRISP
1013	PQM0944583	2021-07-06	Zambezia	Male	Unknown	KRISP
1014	PQM0946560	2021-07-07	Zambezia	Male	27	KRISP
1015	PQM0946852	2021-07-09	Zambezia	Male	39	KRISP
1016	PTC0056463	29-06-2021	Tete	Male	41	KRISP
1017	PQM0944675	2021-07-07	Zambezia	Male	33	KRISP
1018	PQM0944644	2021-07-07	Zambezia	Male	34	KRISP
1019	PQM0937685	2021-07-01	Zambezia	Female	45	KRISP
1020	PQM0941499	2021-07-03	Zambezia	Female	23	KRISP
1021	PQM0937764	2021-06-30	Zambezia	Female	35	KRISP
1022	PTC0056490	28-06-2021	Tete	Female	62	KRISP
1023	PQM0940452	2021-07-02	Zambezia	Female	25	KRISP
1024	PQM0943548	2021-07-06	Zambezia	Male	32	KRISP
1025	PQM0943601	2021-07-06	Zambezia	Male	19	KRISP
1026	PQM0940354	2021-06-30	Zambezia	Female	30	KRISP
1027	PQM0940412	2021-07-02	Zambezia	Male	50	KRISP
1028	PQM0941352	2021-07-02	Zambezia	Female	24	KRISP
1029	PQM0941267	2021-07-01	Zambezia	Female	7	KRISP
1030	PQM0940483	2021-07-01	Zambezia	Male	28	KRISP
1031	PTC0056486	25-06-2021	Tete	Female	42	KRISP
1032	PTC0056502	28-06-2021	Tete	Female	43	KRISP
1033	PTC0056549	28-06-2021	Tete	Female	50	KRISP
1034	PTC0056511	28-06-2021	Tete	Female	35	KRISP
1035	PTC0056435	28-06-2021	Tete	Female	22	KRISP
1036	PTC0056431	28-06-2021	Tete	Male	60	KRISP
1037	PTC0056452	28-06-2021	Tete	Male	20	KRISP
1038	PTC0056743	30-06-2021	Tete	Female	38	KRISP
1039	PTC0057127	02-07-2021	Tete	Female	27	KRISP
1040	PTC0057125	28-06-2021	Tete	Male	16	KRISP
1041	PTC0057124	30-06-2021	Tete	Female	65	KRISP
1042	PTC0058128	05-07-2021	Tete	Male	32	KRISP
1043	PTC0057576	01-07-2021	Tete	Female	8	KRISP
1044	PTC0058091	01-07-2021	Tete	Female	40	KRISP
1045	PTC0058067	05-07-2021	Tete	Female	63	KRISP
1046	PTC0057688	30-06-2021	Tete	Male	21	KRISP
1047	PTC0057679	02-07-2021	Tete	Male	32	KRISP
1048	PTC0057685	29-06-2021	Tete	Female	7	KRISP
1049	PTC0057493	28-06-2021	Tete	Male	60	KRISP
1050	PTC0057541	02-07-2021	Tete	Female	33	KRISP
1051	PTC0057490	28-06-2021	Tete	Male	18	KRISP
1052	PTC0056594	25-06-2021	Tete	Male	25	KRISP
1053	PTC0056670	10-07-2021	Tete	Female	28	KRISP
1054	PTC0056674	29-06-2021	Tete	Female	10	KRISP
1055	PTC0056359	24-06-2021	Tete	Male	60	KRISP
1056	PTC0056422	25-06-2021	Tete	Female	60	KRISP
1057	PTC0056341	28-06-2021	Tete	Male	40	KRISP
1058	PTC0056207	29-06-2021	Tete	Male	21	KRISP
1059	PTC0056122	24-06-2021	Tete	Male	29	KRISP
1060	PTC0055818	28-06-2021	Tete	Female	28	KRISP
1061	PTC0055918	28-06-2021	Tete	Female	18	KRISP
1062	PTC0055821	28-06-2021	Tete	Female	32	KRISP
1063	PTC0059293	07-07-2021	Tete	Female	38	KRISP
1064	PTC0059243	05-07-2021	Tete	Female	24	KRISP
1065	PTC0059242	05-07-2021	Tete	Male	49	KRISP
1066	PTC0059248	07-07-2021	Tete	Male	21	KRISP
1067	PTC0059241	03-07-2021	Tete	Female	32	KRISP
1068	PTC0059322	05-07-2021	Tete	Male	40	KRISP
1069	PTC0059118	05-07-2021	Tete	Male	40	KRISP
1070	PTC0057539	02-07-2021	Tete	Female	13	KRISP
1071	PTC0057538	02-07-2021	Tete	Female	27	KRISP
1072	PTC0057973	02-07-2021	Tete	Male	10	KRISP
1073	PTC0059123	09-07-2021	Tete	Female	27	KRISP
1074	PTC0059214	06-07-2021	Tete	Female	17	KRISP
1075	PTC0057699	28-07-2021	Tete	Male	28	KRISP
1076	PTC0059233	16-07-2021	Tete	Female	28	KRISP
1077	PTC0058246	30-06-2021	Tete	Female	54	KRISP
1078	PTC0058252	29-06-2021	Tete	Female	27	KRISP
1079	PTC0058250	30-06-2021	Tete	Female	40	KRISP
1080	PTC0058254	29-06-2021	Tete	Male	22	KRISP
1081	PTC0058307	05-07-2021	Tete	Female	Unknown	KRISP
1082	PTC0058315	02-07-2021	Tete	Male	15	KRISP
1083	PTC0058295	05-07-2021	Tete	Male	23	KRISP
1084	PTC0057982	02-07-2021	Tete	Female	38	KRISP
1085	PTC0057983	02-07-2021	Tete	Female	28	KRISP
1086	PTC0056150	26-07-2021	Tete	Female	16	KRISP
1087	PTC0058075	29-06-2021	Tete	Female	10	KRISP
1088	PTC0057984	02-07-2021	Tete	Male	19	KRISP
1089	PTC0059384	14-07-2021	Tete	Female	43	KRISP
1090	PTC0058771	09-07-2021	Tete	Male	34	KRISP
1091	PTC0058417	07-07-2021	Tete	Female	33	KRISP
1092	PTC0058982	10-07-2021	Tete	Female	23	KRISP
1093	PTC0056557	10-07-2022	Tete	Male	34	KRISP
1094	PMB0483738	19-07-2021	Maputo Cidade	Female	Unknown	KRISP
1095	PMB0483746	19-07-2021	Maputo Cidade	Female	21	KRISP
1096	PMB0483731	19-07-2021	Maputo Cidade	Female	27	KRISP
1097	PMB0488635	22-07-2021	Maputo Cidade	Female	34	KRISP
1098	PMB0483753	19-07-2021	Maputo Cidade	Male	50	KRISP
1099	PMB0483765	19-07-2021	Maputo Cidade	Male	65	KRISP
1100	PMB0483749	19-07-2021	Maputo Cidade	Female	63	KRISP
1101	PMB0488676	22-07-2021	Maputo Cidade	Female	40	KRISP
1102	PMB0476898	22-07-2021	Maputo Cidade	Female	45	KRISP
1103	PMB0486675	19-07-2021	Niassa	Male	18	KRISP
1104	PMB0486670	19-07-2021	Niassa	Female	27	KRISP
1105	PMB0487334	20-07-2021	Maputo provincia	Male	31	KRISP
1106	PMB0486628	19-07-2021	Niassa	Female	2	KRISP
1107	PMB0483762	19-07-2021	Maputo Cidade	Female	21	KRISP
1108	PMB0486674	19-07-2021	Maputo provincia	Male	7	KRISP
1109	PMB0483736	19-07-2021	Maputo Cidade	Female	Unknown	KRISP
1110	PMB0483739	19-07-2021	Maputo Cidade	Female	58	KRISP
1111	PMB0483754	20-07-2021	Maputo Cidade	Male	32	KRISP
1112	PMB0488629	22-07-2021	Maputo Cidade	Female	30	KRISP
1113	PMB0475065	16-07-2021	Maputo provincia	Female	45	KRISP
1114	PMB0475052	17-07-2021	Maputo Cidade	Male	36	KRISP
1115	PMB0475061	16-07-2021	Maputo provincia	Male	48	KRISP
1116	PMB0485203	21-07-2021	Maputo provincia	Female	44	KRISP
1117	PMB0487326	20-07-2021	Maputo provincia	Male	12	KRISP
1118	PMB0486621	17-07-2021	Niassa	Male	30	KRISP
1119	PMB0486666	19-07-2021	Niassa	Male	22	KRISP
1120	PMB0485213	21-07-2021	Maputo Cidade	Female	38	KRISP
1121	PMB0486669	19-07-2021	Niassa	Male	51	KRISP
1122	PMB0474989	15-07-2021	Maputo Cidade	Female	20	KRISP
1123	PMB0475064	16-07-2021	Maputo provincia	Female	41	KRISP
1124	PMB0474716	15-07-2021	Maputo Cidade	Female	24	KRISP
1125	PMB0475080	16-07-2021	Maputo provincia	Male	49	KRISP
1126	PMB0474834	16-07-2021	Maputo Cidade	Male	Unknown	KRISP
1127	PMB0475160	15-07-2021	Maputo Cidade	Female	59	KRISP
1128	PMB0475163	15-07-2021	Maputo Cidade	Male	68	KRISP
1129	PMB0474993	15-07-2021	Maputo Cidade	Female	15	KRISP
1130	PMB0478299	15-07-2021	Maputo Cidade	Male	42	KRISP
1131	PMB0475067	16-07-2021	Maputo provincia	Male	33	KRISP
1132	PMB0487323	19-07-2021	Maputo provincia	Male	23	KRISP
1133	PMB0486671	19-07-2021	Niassa	Male	22	KRISP
1134	PMB0487312	19-07-2021	Maputo provincia	Female	12	KRISP
1135	PMB0487340	19-07-2021	Maputo provincia	Female	12	KRISP
1136	PMB0486626	19-07-2021	Niassa	Female	8	KRISP
1137	PMB0475466	14-07-2021	Niassa	Female	17	KRISP
1138	PMB0486657	19-07-2021	Niassa	Male	8	KRISP
1139	PMB0487313	16-07-2021	Maputo provincia	Male	35	KRISP
1140	PMB0473707	15-07-2021	Maputo Cidade	Female	24	KRISP
1141	PMB0488253	22-07-2021	Maputo Cidade	Male	33	KRISP
1142	PMB0488554	21-07-2021	Niassa	Female	52	KRISP
1143	PMB0482044	20-07-2021	Maputo Cidade	Female	61	KRISP
1144	PMB0481660	20-07-2021	Maputo Cidade	Female	26	KRISP
1145	PMB0481682	20-07-2021	Maputo Cidade	Male	57	KRISP
1146	PMB0502408	30-07-2021	Maputo Cidade	Female	27	KRISP
1147	PMB0504407	30-07-2021	Maputo provincia	Male	31	KRISP
1148	PMB0504376	31-07-2021	Maputo provincia	Male	Unknown	KRISP
1149	PMB0504393	30-07-2021	Maputo provincia	Female	Unknown	KRISP
1150	PMB0502452	26-07-2021	Maputo Cidade	Female	61	KRISP
1151	PMB0504377	31-07-2021	Maputo provincia	Male	Unknown	KRISP
1152	PMB0502398	26-07-2021	Maputo Cidade	Female	39	KRISP
1153	PMB0502455	26-07-2021	Maputo Cidade	Male	69	KRISP
1154	PMB0504398	30-07-2021	Maputo provincia	Female	32	KRISP
1155	PMB0504767	31-07-2021	Maputo Cidade	Male	18	KRISP
1156	PMB0504383	28-07-2021	Maputo provincia	Male	45	KRISP
1157	PMB0502378	27-07-2021	Maputo Cidade	Male	42	KRISP
1158	PMB0504394	30-07-2021	Maputo provincia	Male	47	KRISP
1159	PMB0504400	30-07-2021	Maputo provincia	Female	48	KRISP
1160	PMB0502345	27-07-2021	Maputo Cidade	Female	55	KRISP
1161	PMB0504382	28-07-2021	Maputo provincia	Female	10	KRISP
1162	PMB0504761	31-07-2021	Maputo Cidade	Male	13	KRISP
1163	PMB0533163	03-09-2021	Niassa	Male	40	KRISP
1164	PMB0533141	02-09-2021	Niassa	Female	36	KRISP
1165	PMB0533113	03-09-2021	Niassa	Male	27	KRISP
1166	PMB0533094	02-09-2021	Niassa	Male	62	KRISP
1167	PMB0533104	03-09-2021	Niassa	Male	25	KRISP
1168	PMB0533161	03-09-2021	Niassa	Male	45	KRISP
1169	PMB0533099	02-09-2021	Niassa	Male	57	KRISP
1170	PMB0533110	02-09-2021	Niassa	Female	35	KRISP
1171	PMB0533163	03-09-2021	Niassa	Male	40	KRISP
1172	PMB0533112	02-09-2021	Niassa	Female	27	KRISP
1173	PMB0533098	02-09-2021	Niassa	Female	22	KRISP
1174	PMB0533111	02-09-2021	Niassa	Female	45	KRISP
1175	PMB0533103	02-09-2021	Niassa	Male	16	KRISP
1176	PMB0533126	03-09-2021	Niassa	Male	30	KRISP
1177	PMB0533129	02-09-2021	Niassa	Female	30	KRISP
1178	PMB0533101	02-09-2021	Niassa	Male	32	KRISP
1179	PMB0533115	02-09-2021	Niassa	Female	22	KRISP
1180	PMB0533112	02-09-2021	Niassa	Male	27	KRISP
1181	PMB0538870	22-08-2021	Maputo Provincia	Female	39	KRISP
1182	PMB0538865	22-09-2021	Maputo Cidade	Female	36	KRISP
1183	PMB0537989	17-09-2021	NIassa	Female	60	KRISP
1184	PMB0537999	17-09-2021	NIassa	Male	37	KRISP
1185	PMB0537988	17-09-2021	niassa	Male	12	KRISP
1186	PMB0534481	17-09-2021	Maputo Cidade	Male	30	KRISP
1187	PMB0534886	08-09-2021	Niassa	Female	40	KRISP
1188	PMB0534884	09-09-2021	Niassa	Male	Unknown	KRISP
1189	PMB0534978	09-09-2021	Inhambane	Female	31	KRISP
1190	PMB0534894	08-09-2021	Niassa	Male	Unknown	KRISP
1191	PMB0534907	08-09-2021	Niassa	Female	Unknown	KRISP
1192	PMB0534622	09-09-2021	Maputo Cidade	Male	74	KRISP
1193	PMB0534904	10-09-2021	Niassa	Male	Unknown	KRISP
1194	PMB0534937	08-09-2021	Maputo Cidade	Female	52	KRISP
1195	PMB0534877	27-09-2021	Niassa	Female	7	KRISP
1196	PMB0539884	25-09-2021	Maputo Cidade	Male	32	KRISP
1197	PMB0539585	24-09-2021	Inhambane	Male	34	KRISP
1198	PMB0539495	25-09-2021	Maputo Cidade	Male	44	KRISP
1199	PMB0535975	25-09-2021	Maputo Cidade	Female	Unknown.	KRISP
1200	PMB0539586	08-09-2021	Inhambane	Female	29	KRISP
1201	PMB0534897	02-09-2021	Niassa	Male	Unknown.	KRISP
1202	PMB0532229	01-09-2021	Maputo Provincia	Male	26	KRISP
1203	PMB0531723	01-09-2021	Maputo Provincia	Male	26	KRISP
1204	PMB0531937	02-09-2021	Maputo Cidade	Male	2	KRISP
1205	PMB0532260	04-09-2021	Maputo Provincia	Male	22	KRISP
1206	PMB0533193	08-09-2021	Niassa	Female	Unknown.	KRISP
1207	PMB0532183	02-09-2021	Maputo Cidade	Male	38	KRISP
1208	PMB0533113	03-09-2021	Niassa	Male	27	KRISP
1209	PMB0533141	03-09-2021	Niassa	Female	36	KRISP
1210	PMB0533205	03-09-2021	Maputo Provincia	Male	25	KRISP
1211	PMB0533152	09-09-2021	Niassa	Female	4	KRISP
1212	PMB0535432	13-09-2021	Niassa	Female	14	KRISP
1213	PMB0536262	13-09-2021	Niassa	Male	48	KRISP
1214	PMB0536261	15-09-2021	Niassa	Female	Unknown.	KRISP
1215	PMB0536299	13-09-2021	Niassa	Female	27	KRISP
1216	PMB0536209	14-09-2021	Niassa	Male	41	KRISP
1217	PMB0536217	13-09-2021	Niassa	Male	27	KRISP
1218	PMB0536218	14-09-2021	Niassa	Male	27	KRISP
1219	PMB0536061	15-09-2021	Maputo Cidade	Female	33	KRISP
1220	PMB0536190	13-09-2021	Inhambane	Female	28	KRISP
1221	PMB0533098	02-09-2021	Niassa	Female	22	KRISP
1222	PMB0541250	25-09-2021	Inhambane	Female	30	KRISP
1223	PMB0542360	06-10-2021	Maputo Cidade	Male	44	KRISP
1224	PMB0541395	30-09-2021	Niassa	Male	24	KRISP
1225	PMB0542835	05-10-2021	Niassa	Female	21	KRISP
1226	PMB0542817	07-10-2021	Inhambane	Female	38	KRISP
1227	PMB0542834	08-10-2021	Niassa	Female	75	KRISP
1228	PMB0545384	20-10-2021	Maputo Provincia	Female	14	KRISP
1229	PMB0544911	17-10-2021	Maputo Cidade	Female	31	KRISP
1230	PMB0545304	18-10-2021	Niassa	Male	24	KRISP
1231	PMB0545098	18-10-2021	Maputo Cidade	Male	36	KRISP
1232	PMB0544000	13-10-2021	Maputo Provincia	Female	18	KRISP
1233	PMB0544753	12-10-2021	Niassa	Female	23	KRISP
1234	PNV0063283	14-10-2021	Nampula	Female	65	KRISP
1235	PNV0063498	30-08-2021	Nampula	Female	32	KRISP
1236	PNV0063831	2021-09-01	Nampula	Male	38	KRISP
1237	PNV0063999	2021-09-06	Nampula	Male	21	KRISP
1238	PNV0064760	2021-09-06	Nampula	Female	60	KRISP
1239	PNV0064926	2021-09-15	Nampula	Male	36	KRISP
1240	PNV0065594	2021-09-20	Nampula	Male	67	KRISP
1241	PNV0065749	2021-09-25	Nampula	Female	55	KRISP
1242	PNV0065790	2021-09-21	Nampula	Female	22	KRISP
1243	PNV0065982	2021-09-29	Nampula	Male	25	KRISP
1244	PQM1004138	2021-09-01	Zambezia	Male	7	KRISP
1245	PQM1003146	2021-08-31	Zambezia	Female	60	KRISP
1246	PQM1003116	2021-08-31	Zambezia	Female	26	KRISP
1247	PQM1003127	2021-08-31	Zambezia	Female	34	KRISP
1248	PQM1003063	2021-08-31	Zambezia	Female	29	KRISP
1249	PQM1000244	2021-08-31	Zambezia	Female	30	KRISP
1250	PQM1004177	2021-09-01	Zambezia	Female	27	KRISP
1251	PQM1003144	2021-08-31	Zambezia	Male	13	KRISP
1252	PQM1003129	2021-08-31	Zambezia	Female	25	KRISP
1253	PQM1003068	2021-08-31	Zambezia	Female	Unknown.	KRISP
1254	PQM1004111	2021-09-01	Zambezia	Male	61	KRISP
1255	PQM1004125	2021-09-02	Zambezia	Male	25	KRISP
1256	PQM1004675	2021-09-02	Zambezia	Male	Unknown.	KRISP
1257	PQM1005136	2021-09-02	Zambezia	Male	Unknown.	KRISP
1258	PQM1004650	2021-09-02	Zambezia	Female	36	KRISP
1259	PQM1004658	2021-09-03	Zambezia	Female	33	KRISP
1260	PQM1005137	2021-09-04	Zambezia	Female	33	KRISP
1261	PQM1004680	2021-09-01	Zambezia	Female	56	KRISP
1262	PQM1004641	2021-09-02	Zambezia	Male	25	KRISP
1263	PMB0429881	2021-06-04	Maputo Cidade	Female	47	KRISP
1264	PMB0429937	2021-06-04	Maputo Provincia	Male	48	KRISP
1265	PMB0429873	2021-06-04	Maputo Cidade	Female	23	KRISP
1266	PMB0429887	2021-06-04	Maputo Cidade	Female	49	KRISP
1267	PMB0429888	2021-06-04	Maputo Cidade	Female	38	KRISP
1268	PMB0429675	2021-06-04	Maputo Provincia	Female	20	KRISP
1269	PMB0429912	2021-06-04	Maputo Provincia	Female	Unknown	KRISP
1270	PMB0428030	2021-06-04	Maputo Provincia	Female	39	KRISP
1271	PMB0428637	2021-06-03	Maputo Provincia	Female	Unknown	KRISP
1272	PMB0436418	2021-06-16	Niassa	Female	60	KRISP
1273	PMB0435679	2021-06-14	Inhamabane	Female	6	KRISP
1274	PMB0428703	2021-06-05	Maputo Cidade	Female	12	KRISP
1275	PMB0429864	2021-06-06	Maputo Cidade	Female	48	KRISP
1276	PMB0429668	2021-06-16	Maputo Cidade	Female	16	KRISP
1277	PMB0429913	2021-06-05	Maputo Provincia	Female	88	KRISP
1278	PMB0429880	2021-06-04	Maputo Cidade	Male	56	KRISP
1279	PMB0429669	2021-06-05	Maputo Cidade	Female	23	KRISP
1280	PMB0429889	2021-06-04	Maputo Provincia	Male	48	KRISP
1281	PMB0435565	2021-06-17	Inhamabane	Male	27	KRISP
1282	PMB0434712	2021-06-11	Inhamabane	Male	20	KRISP
1283	PMB0435609	2021-06-17	Maputo Cidade	Female	58	KRISP
1284	PMB0435601	2021-06-17	Maputo Cidade	Male	21	KRISP
1285	PMB0435600	2021-06-17	Maputo Cidade	Female	41	KRISP
1286	PMB0434849	2021-06-16	Inhamabane	Male	30	KRISP
1287	PMB0436043	2021-06-18	Maputo Provincia	Male	60	KRISP
1288	PMB0435602	2021-06-17	Maputo Cidade	Male	34	KRISP
1289	PMB0434797	2021-06-16	Inhamabane	Male	6	KRISP
1290	PMB0435619	2021-06-17	Maputo Provincia	Female	29	KRISP
1291	PMB0430653	2021-06-07	Maputo Provincia	Male	31	KRISP
1292	PMB0435598	2021-06-17	Maputo Cidade	Male	48	KRISP
1293	PMB0435766	2021-06-18	Maputo Provincia	Female	Unknown	KRISP
1294	PMB0435695	2021-06-17	Maputo Provincia	Male	27	KRISP
1295	PMB0435613	2021-06-17	Maputo Provincia	Female	28	KRISP
1296	PMB0437641	2021-06-21	Maputo Provincia	Female	36	KRISP
1297	PMB0437863	2021-06-22	Maputo Provincia	Male	54	KRISP
1298	PMB0437864	2021-06-22	Maputo Cidade	Female	59	KRISP
1299	PMB0437592	2021-06-21	Maputo Cidade	Male	55	KRISP
1300	PMB0437578	2021-06-21	Maputo Cidade	Male	35	KRISP
1301	PMB0437632	2021-06-22	Maputo Cidade	Male	65	KRISP
1302	PMB0437582	2021-06-22	Maputo Cidade	Male	37	KRISP
1303	PMB0437628	2021-06-21	Maputo Cidade	Male	54	KRISP
1304	PMB0518638	2021-08-11	Maputo Cidade	Female	35	KRISP
1305	PMB0511576	2021-08-04	Maputo Provincia	Male	Unknown	KRISP
1306	PMB0511579	2021-08-05	Maputo Provincia	Female	43	KRISP
1307	PMB0511577	2021-08-04	Maputo Provincia	Male	30	KRISP
1308	PMB0510749	2021-08-05	Maputo Cidade	Female	72	KRISP
1309	PMB0511718	2021-08-02	Maputo Provincia	Female	15	KRISP
1310	PMB0519288	2021-08-09	Niassa	Male	18	KRISP
1311	PMB0518650	2021-08-11	Maputo Cidade	Male	36	KRISP
1312	PMB0518648	2021-08-11	Maputo Cidade	Male	23	KRISP
1313	PMB0519286	2021-08-09	Niassa	Male	36	KRISP
1314	PMB0518820	2021-08-09	Maputo Provincia	Male	30	KRISP
1315	PMB0518642	2021-08-11	Maputo Cidade	Female	53	KRISP
1316	PMB0518644	2021-08-11	Maputo Cidade	Male	57	KRISP
1317	PMB0518014	2021-08-04	Inhamabane	Male	32	KRISP
1318	PMB0517670	2021-08-06	Inhamabane	Male	37	KRISP
1319	PMB0518641	2021-08-11	Maputo Cidade	Male	23	KRISP
1320	PMB0514751	2021-08-07	Unknown	Female	30	KRISP
1321	PMB0517915	2021-08-05	Inhamabane	Female	26	KRISP
1322	PMB0518649	2021-08-11	Maputo Cidade	Female	41	KRISP
1323	PMB0518977	2021-08-11	Maputo Provincia	Male	28	KRISP
1324	PMB0511590	2021-07-30	Maputo Provincia	Female	23	KRISP
1325	PMB0510975	2021-07-30	Inhamabane	Female	37	KRISP
1326	PMB0532600	2021-08-17	Maputo Provincia	Female	9	KRISP
1327	PMB0510846	2021-07-26	Inhamabane	Male	27	KRISP
1328	PMB0477705	2021-07-16	Maputo Cidade	Female	49	KRISP
1329	PMB0511606	2021-07-30	Maputo Provincia	Male	5	KRISP
1330	PMB0511721	2021-08-02	Maputo Provincia	Female	16	KRISP
1331	PMB0511601	2021-07-30	Maputo Provincia	Female	25	KRISP
1332	PMB0511593	2021-08-30	Maputo Provincia	Female	11	KRISP
1333	PMB0510890	2021-08-04	Inhamabane	Male	24	KRISP
1334	PMB0477760	2021-07-17	Maputo Provincia	Female	31	KRISP
1335	PMB0515536	2021-08-04	Maputo Cidade	Male	16	KRISP
1336	PMB0511743	2021-08-02	Maputo Provincia	Female	26	KRISP
1337	PMB0515744	2021-08-08	Niassa	Male	39	KRISP
1338	PMB0515618	2021-08-04	Maputo Cidade	Female	43	KRISP
1339	PMB0515577	2021-08-07	Maputo Cidade	Male	39	KRISP
1340	PMB0515648	2021-08-08	Niassa	Male	28	KRISP
1341	PMB0533163	2021-09-03	Niassa	Male	40	KRISP
1342	PMB0533112	2021-09-02	Niassa	Female	27	KRISP
1343	PMB0533098	2021-09-02	Niassa	Female	22	KRISP
1344	PMB0519586	2021-08-11	Maputo Cidade	Female	48	KRISP
1345	PMB0515975	2021-08-08	Niassa	Male	39	KRISP
1346	PMB0514995	2021-08-08	Unknown	Unknown	Unknown	KRISP
1347	PMB0535015	2021-09-08	Inhamabane	Female	22	KRISP
1348	PMB0534907	2021-09-08	Niassa	Female	Unknown	KRISP
1349	PMB0534894	2021-09-08	Niassa	Male	Unknown	KRISP
1350	PMB0534978	2021-09-09	Inhamabane	Female	31	KRISP
1351	PMB0534884	2021-09-08	Niassa	Male	Unknown	KRISP
1352	PMB0534886	2021-09-09	Niassa	Female	40	KRISP
1353	PMB0481682	2021-07-20	Maputo Cidade	Male	57	KRISP
1354	PMB0481660	2021-07-20	Maputo Cidade	Female	26	KRISP
1355	PMB0504400	2021-07-30	Maputo Provincia	Female	48	KRISP
1356	PMB0504394	2021-07-30	Maputo Provincia	Male	47	KRISP
1357	PMB0511566	2021-08-04	Maputo Provincia	Female	19	KRISP
1358	PMB0513115	2021-08-04	Maputo Provincia	Female	43	KRISP
1359	PMB0511568	2021-08-04	Maputo Provincia	Female	53	KRISP
1360	PMB0518683	2021-08-11	Maputo Provincia	Male	31	KRISP
1361	PMB0519920	2021-08-11	Maputo Provincia	Male	26	KRISP
1362	PMB0488554	2021-07-27	Niassa	Female	52	KRISP
1363	PMB0520023	2021-08-10	Inhambane	Female	38	KRISP
1364	PMB0519902	2021-08-11	Maputo Provincia	Male	66	KRISP
1365	PMB0530524	2021-08-30	Maputo Provincia	Female	82	KRISP
1366	PMB0518485	2021-08-10	Inhambane	Female	19	KRISP
1367	PMB0519909	2021-08-09	Maputo Provincia	Female	30	KRISP
1368	PMB0519904	2021-08-12	Maputo Provincia	Female	48	KRISP
1369	PMB0518048	2021-08-05	Maputo Provincia	Male	29	KRISP
1370	PMB0530520	2021-08-30	Maputo Cidade	Male	19	KRISP
1371	PMB0518117	2021-08-09	Inhambane	Female	29	KRISP
1372	PMB0519915	2021-08-09	Maputo Provincia	Male	37	KRISP
1373	PMB0518810	2021-08-09	Maputo Provincia	Female	24	KRISP
1374	PMB0524916	2021-08-19	Niassa	Female	32	KRISP
1375	PMB0515744	2021-08-08	Niassa	Male	39	KRISP
1376	PMB0515618	2021-08-04	Maputo Cidade	Female	43	KRISP
1377	PMB0515543	2021-08-07	Maputo Cidade	Female	60	KRISP
1378	PMB0515681	2021-08-04	Maputo Cidade	Male	54	KRISP
1379	PMB0515539	2021-08-08	Maputo Cidade	Female	76	KRISP
1380	PMB0515769	2021-08-08	Niassa	Male	31	KRISP
1381	PMB0515600	2021-08-07	Maputo Cidade	Male	44	KRISP
1382	PMB0515536	2021-08-08	Maputo Cidade	Male	16	KRISP
1383	PMB0511743	2021-08-02	Maputo Provincia	Female	26	KRISP
1384	PMB0511690	2021-08-04	Maputo Provincia	Female	16	KRISP
1385	PMB0511734	2021-08-02	Maputo Provincia	Female	30	KRISP
1386	PMB0510772	2021-08-03	Maputo Cidade	Male	25	KRISP
1387	PMB0511689	2021-08-02	Maputo Provincia	Female	28	KRISP
1388	PMB0510777	2021-08-03	Maputo Cidade	Female	30	KRISP
1389	PMB0511691	2021-08-02	Maputo Provincia	Female	26	KRISP
1390	PMB0530300	2021-08-29	Maputo Cidade	Female	26	KRISP
1391	PMB0530451	2021-08-27	Maputo Provincia	Male	44	KRISP
1392	PMB0531464	2021-08-31	Maputo Provincia	Male	31	KRISP
1393	PMB0513136	2021-08-04	Maputo Provincia	Male	14	KRISP
1394	PMB0510762	2021-08-03	Maputo Cidade	Male	64	KRISP
1395	PMB0510749	2021-08-03	Maputo Cidade	Female	74	KRISP
1396	PMB0511577	2021-08-04	Maputo Provincia	Female	30	KRISP
1397	PMB0511579	2021-08-04	Maputo Provincia	Female	43	KRISP
1398	PMB0511701	2021-08-02	Maputo Provincia	Female	35	KRISP
1399	PMB0507027	2021-08-01	Maputo Provincia	Female	56	KRISP
1400	PMB0518638	2021-08-11	Maputo Cidade	Female	35	KRISP
1401	PMB0518827	2021-08-06	Maputo Provincia	Female	25	KRISP
1402	PMB0511739	2021-08-02	Maputo Provincia	Male	30	KRISP
1403	PMB0518644	2021-08-11	Maputo Cidade	Male	57	KRISP
1404	PMB0518642	2021-08-11	Maputo Cidade	Female	53	KRISP
1405	PMB0518820	2021-08-09	Maputo Provincia	Male	30	KRISP
1406	PMB0519286	2021-08-11	Niassa	Male	36	KRISP
1407	PMB0518648	2021-08-11	Maputo Cidade	Female	Unknown	KRISP
1408	PMB0518650	2021-08-11	Maputo Cidade	Male	36	KRISP
1409	PMB0519288	2021-08-09	Niassa	Female	18	KRISP
1410	PMB0518014	2021-08-04	Inhambane	Male	32	KRISP
1411	PMB0517670	2021-08-06	Inhambane	Male	37	KRISP
1412	PMB0518641	2021-08-11	Maputo Cidade	Male	23	KRISP
1413	PMB0514751	2021-08-07	Maputo Cidade	Male	23	KRISP
1414	PMB0518649	2021-08-13	Maputo Cidade	Female	41	KRISP
1415	PMB0528304	2021-08-25	Maputo Cidade	Female	71	KRISP
1416	PMB0528432	2021-08-26	Niassa	Male	21	KRISP
1417	PMB0527988	2021-08-23	Niassa	Female	Unknown	KRISP
1418	PMB0528002	2021-08-23	Niassa	Male	16	KRISP
1419	PMB0527480	2021-08-19	Inhambane	Female	22	KRISP
1420	PMB0527873	2021-08-22	Niassa	Female	20	KRISP
1421	PMB0527766	2021-08-21	Niassa	Male	22	KRISP
1422	PMB0528056	2021-08-23	Niassa	Female	35	KRISP
1423	PMB0527426	2021-08-18	Inhambane	Female	39	KRISP
1424	PMB0527791	2021-08-22	Niassa	Male	22	KRISP
1425	PMB0528102	2021-08-23	Niassa	Female	36	KRISP
1426	PMB0528342	2021-08-24	Niassa	Male	Unknown	KRISP
1427	PMB0527971	2021-08-23	Niassa	Male	31	KRISP
1428	PMB0527955	2021-08-23	Niassa	Male	40	KRISP
1429	PMB0528103	2021-08-23	Niassa	Female	45	KRISP
1430	PMB0521874	2021-08-13	Niassa	Female	Unknown	KRISP
1431	PMB0521819	2021-08-13	Niassa	Female	32	KRISP
1432	PMB0522421	2021-08-17	Maputo Cidade	Female	13	KRISP
1433	PMB0522578	2021-08-17	Maputo Provincia	Male	25	KRISP
1434	PMB0555356	2021-11-29	Maputo Cidade	Female	31	KRISP
1435	PMB0555377	2021-11-29	Maputo Cidade	Female	20	KRISP
1436	PMB0555386	2021-11-30	Maputo Provincia	Female	3	KRISP
1437	PMB0555671	2021-11-30	Maputo Provincia	Female	59	KRISP
1438	PMB0555672	2021-11-30	Maputo Provincia	Female	42	KRISP
1439	PMB0555673	2021-11-30	Maputo Provincia	Male	29	KRISP
1440	PMB0555674	2021-11-30	Maputo Provincia	Male	41	KRISP
1441	PMB0555675	2021-11-30	Maputo Provincia	Female	43	KRISP
1442	PMB0555676	2021-11-30	Maputo Provincia	Male	34	KRISP
1443	PMB0555677	2021-11-30	Maputo Provincia	Male	29	KRISP
1444	PMB0554918	2021-11-27	Maputo Provincia	Female	17	KRISP
1445	PMB0555060	2021-11-29	Maputo Cidade	Female	25	KRISP
1446	PMB0554868	2021-11-26	Maputo Provincia	Male	39	KRISP
1447	PMB0555028	2021-11-26	Maputo Cidade	Male	34	KRISP
1448	PMB0551580	2021-11-14	Inhambane	Male	28	KRISP
1449	PMB0558493	2021-11-01	Maputo Provincia	Female	18	KRISP
1450	PMB0551501	2021-11-14	Inhambane	Female	29	KRISP
1451	PMB0555128	2021-11-29	Maputo Cidade	Male	37	KRISP
1452	PMB0555397	2021-11-27	Nampula	Male	46	KRISP
1453	PMB0555398	2021-11-04	Sofala	Female	27	KRISP
1454	PMB0555396	2021-11-27	Nampula	Female	37	KRISP
1455	PMB0555386	2021-11-30	Maputo Provincia	Female	3	KRISP
1456	PMB0555329	2021-11-30	Maputo Cidade	Male	32	KRISP
1457	PMB0555328	2021-11-30	Maputo Cidade	Female	51	KRISP
1458	PMB0555314	2021-11-30	Maputo Cidade	Male	20	KRISP
1459	PMB0553117	2021-11-30	Maputo Cidade	Male	32	KRISP
1460	PMB0555339	2021-11-30	Maputo Cidade	Male	64	KRISP
1461	PMB0555234	2021-11-29	Maputo Provincia	Female	Unknown	KRISP
1462	PMB0555137	2021-11-29	Maputo Cidade	Male	49	KRISP
1463	PMB0558297	2021-12-08	Maputo Provincia	Male	30	KRISP
1464	PMB0558238	2021-12-08	Maputo cidade	Male	46	KRISP
1465	PMB0558293	2021-12-08	Maputo cidade	Male	25	KRISP
1466	PMB0557984	2021-12-08	Maputo cidade	Female	10	KRISP
1467	PMB0557982	2021-12-08	Maputo cidade	Female	30	KRISP
1468	PMB0558032	2021-12-03	Maputo Provincia	Male	31	KRISP
1469	PMB0557918	2021-12-08	Maputo cidade	Male	43	KRISP
1470	PMB0558031	2021-12-03	Maputo provincia	Female	52	KRISP
1471	PMB0558319	2021-12-08	Maputo Provincia	Unknownemale.	29	KRISP
1472	PMB0557395	2021-12-03	Nampula	Male	29	KRISP
1473	PMB0558241	2021-12-08	Maputo Provincia	Female	24	KRISP
1474	PMB0558295	2021-12-08	Maputo Cidade	Male	42	KRISP
1475	PMB0558318	2021-12-07	Maputo Cidade	Unknownemale.	22	KRISP
1476	PMB0557520	2021-12-04	Gaza	Male	36	KRISP
1477	PMB0557522	2021-12-04	Gaza	Female	28	KRISP
1478	PMB0557523	2021-12-04	Gaza	Male	24	KRISP
1479	PMB0557525	2021-12-07	Inhambane	Male	46	KRISP
1480	PMB0557527	2021-12-06	Gaza	Female	40	KRISP
1481	PMB0557529	2021-12-06	Gaza	Male	50	KRISP
1482	PMB0557532	2021-12-07	Gaza	Female	Unknown	KRISP
1483	PMB0557534	2021-12-06	Gaza	Male	33	KRISP
1484	PMB0557916	2021-12-08	Maputo cidade	Female	43	KRISP
1485	PMB0558030	2021-12-02	Maputo provincia	Female	41	KRISP
1486	PMB0558307	2021-12-08	Maputo Cidade	Female	3	KRISP
1487	PMB0557890	2021-12-06	Maputo provincia	Female	28	KRISP
1488	PMB0558256	2021-12-08	Maputo Cidade	Male	29	KRISP
1489	PMB0558305	2021-12-08	Maputo Cidade	Female	30	KRISP
1490	PMB0558303	2021-12-08	Maputo Cidade	Female	46	KRISP
1491	PMB0558298	2021-12-08	Maputo Cidade	Female	36	KRISP
1492	PMB0558252	2021-12-08	Maputo cidade	Female	39	KRISP
1493	PMB0557993	2021-12-08	Maputo cidade	Female	30	KRISP
1494	PMB0558674	2021-12-10	Maputo cidade	Female	23	KRISP
1495	PMB0558985	2021-12-11	Maputo cidade	Male	37	KRISP
1496	PMB0558894	2021-12-11	Maputo cidade	Male	64	KRISP
1497	PMB0558898	2021-12-11	Maputo cidade	Male	31	KRISP
1498	PMB0558942	2021-12-11	Maputo cidade	Female	59	KRISP
1499	PMB0558945	2021-12-11	Maputo cidade	Female	65	KRISP
1500	PQM1055590	2021-10-22	Zambezia	Male	31	KRISP
1501	PMB0557396	2021-12-04	Nampula	Female	26	KRISP
1502	PMB0558979	2021-12-11	Maputo cidade	Male	26	KRISP
1503	PMB0558997	2021-12-11	Maputo cidade	Female	35	KRISP
1504	PMB0558998	2021-12-11	Maputo cidade	Female	24	KRISP
1505	PMB0558999	2021-12-11	Maputo cidade	Female	41	KRISP
1506	PMB0559000	2021-12-11	Maputo cidade	Male	73	KRISP
1507	PMB0559001	2021-12-11	Maputo cidade	Female	13	KRISP
1508	PMB0559002	2021-12-11	Maputo cidade	Male	18	KRISP
1509	PMB0559006	2021-12-11	Maputo cidade	Female	29	KRISP
1510	PMB0559013	2021-12-12	Maputo cidade	Male	25	KRISP
1511	PMB0559014	2021-12-12	Maputo cidade	Female	41	KRISP
1512	PMB0559016	2021-12-12	Maputo cidade	Female	20	KRISP
1513	PIM0014558	2022-01-14	Maputo	Male	1	KRISP
1514	PIM0014565	2022-01-14	Maputo	Male	14	KRISP
1515	PIM0014519	2022-01-17	Maputo	Female	9	KRISP
1516	PIM0014584	2022-01-19	Maputo	Male	61	KRISP
1517	PXA0164822	20-01-2022	Gaza	Female	39	KRISP
1518	PXA0164823	19-01-2022	Gaza	Female	Unknown	KRISP
1519	PXA0164940	25-01-2022	Gaza	Female	Unknown	KRISP
1520	PXA0164820	16-01-2022	Gaza	Female	34	KRISP
1521	PTC0074122	2022-01-11	Tete	Male	33	KRISP
1522	PTC0074129	2022-01-17	Tete	Female	Unknown	KRISP
1523	PTC0074021	2022-01-11	Tete	Male	22	KRISP
1524	PTC0073722	2022-01-13	Tete	Male	23	KRISP
1525	PTC0073524	2022-01-04	Tete	Female	18	KRISP
1526	PQM1113688	2022-04-01	Zambézia	Male	27	KRISP
1527	PQM1113690	2022-04-01	Zambézia	Female	24	KRISP
1528	PQM1113692	2022-04-01	Zambézia	Male	23	KRISP
1529	PQM1113451	2022-05-01	Zambézia	Female	60	KRISP
1530	PQM1113438	2022-05-01	Zambézia	Male	29	KRISP
1531	PCM0159800	2022-01-19	Manica	Female	27	KRISP
1532	PCM0159782	2022-01-19	Manica	Male	21	KRISP
1533	PCM0159802	2022-01-18	Manica	Female	18	KRISP
1534	1423	2022-01-13	Inhambane	Male	56	KRISP
1535	1360	2022-01-10	Inhambane	Male	23	KRISP
1536	PIH0010284	2022-02-09	Inhambane	Female	28	KRISP
1537	PIH0010286	2022-02-09	Inhambane	Male	14	KRISP
1538	PIH0010289	2022-02-07	Inhambane	Male	57	KRISP
1539	PHI0010545	2022-02-14	Inhambane	Male	35	KRISP
1540	847	2022-02-04	Cidade de Maputo	Male	22	KRISP
1541	842	2022-02-04	Cidade de Maputo	Female	32	KRISP
1542	935	2022-02-15	Cidade de Maputo	Female	Unknown	KRISP
1543	722	2022-01-30	Cidade de Maputo	Female	32	KRISP
1544	PMB0582788	2022-02-06	Cidade de Maputo	Male	40	KRISP
1545	PMB0582727	2022-01-06	Cidade de Maputo	Male	4	KRISP
1546	PMB0586914	2022-02-21	Cidade de Maputo	Male	40	KRISP
1547	8156	2022-01-19	Sofala	Male	49	KRISP
1548	8159	2022-01-18	Sofala	Male	58	KRISP
1549	8162	2022-02-17	Sofala	Male	70	KRISP
1550	8163	2022-02-17	Sofala	Male	61	KRISP
1551	8166	2022-02-17	Sofala	Female	13	KRISP
1552	8168	2022-01-17	Sofala	Female	19	KRISP
1553	PNV0075657	2022-01-18	Nampula	Female	25|	KRISP
1554	PNV0075670	2022-01-31	Nampula	Female	50|	KRISP
1555	PNV0075671	2022-01-31	Nampula	Male	58|	KRISP
1556	PNV0076084	2022-02-04	Nampula	Female	58|	KRISP
1557	PNV0076085	2022-02-04	Nampula	Male	58|	KRISP
1558	PNV0076086	2022-02-04	Nampula	Female	28|	KRISP
1559	PNV0076316	2022-02-09	Nampula	Male	28|	KRISP
1560	PNV0076317	2022-02-09	Nampula	Male	34|	KRISP
1561	PMB0582796	2022-02-05	Niassa	Female	22	KRISP
1562	PMB0582748	2022-02-11	Niassa	Female	47	KRISP
1563	PMB0557391	2021-11-30	Maputo Provincia	Male	70	NICD
1564	PMB0557390	2021-11-30	Maputo Cidade	Male	38	NICD
1565	PMB0557394	2021-12-03	Nampula	Male	43	NICD
1566	PMB0557393	2021-12-03	Nampula	Male	66	NICD
1567	PMB0557392	2021-12-03	Nampula	Female	11	NICD
1568	PMB0556738	2021-12-03	Inhambane	Female	33	NICD
1569	PMB0556899	2021-12-03	Maputo Provincia	Male	56	NICD
1570	PMB0556905	2021-12-02	Manica	Male	41	NICD
1571	PMB0556910	2021-12-02	Sofala	Male	58	NICD
1572	PMB0556908	2021-12-02	Manica	Male	27	NICD
1573	PMB0556903	2021-12-03	Gaza	Male	21	NICD
1574	PMB0556739	2021-12-03	Inhambane	Female	17	NICD
1575	PMB0556915	2021-12-04	Maputo Cidade	Male	29	NICD
1576	PMB0556916	2021-12-04	Maputo Provincia	Female	45	NICD
1577	PMB0556917	2021-12-04	Maputo Cidade	Female	49	NICD
1578	PMB0556918	2021-12-04	Maputo Provincia	Female	Unknown	NICD
1579	PMB0556919	2021-12-04	Maputo Cidade	Male	32	NICD
1580	PMB0556920	2021-12-04	Maputo Cidade	Female	65	NICD
1581	PMB0556926	2021-12-04	Maputo Cidade	Female	58	NICD
1582	PMB0556938	2021-12-04	Maputo Cidade	Female	23	NICD
1583	PMB0556948	2021-12-04	Maputo Cidade	Female	52	NICD
1584	PMB0556950	2021-12-04	Maputo Cidade	Female	25	NICD
1585	PMB0556956	2021-12-04	Maputo Cidade	Male	29	NICD
1586	PMB0556969	2021-12-04	Maputo Provincia	Male	35	NICD
1587	PMB0556972	2021-12-04	Maputo Cidade	Female	45	NICD
1588	PMB0556980	2021-12-04	Maputo Provincia	Male	2	NICD
1589	PMB0556982	2021-12-04	Maputo Cidade	Female	12	NICD
1590	PMB0556987	2021-12-04	Maputo Cidade	Female	23	NICD
1591	PMB0556988	2021-12-04	Maputo Cidade	Male	25	NICD
1592	PMB0556990	2021-12-04	Maputo Cidade	Male	25	NICD
1593	PMB0556991	2021-12-04	Maputo Cidade	Female	78	NICD
1594	PMB0556992	2021-12-04	Maputo Cidade	Female	57	NICD
1595	PMB0556993	2021-12-04	Maputo Cidade	Male	1	NICD
1596	PMB0556994	2021-12-04	Maputo Cidade	Male	2	NICD
1597	PMB0556995	2021-12-04	Maputo Cidade	Male	3	NICD
1598	PMB0556996	2021-12-04	Maputo Cidade	Female	47	NICD
1599	PMB0556997	2021-12-04	Maputo Cidade	Male	1	NICD
1600	PMB0556998	2021-12-04	Maputo Cidade	Male	7	NICD
1601	PMB0556885	2021-12-04	Maputo Provincia	Male	38	NICD
1602	PMB0556886	2021-12-04	Maputo Provincia	Male	36	NICD
1603	PMB0556887	2021-12-04	Maputo Provincia	Male	37	NICD
1604	PMB0556889	2021-12-04	Gaza	Male	43	NICD
1605	PMB0556890	2021-12-04	Maputo Provincia	Female	49	NICD
1606	PMB0556891	2021-12-04	Maputo Provincia	Female	60	NICD
1607	PMB0556892	2021-12-04	Maputo Provincia	Female	35	NICD
1608	PMB0556893	2021-12-04	Gaza	Male	45	NICD
1609	PMB0556894	2021-12-04	Maputo Provincia	Male	54	NICD
1610	PMB0556895	2021-12-04	Gaza	Male	64	NICD
1611	PMB0557061	2021-12-06	Maputo Cidade	Male	28	NICD
1612	PMB0557060	2021-12-06	Maputo Cidade	Male	20	NICD
