# Supplementary material for: Genomic epidemiology of SARS-CoV-2 during the first four waves in Mozambique
Source: PLOS Glob Public Health. 2023 Mar 6;3(3):e0001593. doi: 10.1371/journal.pgph.0001593 (PMC10021167; doi:10.1371/journal.pgph.0001593)
Supplement: S2 Table — (XLSX) [file pgph.0001593.s003.xlsx]

## Sheet: gisaid_hcov-19_2022_05_04_10
	S2 Table: Summary and metadata for genome assemblies submitted to the GISAID platform.
	Virus name	Accession ID	Collection date	Location	Host	Additional location information	Sampling strategy	Gender	Patient age	Patient status	Last vaccinated	Passage	Specimen	Additional host information	Lineage	Clade	AA Substitutions
1	hCoV-19/Mozambique/INS-K008779/2021	EPI_ISL_1132826	2021-01-30	Africa / Mozambique / Gaza	Human			Female	28	unknown		original	Oronpharyngeal swab		B.1.351	GH	(NSP3_S794L,Spike_D215G,E_P71L,NSP3_K837N,Spike_K417N,Spike_L244del,NSP6_G107del,NSP6_S106del,Spike_E484K,N_T205I,NSP6_F108del,Spike_L242del,NS3_Q57H,Spike_A701V,NSP2_T85I,Spike_D80A,Spike_N501Y,NSP12_P323L,NSP5_K90R,Spike_D614G,Spike_A243del,NS3_S171L)
2	hCoV-19/Mozambique/INS-K008774/2021	EPI_ISL_1132821	2021-01-10	Africa / Mozambique / Maputo Cidade	Human			Male	41	unknown		original	Oronpharyngeal swab		B.1.351	GH	(E_P71L,NSP3_K837N,Spike_K417N,NSP6_S106del,Spike_E484K,Spike_A701V,Spike_N501Y,M_H155Y,Spike_A243del,Spike_L18F,Spike_D215G,Spike_L244del,NSP6_G107del,N_T205I,NSP6_F108del,Spike_L242del,NS3_Q57H,NSP6_M164V,NSP2_T85I,Spike_D80A,NSP12_P323L,NSP5_K90R,Spike_D614G,NS3_S171L)
3	hCoV-19/Mozambique/INS-K008775/2021	EPI_ISL_1132822	2021-01-10	Africa / Mozambique / Maputo Cidade	Human			unknown	unknown	unknown		original	Oronpharyngeal swab		B.1.351	GH	(E_P71L,NSP3_K837N,Spike_K417N,NSP6_S106del,Spike_E484K,Spike_A701V,NS7a_P34L,Spike_N501Y,NSP3_Q203H,Spike_A243del,Spike_L18F,Spike_D215G,Spike_L244del,NSP6_G107del,Spike_I128V,N_T205I,NSP6_F108del,Spike_L242del,NS3_Q57H,NSP2_T85I,Spike_D80A,NS3_W131L,NSP12_P323L,NSP5_K90R,Spike_D614G,NSP6_L37F,NS3_S171L)
4	hCoV-19/Mozambique/INS-K008773/2021	EPI_ISL_1132820	2021-01-10	Africa / Mozambique / Maputo Cidade	Human			Male	28	unknown		original	Oronpharyngeal swab		B.1.351	GH	(E_P71L,NSP3_K837N,Spike_K417N,NS8_L98F,NSP6_S106del,Spike_E484K,Spike_A701V,Spike_N501Y,Spike_A243del,Spike_D215G,Spike_L244del,NSP6_G107del,N_T205I,NSP6_F108del,Spike_L242del,NS3_Q57H,NSP2_T85I,Spike_D80A,NS3_A143V,NSP12_P323L,NSP5_K90R,Spike_D614G,NS3_S171L)
5	hCoV-19/Mozambique/INS-K008772/2021	EPI_ISL_1132819	2021-01-28	Africa / Mozambique / Maputo Cidade	Human			Male	47	unknown		original	Oronpharyngeal swab		B.1.351	GH	(E_P71L,NSP3_K837N,Spike_K417N,NSP6_S106del,Spike_E484K,Spike_R246I,Spike_A701V,Spike_N501Y,Spike_A243del,Spike_D215G,Spike_L244del,NSP6_G107del,N_T205I,Spike_L242del,NSP6_F108del,NS3_Q57H,NSP2_T85I,Spike_D80A,NSP12_P323L,NSP5_K90R,Spike_D614G,Spike_V1104L,NS3_S171L)
6	hCoV-19/Mozambique/INS-K008777/2021	EPI_ISL_1132824	2021-01-30	Africa / Mozambique / Gaza	Human			Male	21	unknown		original	Oronpharyngeal swab		B.1.351	GH	(E_P71L,NSP3_K837N,Spike_K417N,NSP3_V1346A,NSP2_G88E,NSP6_S106del,Spike_E484K,Spike_A701V,Spike_N501Y,Spike_A243del,Spike_L18F,Spike_D215G,Spike_L244del,NSP6_G107del,N_T205I,NSP6_F108del,Spike_L242del,NS3_Q57H,NSP2_T85I,Spike_D80A,NSP12_P323L,NSP5_K90R,Spike_D614G,NS3_S171L)
7	hCoV-19/Mozambique/INS-K008776/2021	EPI_ISL_1132823	2021-01-08	Africa / Mozambique / Maputo Cidade	Human			Male	25	unknown		original	Oronpharyngeal swab		B.1.1.375	GR	(NS3_V255del,M_W75L,Spike_M1237I,Spike_S689R,Spike_S477N,NSP5_G15S,NSP13_S264I,NSP2_T486I,N_R203K,NSP3_T428I,NSP15_V182I,N_G204R,N_Q384H,NSP12_P323L,NSP5_K90R,Spike_D614G,NS8_R52K,NSP8_T68I,NS8_P93L)
8	hCoV-19/Mozambique/INS-K008771/2021	EPI_ISL_1132818	2021-01-14	Africa / Mozambique / Maputo Cidade	Human			Male	28	unknown		original	Oronpharyngeal swab		B.1.351	GH	(E_P71L,NSP3_K837N,Spike_K417N,NSP6_S106del,Spike_E484K,N_P13S,Spike_A701V,Spike_N501Y,Spike_A243del,Spike_L18F,Spike_D215G,Spike_L244del,NSP6_G107del,N_T205I,NSP6_F108del,Spike_L242del,NS3_Q57H,NSP2_T85I,Spike_D80A,NSP12_P323L,NSP5_K90R,Spike_D614G,NS3_S171L)
9	hCoV-19/Mozambique/INS-K008809/2021	EPI_ISL_1132841	2021-01-16	Africa / Mozambique / Tete	Human			Female	40	unknown		original	Oronpharyngeal swab		B.1.351	GH	(E_P71L,NSP3_K837N,Spike_K417N,NSP2_G88E,NSP6_S106del,Spike_A701V,Spike_A243del,Spike_L18F,Spike_D215G,Spike_L244del,NSP6_G107del,Spike_L938F,NS8_Y73H,N_T205I,NSP6_F108del,Spike_L242del,NS3_Q57H,NSP2_T85I,Spike_D80A,NSP12_P323L,NSP5_K90R,Spike_D614G,NS3_S171L)
10	hCoV-19/Mozambique/INS-K008778/2021	EPI_ISL_1132825	2021-01-30	Africa / Mozambique / Gaza	Human			Female	7	unknown		original	Oronpharyngeal swab		B.1.351	GH	(Spike_D215G,E_P71L,Spike_K417N,Spike_L244del,NSP6_G107del,NSP6_S106del,NSP6_F108del,Spike_L242del,NS3_Q57H,Spike_A701V,NSP2_T85I,Spike_D80A,NSP12_P323L,NSP5_K90R,Spike_D614G,Spike_A243del,NS3_S171L)
11	hCoV-19/Mozambique/INS-K008810/2021	EPI_ISL_1132842	2021-01-16	Africa / Mozambique / Tete	Human			Female	33	unknown		original	Oronpharyngeal swab		B.1.351	GH	(NSP3_S794L,Spike_D215G,E_P71L,NSP3_K837N,Spike_K417N,Spike_L244del,NSP6_G107del,NSP6_S106del,Spike_E484K,N_T205I,NSP6_F108del,Spike_L242del,NS3_Q57H,Spike_A701V,NSP2_T85I,Spike_D80A,Spike_N501Y,NSP12_P323L,NSP5_K90R,Spike_D614G,Spike_A243del,NS3_S171L)
12	hCoV-19/Mozambique/INS-K008784/2021	EPI_ISL_1132830	2021-01-13	Africa / Mozambique / Inhambane	Human			Female	33	unknown		original	Oronpharyngeal swab		B.1.351	GH	(Spike_L18F,Spike_D215G,NSP3_K837N,Spike_L242H,Spike_K417N,Spike_E484K,NS3_Q57H,NSP2_T85I,NSP3_G1447D,NSP3_Y1448del,Spike_D80A,Spike_N501Y,NSP12_P323L,NSP5_K90R,Spike_D614G)
13	hCoV-19/Mozambique/INS-K008811/2021	EPI_ISL_1132843	2021-01-22	Africa / Mozambique / Niassa	Human			Female	unknown	unknown		original	Oronpharyngeal swab		B.1.1.375	GR	(NS3_V255del,Spike_S477N,NSP13_S264I,NSP3_A1431V,N_R203K,NSP3_T428I,NSP15_V182I,N_G204R,NSP2_P568S,N_Q384H,NSP12_P323L,NSP5_K90R,Spike_D614G,NS8_R52K)
14	hCoV-19/Mozambique/INS-K008817/2021	EPI_ISL_1132844	2021-01-05	Africa / Mozambique / Nampula	Human			Male	27	unknown		original	Oronpharyngeal swab		B.1.1.375	GR	(NS3_V255del,Spike_S689R,Spike_S477N,NSP13_S264I,NSP12_E922D,M_V70L,NSP3_A1431V,N_R203K,NSP3_N208del,NSP3_T428I,NSP3_S209del,NSP15_V182I,N_G204R,NSP3_F210del,N_Q384H,NSP12_P323L,Spike_D614G,NS8_R52K)
15	hCoV-19/Mozambique/INS-K008803/2021	EPI_ISL_1132839	2021-01-09	Africa / Mozambique / Maputo Cidade	Human			Male	41	unknown		original	Oronpharyngeal swab		B.1.1.375	GR	(NS3_V255del,Spike_H69del,NSP3_K837N,NS8_Y42H,NSP6_S106del,N_R203K,NS3_V77F,NSP12_G671A,N_Q384H,NS8_R52K,Spike_Y144del,Spike_A243del,Spike_L18F,NSP13_S264I,Spike_L244del,NSP6_G107del,NSP6_F108del,Spike_L242del,NSP15_V182I,N_G204R,Spike_V70del,NSP14_Q22H,Spike_D80A,NSP12_P323L,NSP2_S351I,NSP5_K90R,Spike_D614G,NS3_S171L)
16	hCoV-19/Mozambique/INS-K008805/2021	EPI_ISL_1132840	2021-01-16	Africa / Mozambique / Tete	Human			Male	91	unknown		original	Oronpharyngeal swab		B.1.351	GH	(E_P71L,NSP3_K837N,Spike_K417N,NSP6_S106del,Spike_E484K,N_P13S,Spike_A701V,NSP8_A27V,Spike_N501Y,Spike_A243del,Spike_L18F,Spike_D215G,Spike_L244del,NSP6_G107del,N_T205I,NSP6_F108del,Spike_L242del,NS3_Q57H,NSP2_T85I,Spike_D80A,NSP12_P323L,NSP5_K90R,Spike_D614G,NS3_S171L)
17	hCoV-19/Mozambique/INS-K008781/2021	EPI_ISL_1132828	2021-01-30	Africa / Mozambique / Gaza	Human			Male	21	unknown		original	Oronpharyngeal swab		B.1.351	GH	(Spike_D215G,E_P71L,NSP3_K837N,Spike_K417N,Spike_L244del,NSP6_G107del,NSP6_S106del,Spike_E484K,NSP6_F108del,Spike_L242del,Spike_A27S,NS3_Q57H,Spike_A701V,NSP2_T85I,N_R149C,Spike_D80A,Spike_N501Y,M_H155Y,NSP12_P323L,NSP5_K90R,Spike_D614G,Spike_A243del,NS3_S171L)
18	hCoV-19/Mozambique/INS-K008799/2021	EPI_ISL_1132838	2021-01-18	Africa / Mozambique / Niassa	Human			Female	21	unknown		original	Oronpharyngeal swab		B.1.1	GR	(NSP3_A1105V,NS7b_E3stop,N_R203K,N_R209del,NSP13_P47L,N_A208G,N_G204R,NSP12_P323L,Spike_D614G,Spike_S459F)
19	hCoV-19/Mozambique/INS-K008790/2021	EPI_ISL_1132833	2021-01-18	Africa / Mozambique / Inhambane	Human			Female	40	unknown		original	Oronpharyngeal swab		B.1.351	GH	(Spike_D215G,E_P71L,NSP3_K837N,Spike_K417N,Spike_L244del,NSP6_G107del,NSP6_S106del,Spike_E484K,N_T205I,NSP6_F108del,Spike_L242del,NS3_Q57H,Spike_A701V,NSP2_T85I,Spike_D80A,Spike_N501Y,NSP12_P323L,NSP5_K90R,Spike_D614G,Spike_A243del,NS3_S171L)
20	hCoV-19/Mozambique/INS-K008794/2021	EPI_ISL_1132835	2021-01-10	Africa / Mozambique / Manica	Human			Male	27	unknown		original	Oronpharyngeal swab		B.1.1.375	GR	(NSP2_V123I,NS3_V255del,Spike_S477N,NSP5_G15S,NSP13_S264I,NS7a_I10T,NSP14_E36V,Spike_K558N,N_R203K,NSP3_T428I,NSP2_T374I,Spike_T1117I,NSP15_V182I,N_G204R,N_Q384H,NSP12_P323L,NSP5_K90R,Spike_D614G,NS8_R52K)
21	hCoV-19/Mozambique/INS-K008785/2021	EPI_ISL_1132831	2021-01-18	Africa / Mozambique / Inhambane	Human			Female	34	unknown		original	Oronpharyngeal swab		B.1.351	GH	(E_P71L,NSP3_K837N,Spike_K417N,NSP6_S106del,Spike_E484K,Spike_A701V,Spike_N501Y,Spike_A243del,Spike_D215G,NSP3_D663N,Spike_L244del,NSP6_G107del,NSP6_F108del,Spike_L242del,NS3_Q57H,NSP2_T85I,Spike_D80A,NS3_W131L,NSP12_P323L,NSP5_K90R,Spike_D614G,NSP4_K35R,NS3_S171L)
22	hCoV-19/Mozambique/INS-K008791/2021	EPI_ISL_1132834	2021-01-10	Africa / Mozambique / Manica	Human			Female	36	unknown		original	Oronpharyngeal swab		B.1.351	GH	(Spike_D215G,E_P71L,NSP3_K837N,Spike_K417N,Spike_L244del,Spike_E484K,Spike_L242del,NS3_Q57H,Spike_A701V,NSP2_T85I,Spike_D80A,NSP12_P323L,NSP5_K90R,Spike_D614G,Spike_A243del)
23	hCoV-19/Mozambique/INS-K008788/2021	EPI_ISL_1132832	2021-01-26	Africa / Mozambique / Inhambane	Human			Male	43	unknown		original	Oronpharyngeal swab		B.1	G	(NS3_V255del,Spike_S477N,NSP3_T1334I,NSP5_G15S,NSP13_S264I,NSP13_P77L,NSP3_T428I,Spike_L948I,NSP15_V182I,N_Q384H,NSP12_P323L,NSP5_K90R,Spike_D614G,NS8_R52K)
24	hCoV-19/Mozambique/INS-K008797/2021	EPI_ISL_1132836	2021-01-22	Africa / Mozambique / Niassa	Human			Female	13	unknown		original	Oronpharyngeal swab		B.1.351	GH	(E_P71L,NSP3_K837N,Spike_K417N,NSP6_S106del,Spike_E484K,NSP2_E592stop,Spike_A701V,NSP3_N1383Y,Spike_N501Y,NSP15_Q196H,NS8_A65S,NSP8_T89I,Spike_A243del,NSP6_L75F,Spike_D215G,NS7a_T28I,Spike_L244del,NSP6_G107del,N_T205I,NSP6_F108del,Spike_L242del,NS3_Q57H,NSP2_T85I,Spike_D80A,NSP9_T35I,NSP12_P323L,NSP5_K90R,Spike_D614G,N_P383L,NS3_S171L)
25	hCoV-19/Mozambique/INS-K008780/2021	EPI_ISL_1132827	2021-01-30	Africa / Mozambique / Gaza	Human			Female	12	unknown		original	Oronpharyngeal swab		B.1.351	GH	(E_P71L,NSP3_K837N,Spike_K417N,NSP3_V1346A,NSP2_G88E,NSP6_S106del,Spike_E484K,Spike_A701V,Spike_N501Y,Spike_A243del,Spike_L18F,Spike_D215G,Spike_L244del,NSP6_G107del,N_T205I,NSP6_F108del,Spike_L242del,NS3_Q57H,NSP2_T85I,Spike_D80A,NSP12_P323L,NSP5_K90R,Spike_D614G,NS3_S171L)
26	hCoV-19/Mozambique/INS-K008798/2021	EPI_ISL_1132837	2021-01-22	Africa / Mozambique / Niassa	Human			Male	34	unknown		original	Oronpharyngeal swab		B.1.1.372	G	(NS3_V255del,NSP15_S308F,Spike_S477N,NSP13_S264I,Spike_K417N,NSP2_S358A,N_R203K,NS3_Q57H,N_G204R,NSP2_T85I,Spike_D80A,N_Q384H,NSP12_P323L,Spike_D614G,NS3_S171L)
27	hCoV-19/Mozambique/INS-K008783/2021	EPI_ISL_1132829	2021-01-13	Africa / Mozambique / Inhambane	Human			Female	20	unknown		original	Oronpharyngeal swab		B.1.351	GH	(E_P71L,NSP3_K837N,Spike_K417N,NSP3_T1336I,NSP6_S106del,Spike_E484K,Spike_A701V,Spike_N501Y,NS3_L41V,NS3_D155N,Spike_A243del,Spike_L18F,Spike_D215G,Spike_L244del,NSP6_G107del,N_T205I,NSP6_F108del,Spike_L242del,NS3_Q57H,NSP2_T85I,Spike_D80A,NSP12_P323L,NSP5_K90R,Spike_D614G,NS3_S171L)
28	hCoV-19/Mozambique/CVDNS45733/2021	EPI_ISL_11162477	2021-12-27	Africa / Mozambique / Niassa	Human			Male	28	unknown		Original	Nasopharyngeal swab		BA.1.14	GRA	(NSP5_P132H,Spike_H69del,Spike_T95I,Spike_A67V,Spike_S373P,Spike_Q493R,Spike_N969K,Spike_H655Y,Spike_N856K,N_R203K,Spike_G142D,NSP3_A1892T,Spike_Q954H,N_P13L,NSP3_L1266I,Spike_N501Y,N_R32del,NSP12_P918L,M_Q19E,NSP4_T492I,NSP6_L105del,NSP3_A85T,Spike_N679K,Spike_N764K,NSP6_G107del,Spike_Y505H,NSP6_I189V,Spike_T547K,M_D3G,Spike_D796Y,N_G204R,Spike_T478K,Spike_V143del,M_A63T,Spike_G496S,Spike_N211S,…
29	hCoV-19/Mozambique/CVDNS45734/2021	EPI_ISL_11162478	2021-12-27	Africa / Mozambique / Niassa	Human			Female	19	unknown		Original	Nasopharyngeal swab		BA.1.14	GRA	(Spike_H69del,Spike_T95I,Spike_A67V,Spike_S373P,Spike_Q493R,Spike_N969K,Spike_H655Y,Spike_N856K,N_R203K,Spike_G142D,NSP3_A1892T,Spike_Q954H,N_P13L,NSP3_L1266I,Spike_N501Y,N_R32del,NSP4_T492I,NSP6_L105del,Spike_N679K,Spike_N764K,NSP6_G107del,Spike_Y505H,NSP6_I189V,Spike_T547K,Spike_D796Y,N_G204R,Spike_T478K,Spike_V143del,M_A63T,M_Q19Z,Spike_G496S,Spike_K417N,NSP6_S106del,Spike_S371L,Spike_G339D,NS…
30	hCoV-19/Mozambique/PIM0014511-A8/2022	EPI_ISL_11162479	2022-01-06	Africa / Mozambique / Maputo	Human			Female	57	unknown		Original	Nasopharyngeal swab		BA.2.10	GRA	(NSP5_P132H,Spike_S371F,NSP3_G489S,NSP13_R392C,Spike_K417N,NSP4_T327I,Spike_S373P,NSP6_S106del,Spike_T376A,Spike_Q493R,Spike_N969K,Spike_H655Y,N_R203K,Spike_V213G,Spike_G142D,Spike_Q954H,Spike_G339D,N_P13L,Spike_R408S,NS3_T223I,NSP14_I42V,Spike_P681H,NSP4_L264F,M_Q19E,NSP3_T24I,NSP4_T492I,Spike_S375F,Spike_D405N,Spike_N679K,Spike_N764K,Spike_S477N,NSP6_G107del,NSP15_T112I,NSP6_F108del,Spike_D796Y…
31	hCoV-19/Mozambique/CERI-KRISP-K027170/2021	EPI_ISL_8799659	2021-07-12	Africa / Mozambique / Nampula	Human	Other: Nampula		Male	32	unknown		Original	Nasopharyngeal and oropharyngeal swab		AY.6	O	(N_G215C,NS8_Q27stop,N_D63G,N_R203M,NSP12_G671S,Spike_A419S,NS3_S26L,Spike_P681R,NSP3_P1228L,NSP2_D511N,NSP3_A488S,NSP4_T492I,NSP14_A394V,Spike_T19R,N_D377Y,M_I82T,Spike_D950N,NS7b_T40I,NSP13_P77L,Spike_T478K,NSP6_T77A,NSP12_P323L,Spike_D614G,NSP4_V167L,Spike_L452R,NSP13_E365D)
32	hCoV-19/Mozambique/CERI-KRISP-K027158/2021	EPI_ISL_8799653	2021-10-07	Africa / Mozambique / Cabo Delgado	Human	Other: PEMBA		Male	unknown	Mild		Original	Nasopharyngeal and oropharyngeal swab		AY.122	GK	(N_G215C,N_D63G,N_R203M,NSP12_G671S,NS3_S26L,Spike_P681R,Spike_R158del,NSP3_P1228L,NSP5_D248Y,NSP8_T89I,NS7a_V82A,NSP3_A488S,Spike_F157del,NSP4_T492I,NSP14_A394V,Spike_T19R,NS3_D238Y,NS7a_T120I,NSP2_K81N,N_D377Y,M_I82T,Spike_D950N,NS7b_T40I,NSP13_P77L,Spike_E156G,NSP3_P1469S,Spike_T478K,NSP6_T77A,NSP12_P323L,Spike_D614G,NSP4_V167L,Spike_L452R)
33	hCoV-19/Mozambique/CERI-KRISP-K027151/2021	EPI_ISL_8799651	2021-07-08	Africa / Mozambique / Cabo Delgado	Human	Other: PEMBA		Female	20	Asymptomatic		Original	Nasopharyngeal and oropharyngeal swab		AY.39	O	(N_D377Y,M_I82T,N_D63G,Spike_D950N,NS7b_T40I,NSP12_G671S,NSP13_P77L,NSP12_D523N,Spike_T478K,Spike_P681R,NSP6_T77A,NSP3_P1228L,NS8_I74T,NSP12_P323L,Spike_D614G,NSP4_V167L,Spike_L452R,NSP3_A488S,NSP14_A394V,Spike_T19R)
34	hCoV-19/Mozambique/CERI-KRISP-K027142/2021	EPI_ISL_8799649	2021-07-27	Africa / Mozambique / Gaza	Human	Other: Mapai		Female	50	unknown		Original	Nasopharyngeal and oropharyngeal swab		B.1.617.2	GK	(N_G215C,N_D63G,N_R203M,NSP12_G671S,NS3_S26L,Spike_P681R,Spike_R158del,NSP3_P1228L,NS7a_V82A,NSP3_A488S,Spike_F157del,NSP4_T492I,NSP14_A394V,Spike_T19R,NS7a_T120I,N_D377Y,M_I82T,Spike_D950N,NS7b_T40I,NSP13_P77L,Spike_E156G,NSP3_P1469S,Spike_T478K,NSP6_T77A,NSP12_P323L,Spike_D614G,Spike_L452R,NSP4_V167L)
35	hCoV-19/Mozambique/CERI-KRISP-K027136/2021	EPI_ISL_8799643	2021-07-27	Africa / Mozambique / Gaza	Human	Other: Xai-Xai		Female	32	unknown		Original	Nasopharyngeal and oropharyngeal swab		AY.122	GK	(N_G215C,N_D63G,N_R203M,NSP12_G671S,Spike_G142D,NSP3_T204I,NS3_S26L,Spike_P681R,Spike_R158del,NSP3_P1228L,NSP3_L1244F,NS7a_V82A,NSP3_A488S,Spike_F157del,NSP4_T492I,NSP14_A394V,Spike_T19R,NS3_D238Y,NS7a_T120I,NSP2_K81N,N_D377Y,M_I82T,Spike_D950N,NS7b_T40I,NSP13_P77L,Spike_E156G,NSP3_P1469S,Spike_T478K,NSP6_T77A,NSP12_P323L,Spike_D614G,NSP4_V167L,Spike_L452R)
36	hCoV-19/Mozambique/CERI-KRISP-K027137/2021	EPI_ISL_8799644	2021-07-27	Africa / Mozambique / Gaza	Human	Other: Xai-Xai		Female	29	unknown		Original	Nasopharyngeal and oropharyngeal swab		AY.116	GK	(N_G215C,Spike_T95I,N_D63G,NSP3_A450V,N_R203M,NSP12_G671S,NS3_S26L,Spike_P681R,Spike_R158del,NSP3_P1228L,NS7a_V82A,NSP3_A488S,Spike_F157del,NSP4_T492I,Spike_A243del,NSP14_A394V,Spike_T19R,NS7a_T120I,N_D377Y,M_I82T,Spike_D950N,NS7b_T40I,NSP5_I213V,NSP13_P77L,Spike_L244del,Spike_E156G,NSP3_P1469S,Spike_T478K,NSP13_V387I,NSP6_T77A,NSP15_V22L,NSP12_P323L,Spike_D614G,NSP4_V167L,Spike_L452R)
37	hCoV-19/Mozambique/CERI-KRISP-K027205/2021	EPI_ISL_8799680	2021-07-14	Africa / Mozambique / Sofala	Human	Other: Beira		Male	59	Mild		Original	Nasopharyngeal and oropharyngeal swab		B.1.617.2	O	(M_I82T,N_D63G,Spike_D950N,NS7b_T40I,NSP12_G671S,Spike_A419S,NS3_S26L,Spike_T478K,Spike_P681R,NSP6_T77A,N_S412N,NSP12_P323L,Spike_D614G,NSP2_D511N,NSP13_E365D,Spike_T19R)
38	hCoV-19/Mozambique/CERI-KRISP-K027140/2021	EPI_ISL_8799647	2021-07-27	Africa / Mozambique / Gaza	Human	Other: Xai-Xai		Male	38	unknown		Original	Nasopharyngeal and oropharyngeal swab		AY.6	O	(N_G215C,NS8_Q27stop,N_D63G,N_R203M,NSP12_G671S,NS3_S26L,Spike_P681R,Spike_R158del,NSP3_S1296F,NSP3_P1228L,NS7a_V82A,NSP2_D511N,NSP3_A488S,Spike_F157del,NSP4_T492I,NSP14_A394V,Spike_T19R,NS7a_T120I,N_D377Y,M_I82T,Spike_D950N,Spike_M1237I,NS7b_T40I,NSP13_P77L,Spike_E156G,NSP3_P1469S,Spike_T478K,NSP6_T77A,NSP12_P323L,NSP5_K90R,Spike_D614G,NSP4_V167L,Spike_L452R,NSP13_E365D)
39	hCoV-19/Mozambique/CERI-KRISP-K027173/2021	EPI_ISL_8799662	2021-07-13	Africa / Mozambique / Nampula	Human	Other: Nampula		Male	29	unknown		Original	Nasopharyngeal and oropharyngeal swab		AY.6	O	(N_G215C,N_D63G,N_R203M,NSP12_G671S,NSP14_P24S,NS3_S26L,Spike_P681R,Spike_R158del,NSP3_P1228L,NSP2_D511N,NSP3_A488S,Spike_F157del,NSP4_T492I,NSP14_A394V,Spike_T19R,NS7a_T120I,N_D377Y,M_I82T,Spike_D950N,NS7b_T40I,NSP13_P77L,Spike_E156G,NSP3_P1469S,Spike_T478K,NSP6_T77A,NSP12_P323L,Spike_D614G,NSP4_V167L,Spike_L452R,NSP13_E365D)
40	hCoV-19/Mozambique/CERI-KRISP-K027216/2021	EPI_ISL_8799683	2021-07-12	Africa / Mozambique / Sofala	Human	Other: Beira		Male	69	Mild		Original	Nasopharyngeal and oropharyngeal swab		AY.6	O	(N_D377Y,M_I82T,N_D63G,Spike_D950N,N_R203M,NS7b_T40I,NSP12_G671S,NSP13_P77L,NSP3_P1469S,NS3_S26L,Spike_T478K,Spike_P681R,NSP6_T77A,NSP12_P323L,NSP14_G248C,Spike_D614G,NSP4_V167L,Spike_L452R,NSP2_D511N,NSP3_A488S,NSP13_E365D,NSP14_A394V)
41	hCoV-19/Mozambique/CERI-KRISP-K027214/2021	EPI_ISL_8799682	2021-07-12	Africa / Mozambique / Sofala	Human	Other: Beira		Male	55	Mild		Original	Nasopharyngeal and oropharyngeal swab		AY.6	O	(N_D377Y,M_I82T,N_D63G,Spike_D950N,NS7b_T40I,NSP12_G671S,NSP13_P77L,NS3_S26L,NSP3_G307C,Spike_P681R,NSP6_T77A,NSP12_P323L,Spike_D614G,NSP4_V167L,NSP2_D511N,NSP3_A488S,NSP4_T492I,NSP13_E365D,NSP14_A394V,Spike_T19R)
42	hCoV-19/Mozambique/CERI-KRISP-K027186/2021	EPI_ISL_8799674	2021-07-30	Africa / Mozambique / Nampula	Human	Other: Nampula		Male	51	unknown		Original	Nasopharyngeal and oropharyngeal swab		AY.6	GK	(N_G215C,N_D63G,N_R203M,NSP12_G671S,NS3_S26L,Spike_P681R,Spike_R158del,NSP3_P1228L,NSP6_T127A,NS7a_V82A,NSP2_D511N,NSP3_A488S,Spike_F157del,NSP4_T492I,NSP14_A394V,Spike_T19R,NS7a_T120I,N_D377Y,M_I82T,Spike_D950N,NS7b_T40I,NSP13_P77L,NSP2_R362L,Spike_E156G,NSP3_P1469S,Spike_T478K,NSP6_T77A,NS8_G66S,NSP12_P323L,Spike_D614G,NSP4_V167L,Spike_L452R,NSP13_E365D)
43	hCoV-19/Mozambique/CERI-KRISP-K027171/2021	EPI_ISL_8799660	2021-07-12	Africa / Mozambique / Nampula	Human	Other: Nampula		Female	35	unknown		Original	Nasopharyngeal and oropharyngeal swab		AY.6	O	(N_G215C,N_D63G,N_R203M,NSP12_G671S,Spike_G142D,NS3_S26L,Spike_P681R,Spike_R158del,NSP3_P1228L,NSP2_D511N,NSP3_A488S,Spike_F157del,NSP14_A394V,Spike_T19R,M_I82T,Spike_D950N,NS7b_T40I,NSP13_P77L,Spike_E156G,NSP3_P1469S,Spike_T478K,NSP6_T77A,NS8_G66S,NSP12_P323L,Spike_D614G,NSP4_V167L,Spike_L452R,NSP13_E365D)
44	hCoV-19/Mozambique/CERI-KRISP-K027160/2021	EPI_ISL_8799655	2021-07-20	Africa / Mozambique / Cabo Delgado	Human	Other: MONTEPUEZ		Female	53	Asymptomatic		Original	Nasopharyngeal and oropharyngeal swab		AY.6	O	(N_G215C,N_D63G,N_R203M,NSP12_G671S,NS3_S26L,NSP3_D1809N,Spike_P681R,NSP3_P1228L,NSP2_D511N,NSP3_A488S,NSP4_T492I,NSP14_A394V,Spike_T19R,NSP1_F143del,N_D377Y,M_I82T,Spike_D950N,NS7b_T40I,NSP1_K141del,NSP13_P77L,NSP1_S142del,NSP3_P1469S,Spike_T478K,NSP6_T77A,NSP12_P323L,Spike_D614G,NSP4_V167L,Spike_L452R,NSP13_E365D)
45	hCoV-19/Mozambique/CERI-KRISP-K027174/2021	EPI_ISL_8799663	2021-07-16	Africa / Mozambique / Nampula	Human	Other: Nampula		Female	67	unknown		Original	Nasopharyngeal and oropharyngeal swab		AY.6	GK	(N_G215C,N_D63G,N_R203M,NSP12_G671S,Spike_G142D,NS3_S26L,Spike_P681R,Spike_R158del,NSP3_P1228L,NS7a_V82A,NSP2_D511N,NSP3_A488S,Spike_F157del,NSP4_T492I,NSP14_A394V,Spike_T19R,NS7a_T120I,N_D377Y,M_I82T,Spike_D950N,NS7b_T40I,NSP13_P77L,Spike_E156G,NSP3_P1469S,Spike_T478K,Spike_L513F,NSP6_T77A,NS8_G66S,NSP12_P323L,Spike_D614G,NSP4_V167L,Spike_L452R,NSP13_E365D)
46	hCoV-19/Mozambique/CERI-KRISP-K027200/2021	EPI_ISL_8799679	2021-07-14	Africa / Mozambique / Sofala	Human	Other: Beira		Female	14	Asymptomatic		Original	Nasopharyngeal and oropharyngeal swab		AY.6	GK	(N_D63G,NSP12_G671S,Spike_Q173del,NS3_S26L,Spike_P681R,NSP2_D511N,NSP3_A488S,NSP4_T492I,Spike_Q14H,Spike_S172del,NSP14_A394V,Spike_T19R,N_D377Y,M_I82T,Spike_D950N,NS7b_T40I,NSP13_P77L,Spike_T478K,NSP6_T77A,NSP12_P323L,Spike_D614G,NSP4_V167L,Spike_L452R)
47	hCoV-19/Mozambique/CERI-KRISP-K027180/2021	EPI_ISL_8799669	2021-07-23	Africa / Mozambique / Nampula	Human	Other: Nampula		Female	24	unknown		Original	Nasopharyngeal and oropharyngeal swab		AY.6	O	(N_G215C,N_D63G,N_R203M,NSP12_G671S,Spike_G142D,NS3_S26L,Spike_P681R,Spike_R158del,NSP3_P1228L,NS7a_V82A,NSP2_D511N,NSP3_A488S,Spike_F157del,NSP4_T492I,NSP14_A394V,Spike_T19R,NS7a_T120I,N_D377Y,M_I82T,Spike_D950N,NS7b_T40I,NSP13_P77L,Spike_E156G,NSP3_P1469S,Spike_T478K,NSP6_T77A,NS8_G66S,NSP12_P323L,Spike_D614G,NSP4_V167L,Spike_L452R,NSP13_E365D)
48	hCoV-19/Mozambique/CERI-KRISP-K027184/2021	EPI_ISL_8799672	2021-07-26	Africa / Mozambique / Nampula	Human	Other: Nampula		Female	36	unknown		Original	Nasopharyngeal and oropharyngeal swab		AY.6	O	(N_G215C,NS8_Q27stop,N_D63G,N_R203M,NSP12_G671S,NS3_S26L,Spike_P681R,NSP3_P1228L,NSP2_D511N,NSP3_A488S,Spike_S1147L,NSP14_A394V,Spike_T19R,N_D377Y,M_I82T,Spike_D950N,NS7b_T40I,NSP13_P77L,NSP6_T77A,NSP12_P323L,Spike_D614G,NSP4_V167L,NSP13_E365D)
49	hCoV-19/Mozambique/CERI-KRISP-K027172/2021	EPI_ISL_8799661	2021-07-13	Africa / Mozambique / Nampula	Human	Other: Nampula		Female	25	unknown		Original	Nasopharyngeal and oropharyngeal swab		AY.6	GK	(N_G215C,N_D63G,N_R203M,NSP12_G671S,Spike_G142D,NS3_S26L,Spike_P681R,Spike_R158del,NSP3_P1228L,N_N27D,NS7a_V82A,NSP2_D511N,NSP3_A488S,Spike_F157del,NSP4_T492I,NSP14_A394V,Spike_T19R,NS7a_T120I,N_D377Y,M_I82T,Spike_D950N,NS7b_T40I,NSP13_P77L,Spike_E156G,NSP3_T779I,NSP3_P1469S,Spike_T478K,NSP6_T77A,NSP12_P323L,Spike_D614G,NSP4_V167L,Spike_L452R,NSP13_E365D)
50	hCoV-19/Mozambique/CERI-KRISP-K027167/2021	EPI_ISL_8799656	2021-07-01	Africa / Mozambique / Nampula	Human	Other: Nampula		Male	62	unknown		Original	Nasopharyngeal and oropharyngeal swab		AY.6	GK	(N_G215C,N_D63G,N_R203M,NSP12_G671S,Spike_G142D,NS3_S26L,Spike_P681R,Spike_R158del,NSP3_P1228L,NS7a_V82A,NSP2_D511N,NSP3_A488S,Spike_F157del,NSP4_T492I,NSP14_A394V,Spike_T19R,NS7a_T120I,N_D377Y,M_I82T,Spike_D950N,NS7b_T40I,NSP13_P77L,Spike_E156G,NSP12_T604A,NSP3_P1469S,Spike_T478K,NSP6_T77A,NSP12_P323L,Spike_D614G,NSP4_V167L,Spike_L452R,NSP13_E365D)
51	hCoV-19/Mozambique/CERI-KRISP-K027139/2021	EPI_ISL_8799646	2021-07-27	Africa / Mozambique / Gaza	Human	Other: Xai-Xai		Male	28	unknown		Original	Nasopharyngeal and oropharyngeal swab		AY.122	GK	(N_G215C,N_D63G,N_R203M,NSP12_G671S,NS3_S26L,Spike_P681R,Spike_R158del,NSP3_P1228L,NS7a_V82A,NSP3_A488S,Spike_F157del,NSP4_T492I,NSP14_A394V,Spike_T19R,NS3_D238Y,NS7a_T120I,NSP2_K81N,N_D377Y,M_I82T,Spike_D950N,NS7b_T40I,NSP13_P77L,Spike_E156G,NSP3_P1469S,Spike_T478K,NSP14_S357I,NSP6_T77A,NSP12_P323L,Spike_D614G,NSP4_V167L,Spike_L452R)
52	hCoV-19/Mozambique/CERI-KRISP-K027135/2021	EPI_ISL_8799642	2021-07-26	Africa / Mozambique / Gaza	Human	Other: Xai-Xai		Male	42	unknown		Original	Nasopharyngeal and oropharyngeal swab		AY.122	O	(M_I82T,N_D63G,Spike_D950N,NS7b_T40I,NSP12_G671S,NSP13_P77L,NS3_S26L,NS3_V256F,Spike_T478K,Spike_P681R,NSP6_T77A,NSP12_P323L,Spike_D614G,NSP4_V167L,Spike_L452R,NSP3_A488S,NSP14_A394V,Spike_T19R,NS3_D238Y,NSP2_K81N)
53	hCoV-19/Mozambique/CERI-KRISP-K027179/2021	EPI_ISL_8799668	2021-07-23	Africa / Mozambique / Nampula	Human	Other: Nampula		Female	54	unknown		Original	Nasopharyngeal and oropharyngeal swab		AY.6	O	(N_G215C,N_D63G,N_R203M,NSP12_G671S,Spike_G142D,NS3_S26L,Spike_P681R,Spike_R158del,NSP3_P1228L,NSP2_P191L,NS7a_V82A,NSP2_D511N,NSP3_A488S,Spike_F157del,NSP4_T492I,NSP14_A394V,Spike_T19R,NS7a_T120I,N_D377Y,M_I82T,Spike_D950N,NS7b_T40I,NSP13_P77L,Spike_E156G,NSP3_P1469S,Spike_T478K,NSP6_T77A,NS8_G66S,NSP12_P323L,Spike_D614G,NSP4_V167L,Spike_L452R,NSP13_E365D)
54	hCoV-19/Mozambique/CERI-KRISP-K027141/2021	EPI_ISL_8799648	2021-07-27	Africa / Mozambique / Gaza	Human	Other: Xai-Xai		Female	36	unknown		Original	Nasopharyngeal and oropharyngeal swab		AY.122	GK	(N_G215C,N_D63G,N_R203M,NSP12_G671S,NS3_S26L,Spike_P681R,Spike_R158del,NSP3_P1228L,NSP12_Y831H,NS7a_V82A,NSP3_A488S,Spike_F157del,NSP4_T492I,NSP14_A394V,Spike_T19R,NS3_D238Y,NS7a_T120I,NSP2_K81N,N_D377Y,M_I82T,Spike_D950N,NS7b_T40I,NSP13_P77L,Spike_E156G,NSP3_P1469S,Spike_T478K,NSP6_T77A,NSP12_P323L,Spike_D614G,NSP4_V167L,Spike_L452R)
55	hCoV-19/Mozambique/CERI-KRISP-K027143/2021	EPI_ISL_8799650	2021-07-12	Africa / Mozambique / Cabo Delgado	Human	Other: PEMBA		Male	26	Mild		Original	Nasopharyngeal and oropharyngeal swab		AY.122	O	(N_G215C,N_D63G,N_R203M,NSP12_G671S,NSP4_V407F,NS3_S26L,Spike_P681R,NSP3_P1228L,NSP3_A488S,NSP4_T492I,NSP14_A394V,Spike_T19R,NS3_D238Y,NSP2_K81N,N_D377Y,M_I82T,Spike_D950N,NS7b_T40I,NSP13_P77L,NSP2_R380H,NS6_E55D,NSP14_S418C,Spike_T478K,NSP6_T77A,NSP12_P323L,Spike_D614G,NSP2_D23N,NSP4_V167L,NSP6_L37F)
56	hCoV-19/Mozambique/CERI-KRISP-K027176/2021	EPI_ISL_8799665	2021-07-15	Africa / Mozambique / Nampula	Human	Other: Nampula		Male	37	unknown		Original	Nasopharyngeal and oropharyngeal swab		B.1.351	GH	(E_P71L,NSP1_M85del,NSP3_K837N,Spike_L176F,Spike_K417N,NSP6_S106del,Spike_E484K,N_P13S,Spike_A701V,Spike_N501Y,NSP12_G671A,NSP8_I107V,Spike_Q675H,Spike_A243del,Spike_L18F,Spike_D215G,Spike_L244del,NSP6_G107del,NSP3_K1325R,N_T205I,NSP6_F108del,Spike_L242del,NS3_Q57H,NSP2_T85I,Spike_D80A,NSP12_P323L,NSP5_K90R,Spike_D614G,NS3_S171L)
57	hCoV-19/Mozambique/CERI-KRISP-K027206/2021	EPI_ISL_8799681	2021-07-14	Africa / Mozambique / Sofala	Human	Other: Beira		Male	34	Mild		Original	Nasopharyngeal and oropharyngeal swab		AY.6	O	(N_G215C,N_D63G,N_R203M,NSP12_G671S,NS3_S26L,Spike_P681R,NSP3_P1228L,NSP2_D511N,NSP3_A488S,NSP4_T492I,NSP14_A394V,Spike_T19R,N_D377Y,M_I82T,Spike_D950N,NS7b_T40I,NSP13_P77L,NSP3_P1469S,Spike_T478K,NSP6_T77A,NSP12_P323L,Spike_D614G,NSP4_V167L,Spike_L452R,NSP13_E365D)
58	hCoV-19/Mozambique/CERI-KRISP-K027177/2021	EPI_ISL_8799666	2021-07-19	Africa / Mozambique / Nampula	Human	Other: Nampula		Female	23	unknown		Original	Nasopharyngeal and oropharyngeal swab		AY.6	GK	(N_G215C,N_D63G,N_R203M,NSP12_G671S,NS3_S26L,Spike_P681R,Spike_R158del,NSP3_P1228L,NS7a_V82A,NSP2_D511N,NSP3_A488S,Spike_F157del,NSP4_T492I,NSP14_A394V,Spike_T19R,NS7a_T120I,N_D377Y,M_I82T,Spike_D950N,NS7b_T40I,NSP13_P77L,Spike_E156G,NSP3_P1469S,Spike_T478K,NSP6_T77A,NS8_G66S,NSP12_P323L,Spike_D614G,Spike_L452R,NSP4_V167L,NSP13_E365D)
59	hCoV-19/Mozambique/CERI-KRISP-K027195/2021	EPI_ISL_8799678	2021-07-14	Africa / Mozambique / Sofala	Human	Other: Beira		Male	1	Mild		Original	Nasopharyngeal and oropharyngeal swab		AY.6	O	(N_G215C,N_D63G,N_R203M,NSP12_G671S,NSP12_E744D,Spike_G142D,NS3_S26L,Spike_P681R,NSP3_P1228L,NS7a_V82A,NSP2_D511N,NSP3_A488S,NSP4_T492I,NSP14_A394V,Spike_T19R,N_D377Y,M_I82T,Spike_D950N,NS7b_T40I,NSP13_P77L,NSP3_P1469S,Spike_T478K,NSP6_T77A,NSP12_P323L,Spike_D614G,M_M91L,Spike_L452R,NSP4_V167L,NSP13_E365D)
60	hCoV-19/Mozambique/CERI-KRISP-K027175/2021	EPI_ISL_8799664	2021-07-13	Africa / Mozambique / Nampula	Human	Other: Nampula		Female	50	unknown		Original	Nasopharyngeal and oropharyngeal swab		AY.6	GK	(N_G215C,N_D63G,N_R203M,NSP12_G671S,NS3_S26L,Spike_P681R,Spike_R158del,NSP3_P1228L,NSP12_A878V,NS7a_V82A,NSP2_D511N,NSP3_A488S,Spike_F157del,NSP4_T492I,NSP14_A394V,Spike_T19R,NS7a_T120I,N_D377Y,M_I82T,Spike_D950N,NS7b_T40I,NSP13_P77L,Spike_E156G,NSP3_P1469S,Spike_T478K,NSP6_T77A,NS8_G66S,NSP12_P323L,Spike_D614G,NSP4_V167L,Spike_L452R,NSP13_E365D)
61	hCoV-19/Mozambique/CERI-KRISP-K027191/2021	EPI_ISL_8799676	2021-07-14	Africa / Mozambique / Sofala	Human	Other: Beira		Female	30	Asymptomatic		Original	Nasopharyngeal and oropharyngeal swab		AY.6	O	(N_G215C,N_D63G,N_R203M,NSP12_G671S,N_A119S,NSP3_T1601I,Spike_G142D,NS3_S26L,Spike_P681R,Spike_R158del,NSP3_P1228L,NSP2_D511N,NSP3_A488S,Spike_F157del,NSP4_T492I,NSP14_A394V,Spike_T19R,N_D377Y,M_I82T,Spike_D950N,NS7b_T40I,NSP13_P77L,Spike_E156G,NSP3_P1469S,Spike_K202R,Spike_T478K,NSP6_T77A,NSP12_P323L,Spike_D614G,NSP4_V167L,Spike_L452R,NSP13_E365D)
62	hCoV-19/Mozambique/CERI-KRISP-K027178/2021	EPI_ISL_8799667	2021-07-21	Africa / Mozambique / Nampula	Human	Other: Nampula		Female	26	unknown		Original	Nasopharyngeal and oropharyngeal swab		AY.6	GK	(N_D63G,NSP12_G671S,NS3_S26L,Spike_P681R,NSP3_P1228L,NSP4_F17S,NSP3_A488S,NSP2_D511N,NSP14_A394V,Spike_T19R,N_D377Y,M_I82T,Spike_D950N,NS7b_T40I,NSP3_P402L,N_T362I,NSP13_P77L,Spike_T478K,NSP6_T77A,NSP12_P323L,Spike_D614G,NSP4_V167L,NSP15_G286V,NSP13_E365D)
63	hCoV-19/Mozambique/CERI-KRISP-K027159/2021	EPI_ISL_8799654	2021-08-07	Africa / Mozambique / Cabo Delgado	Human	Other: PEMBA		Female	34	Mild		Original	Nasopharyngeal and oropharyngeal swab		AY.43	O	(N_D377Y,M_I82T,N_D63G,Spike_D950N,N_R203M,NS7b_T40I,NSP12_G671S,NS3_S26L,Spike_T478K,Spike_P681R,NSP6_T77A,NSP12_P323L,Spike_D614G,NSP3_A488S,Spike_T19R,NS7a_T120I)
64	hCoV-19/Mozambique/CERI-KRISP-K027183/2021	EPI_ISL_8799671	2021-07-27	Africa / Mozambique / Nampula	Human	Other: Nampula		Male	48	unknown		Original	Nasopharyngeal and oropharyngeal swab		AY.6	GK	(N_G215C,N_D63G,N_R203M,NSP12_G671S,NS3_S26L,Spike_P681R,Spike_R158del,NSP3_P1228L,NS7a_V82A,NSP2_D511N,NSP3_A488S,Spike_F157del,NSP4_T492I,NSP14_A394V,Spike_T19R,NS7a_T120I,N_D377Y,M_I82T,Spike_D950N,NS7b_T40I,NSP13_P77L,Spike_E156G,NSP3_P1469S,Spike_T478K,NSP6_T77A,NS8_G66S,NSP12_P323L,Spike_D614G,Spike_L452R,NSP4_V167L,NSP13_E365D)
65	hCoV-19/Mozambique/CERI-KRISP-K027185/2021	EPI_ISL_8799673	2021-07-27	Africa / Mozambique / Nampula	Human	Other: Nampula		Female	58	unknown		Original	Nasopharyngeal and oropharyngeal swab		AY.6	O	(N_G215C,N_D63G,N_R203M,NSP12_G671S,Spike_G142D,NS3_S26L,Spike_P681R,Spike_R158del,NSP3_P1228L,NSP2_D511N,NSP3_A488S,Spike_F157del,NSP4_T492I,NSP14_A394V,Spike_T19R,N_D377Y,NS3_I158L,M_I82T,Spike_D950N,NS7a_I4V,NS7b_T40I,NSP13_P77L,Spike_E156G,NSP12_P323L,Spike_D614G,NSP4_V167L,Spike_L452R,NSP13_E365D,Spike_Q628L)
66	hCoV-19/Mozambique/CERI-KRISP-K027182/2021	EPI_ISL_8799670	2021-07-20	Africa / Mozambique / Nampula	Human	Other: Nampula		Female	unknown	unknown		Original	Nasopharyngeal and oropharyngeal swab		AY.6	GK	(N_G215C,N_D63G,N_R203M,NSP12_G671S,Spike_G142D,NS3_S26L,Spike_P681R,Spike_R158del,NSP3_P1228L,NS7a_V82A,NSP2_D511N,NSP3_A488S,Spike_F157del,NSP4_T492I,NSP14_A394V,Spike_T19R,NS7a_T120I,N_D377Y,M_I82T,Spike_D950N,NS7b_T40I,NSP13_P77L,Spike_E156G,NSP3_P1469S,Spike_T478K,NSP3_E92D,NSP6_T77A,NS8_G66S,NSP12_P323L,Spike_D614G,NSP4_V167L,Spike_L452R,NSP13_E365D)
67	hCoV-19/Mozambique/CERI-KRISP-K027155/2021	EPI_ISL_8799652	2021-07-20	Africa / Mozambique / Cabo Delgado	Human	Other: MONTEPUEZ		Female	47	Asymptomatic		Original	Nasopharyngeal and oropharyngeal swab		AY.6	O	(N_G215C,N_D63G,N_R203M,NSP12_G671S,Spike_G142D,NS3_S26L,NSP3_D1809N,Spike_P681R,Spike_R158del,NSP3_P1228L,NS7a_V82A,NSP2_D511N,NSP3_A488S,Spike_F157del,NSP4_T492I,NSP14_A394V,Spike_T19R,NS7a_T120I,NSP1_F143del,N_D377Y,M_I82T,Spike_D950N,NS7b_T40I,NSP1_K141del,NSP13_P77L,NS7a_E91stop,Spike_E156G,NSP1_S142del,Spike_T478K,NSP6_T77A,NSP12_P323L,Spike_D614G,NSP4_V167L,NSP13_E365D)
68	hCoV-19/Mozambique/CERI-KRISP-K027168/2021	EPI_ISL_8799657	2021-07-05	Africa / Mozambique / Nampula	Human	Other: Nampula		Male	29	unknown		Original	Nasopharyngeal and oropharyngeal swab		AY.6	O	(N_G215C,NS8_Q27stop,N_D63G,N_R203M,NSP12_G671S,Spike_G142D,NS3_S26L,Spike_P681R,Spike_R158del,NSP3_P1228L,NSP2_D511N,NSP3_A488S,Spike_F157del,NSP4_T492I,NSP14_A394V,Spike_T19R,N_D377Y,M_I82T,Spike_D950N,NS7b_T40I,NSP13_P77L,Spike_E156G,Spike_T478K,NSP6_T77A,NSP12_P323L,Spike_D614G,NSP4_V167L,Spike_L452R,NSP13_E365D)
69	hCoV-19/Mozambique/CERI-KRISP-K027138/2021	EPI_ISL_8799645	2021-07-27	Africa / Mozambique / Gaza	Human	Other: Xai-Xai		Male	55	unknown		Original	Nasopharyngeal and oropharyngeal swab		AY.116	O	(N_G215C,Spike_T95I,N_D63G,NSP3_A450V,N_R203M,NSP12_G671S,Spike_G142D,NS3_S26L,Spike_P681R,Spike_R158del,NSP3_P1228L,NSP3_A488S,Spike_F157del,NSP4_T492I,NSP14_A394V,Spike_T19R,N_D377Y,M_I82T,Spike_D950N,NS7b_T40I,NSP5_I213V,NSP13_P77L,Spike_E156G,NSP3_P1469S,Spike_T478K,NSP13_V387I,NSP6_T77A,NSP15_V22L,NSP12_P323L,Spike_D614G,NSP4_V167L,Spike_L452R)
70	hCoV-19/Mozambique/CERI-KRISP-K027192/2021	EPI_ISL_8799677	2021-07-14	Africa / Mozambique / Sofala	Human	Other: Beira		Male	38	Mild		Original	Nasopharyngeal and oropharyngeal swab		AY.6	G	(N_G215C,NSP2_A360S,N_D63G,N_R203M,NSP12_G671S,NS3_W149L,NS3_S26L,Spike_P681R,NSP3_P1228L,NSP2_D511N,NSP3_A488S,NSP4_T492I,NSP14_A394V,Spike_T19R,N_D377Y,M_I82T,Spike_D950N,NS7b_T40I,NSP13_P77L,NSP6_T77A,NSP12_P323L,Spike_D614G,NSP4_V167L,NSP13_E365D)
71	hCoV-19/Mozambique/CERI-KRISP-K027187/2021	EPI_ISL_8799675	2021-07-13	Africa / Mozambique / Sofala	Human	Other: Beira		Female	24	Mild		Original	Nasopharyngeal and oropharyngeal swab		AY.6	O	(M_I82T,N_D63G,Spike_D950N,N_R203M,NS7b_T40I,NSP12_G671S,NSP13_P77L,NS3_S26L,Spike_T478K,NSP14_T293I,Spike_P681R,NSP6_T77A,NSP3_P1228L,NSP12_P323L,Spike_D614G,NSP2_G313D,NSP2_D511N,NSP13_E365D,Spike_T19R)
72	hCoV-19/Mozambique/CERI-KRISP-K027169/2021	EPI_ISL_8799658	2021-07-07	Africa / Mozambique / Nampula	Human	Other: Nampula		Female	40	unknown		Original	Nasopharyngeal and oropharyngeal swab		AY.6	GK	(N_G215C,N_D63G,N_R203M,NSP12_G671S,NS3_S26L,Spike_P681R,Spike_R158del,NSP3_P1228L,NS7a_V82A,NSP2_D511N,NSP3_A488S,Spike_F157del,NSP4_T492I,NSP14_A394V,Spike_T19R,NS7a_T120I,N_D377Y,M_I82T,Spike_D950N,NS7b_T40I,NSP13_P77L,Spike_E156G,NSP3_P1469S,Spike_T478K,NSP6_T77A,NS8_G66S,NSP12_P323L,Spike_D614G,NSP14_F33C,NSP4_V167L,Spike_L452R,NSP13_E365D,NSP5_K236R)
73	hCoV-19/Mozambique/N24992/2021	EPI_ISL_9452299	2021-12-04	Africa / Mozambique / Maputo Cidade	Human	Other: KaMpfumu	Baseline Surveillance	Female	12	unknown		Original isolate			BA.1	GRA	(NSP5_P132H,Spike_H69del,Spike_A67V,Spike_K417N,Spike_S373P,NSP6_S106del,Spike_N969K,N_R203K,Spike_S371L,Spike_Q954H,Spike_G339D,N_P13L,NSP3_L1266I,N_R32del,NSP3_S1265del,NSP14_I42V,M_Q19E,N_S33del,NSP4_T492I,Spike_S375F,NSP3_N22D,NSP6_L105del,Spike_N764K,NSP6_G107del,N_E31del,NSP3_K38R,Spike_T547K,M_D3G,Spike_D796Y,N_G204R,E_T9I,Spike_V70del,Spike_L981F,M_A63T,Spike_D614G)
74	hCoV-19/Mozambique/N25010/2021	EPI_ISL_9452306	2021-12-04	Africa / Mozambique / Maputo Provincia	Human	Other: KaMpfumu	Baseline Surveillance	Female	35	unknown		Original isolate			BA.1.14	GRA	(NSP5_P132H,Spike_H69del,Spike_T95I,Spike_A67V,Spike_I231del,Spike_S373P,Spike_N969K,Spike_H655Y,Spike_N856K,N_R203K,Spike_G142D,NSP3_A1892T,Spike_L229F,Spike_Q954H,N_P13L,NSP3_L1266I,N_R32del,M_Q19E,NSP4_T492I,NSP6_L105del,Spike_N679K,Spike_N764K,NSP6_G107del,NSP6_I189V,Spike_T547K,M_D3G,Spike_D796Y,N_G204R,Spike_P230L,Spike_V143del,M_A63T,Spike_K417N,Spike_V227L,NSP6_S106del,Spike_S371L,NSP3_S1…
75	hCoV-19/Mozambique/N25015/2021	EPI_ISL_9452310	2021-12-06	Africa / Mozambique / Maputo Cidade	Human	Other: KaMpfumu	Baseline Surveillance	Male	20	unknown		Original isolate			BA.1.1.1	GRA	(NSP5_P132H,Spike_H69del,Spike_T95I,Spike_A67V,Spike_S373P,Spike_N969K,Spike_H655Y,Spike_N856K,N_R203K,Spike_G142D,NSP3_A1892T,Spike_Q954H,N_P13L,NSP3_L1266I,N_R32del,M_Q19E,NSP4_T492I,NSP6_L105del,Spike_N679K,Spike_N764K,Spike_L212I,NSP6_G107del,Spike_R346K,NSP6_I189V,Spike_T547K,M_D3G,Spike_D796Y,N_G204R,Spike_V143del,M_A63T,Spike_K417N,NSP6_S106del,Spike_S371L,Spike_G339D,NSP3_S1265del,NSP14_I…
76	hCoV-19/Mozambique/N24969/2021	EPI_ISL_9452283	2021-12-03	Africa / Mozambique / Nampula	Human	Other: Nampula	Baseline Surveillance	Male	66	unknown		Original isolate			BA.1.14	GRA	(NSP5_P132H,Spike_H69del,Spike_T95I,Spike_A67V,Spike_S373P,Spike_N969K,Spike_H655Y,Spike_N856K,N_R203K,Spike_G142D,NSP3_A1892T,Spike_Q954H,N_P13L,NSP3_L1266I,N_R32del,M_Q19E,NSP4_T492I,NSP6_L105del,Spike_N679K,Spike_N764K,Spike_L212I,NSP6_G107del,NSP6_I189V,Spike_T547K,M_D3G,Spike_D796Y,N_G204R,Spike_T478K,Spike_V143del,M_A63T,Spike_K417N,NSP6_S106del,Spike_S371L,Spike_G339D,NSP3_S1265del,NSP14_I…
77	hCoV-19/Mozambique/N25006/2021	EPI_ISL_9452302	2021-12-04	Africa / Mozambique / Maputo Provincia	Human	Other: Moamba	Baseline Surveillance	Male	37	unknown		Original isolate			BA.1.17	GRA	(NSP5_P132H,Spike_H69del,Spike_T95I,Spike_A67V,Spike_S373P,Spike_N969K,Spike_H655Y,Spike_N856K,N_R203K,Spike_G142D,NSP3_A1892T,Spike_Q954H,N_P13L,NSP3_L1266I,N_R32del,M_Q19E,NSP4_T492I,NSP6_L105del,Spike_N679K,Spike_N764K,NSP6_G107del,NSP6_I189V,Spike_T547K,M_D3G,Spike_D796Y,N_G204R,NSP14_Q22H,Spike_V143del,M_A63T,NSP3_V1069I,Spike_K417N,NSP6_S106del,Spike_S371L,Spike_G339D,NSP3_S1265del,NSP14_I4…
78	hCoV-19/Mozambique/N25008/2021	EPI_ISL_9452304	2021-12-04	Africa / Mozambique / Maputo Provincia	Human	Other: SI	Baseline Surveillance	Female	49	unknown		Original isolate			BA.1.17	GRA	(NSP5_P132H,Spike_H69del,Spike_T95I,Spike_A67V,Spike_K417N,Spike_S373P,NSP6_S106del,Spike_N969K,Spike_H655Y,Spike_N856K,N_R203K,Spike_S371L,Spike_G142D,NSP3_A1892T,Spike_Q954H,Spike_G339D,N_P13L,NSP3_L1266I,N_R32del,NSP3_S1265del,NSP14_I42V,Spike_P681H,Spike_Y144del,M_Q19E,N_S33del,NSP4_T492I,Spike_S375F,NSP6_L105del,Spike_N679K,Spike_N764K,NSP6_G107del,N_E31del,NSP3_K38R,NSP6_I189V,Spike_T547K,S…
79	hCoV-19/Mozambique/N24980/2021	EPI_ISL_9452294	2021-12-04	Africa / Mozambique / Maputo Cidade	Human	Other: KaMubukwana	Baseline Surveillance	Female	49	unknown		Original isolate			BA.1.21	GRA	(NSP5_P132H,Spike_H69del,Spike_T95I,Spike_A67V,NSP6_S106del,Spike_N969K,Spike_H655Y,Spike_N856K,N_R203K,Spike_G142D,NSP3_A1892T,Spike_Q954H,N_P13L,NSP3_L1266I,N_R32del,NSP3_S1265del,NSP14_I42V,Spike_P681H,Spike_Y144del,M_Q19E,N_S33del,NSP4_T492I,NSP3_N22D,NSP6_L105del,Spike_N679K,Spike_N764K,NSP6_G107del,N_E31del,NSP3_K38R,NSP6_I189V,Spike_T547K,M_D3G,Spike_D796Y,N_G204R,E_T9I,Spike_V70del,Spike_…
80	hCoV-19/Mozambique/N24978/2021	EPI_ISL_9452291	2021-12-04	Africa / Mozambique / Maputo Cidade	Human	Other: KaMubukwana	Baseline Surveillance	Male	29	unknown		Original isolate			BA.1.14	GRA	(NSP5_P132H,Spike_R21I,Spike_H69del,Spike_T95I,Spike_A67V,Spike_S373P,Spike_N969K,Spike_H655Y,Spike_N856K,N_R203K,Spike_G142D,NSP3_A1892T,Spike_Q954H,N_P13L,NSP3_L1266I,N_R32del,NSP9_T34I,M_Q19E,NSP4_T492I,NSP6_L105del,Spike_N679K,Spike_N764K,NSP6_G107del,NSP6_I189V,Spike_T547K,M_D3G,Spike_D796Y,N_G204R,Spike_V143del,M_A63T,NSP6_L37F,Spike_K417N,NSP6_S106del,Spike_S371L,Spike_G339D,NSP3_S1265del,…
81	hCoV-19/Mozambique/N24971/2021	EPI_ISL_9452284	2021-12-03	Africa / Mozambique / Inhambane	Human	Other: Zavala	Baseline Surveillance	Female	33	unknown		Original isolate			BA.1.14	GRA	(NSP5_P132H,Spike_H69del,Spike_T95I,Spike_A67V,Spike_S373P,Spike_N969K,Spike_H655Y,Spike_N856K,N_R203K,Spike_G142D,NSP3_A1892T,Spike_Q954H,N_P13L,NSP3_L1266I,N_R32del,NSP9_T34I,M_Q19E,NSP4_T492I,NS7a_L12F,NSP6_L105del,Spike_N679K,Spike_N764K,Spike_L212I,NSP6_G107del,NSP6_I189V,Spike_T547K,M_D3G,Spike_D796Y,N_G204R,Spike_V143del,M_A63T,NS3_A23V,Spike_K417N,NSP6_S106del,Spike_S371L,Spike_G339D,NSP3…
82	hCoV-19/Mozambique/N25005/2021	EPI_ISL_9452301	2021-12-04	Africa / Mozambique / Maputo Provincia	Human	Other: Matola	Baseline Surveillance	Male	36	unknown		Original isolate			BA.1.14	GRA	(NSP5_P132H,Spike_H69del,Spike_T95I,Spike_A67V,NSP6_S106del,Spike_N969K,Spike_H655Y,Spike_N856K,N_R203K,Spike_G142D,NSP3_A1892T,NSP3_V481A,Spike_Q954H,Spike_G339D,N_P13L,NSP3_L1266I,N_R32del,NSP3_S1265del,NSP14_I42V,Spike_P681H,Spike_Y144del,M_Q19E,N_S33del,NSP4_T492I,NSP6_L105del,Spike_N679K,Spike_N764K,NSP6_G107del,N_E31del,NSP3_K38R,NSP6_I189V,Spike_T547K,M_D3G,Spike_D796Y,N_G204R,E_T9I,Spike_…
83	hCoV-19/Mozambique/N25013/2021	EPI_ISL_9452308	2021-12-04	Africa / Mozambique / Gaza	Human	Other: Macia	Baseline Surveillance	Male	64	unknown		Original isolate			BA.1.14	GRA	(NSP5_P132H,Spike_H69del,Spike_T95I,Spike_A67V,Spike_S373P,Spike_N969K,Spike_H655Y,Spike_N856K,N_R203K,Spike_G142D,NSP3_A1892T,Spike_Q954H,N_P13L,NSP3_L1266I,N_R32del,M_Q19E,NSP4_T492I,NSP15_G150S,NSP6_L105del,Spike_N679K,Spike_N764K,NSP6_G107del,NSP6_I189V,Spike_T547K,M_D3G,Spike_D796Y,N_G204R,Spike_V143del,M_A63T,NSP6_S106del,Spike_S371L,Spike_G339D,NSP3_S1265del,NSP14_I42V,Spike_P681H,Spike_Y1…
84	hCoV-19/Mozambique/N25007/2021	EPI_ISL_9452303	2021-12-04	Africa / Mozambique / Gaza	Human	Other: Chibuto	Baseline Surveillance	Male	43	unknown		Original isolate			BA.3	GRA	(NSP5_P132H,Spike_S371F,Spike_H69del,Spike_T95I,NSP6_A88V,Spike_A67V,NSP3_G489S,Spike_K417N,NSP4_T327I,Spike_S373P,NSP6_S106del,Spike_N969K,Spike_H655Y,N_R203K,Spike_G142D,Spike_Q954H,Spike_G339D,N_P13L,N_R32del,NS3_T223I,NSP14_I42V,Spike_P681H,Spike_Y144del,M_Q19E,N_S33del,NSP1_S135R,NSP4_T492I,Spike_A688V,Spike_S375F,Spike_D405N,Spike_N679K,Spike_N764K,NSP6_G107del,N_E31del,NSP6_F108del,Spike_D…
85	hCoV-19/Mozambique/N24976/2021	EPI_ISL_9452289	2021-12-03	Africa / Mozambique / Gaza	Human	Other: Chokwe	Baseline Surveillance	Male	21	unknown		Original isolate			BA.1.14	GRA	(NSP5_P132H,Spike_H69del,Spike_T95I,Spike_A67V,Spike_S373P,Spike_N969K,Spike_H655Y,Spike_N856K,N_R203K,Spike_G142D,NSP3_A1892T,Spike_Q954H,N_P13L,NSP3_L1266I,N_R32del,M_Q19E,NSP4_T492I,NSP6_L105del,Spike_N679K,Spike_N764K,Spike_L212I,NSP6_G107del,NSP6_I189V,Spike_T547K,M_D3G,Spike_D796Y,N_G204R,Spike_V143del,M_A63T,Spike_K417N,NSP6_S106del,Spike_S371L,Spike_G339D,NSP3_S1265del,NSP14_I42V,Spike_P6…
86	hCoV-19/Mozambique/N24981/2021	EPI_ISL_9452295	2021-12-04	Africa / Mozambique / Maputo Provincia	Human	Other: Matola	Baseline Surveillance	Female	unknown	unknown		Original isolate			BA.1.14	GRA	(NSP5_P132H,Spike_H69del,Spike_T95I,Spike_A67V,Spike_S373P,Spike_N969K,Spike_H655Y,Spike_N856K,N_R203K,Spike_G142D,NSP3_A1892T,Spike_Q954H,N_P13L,NSP3_L1266I,N_R32del,M_Q19E,NSP4_T492I,NSP6_L105del,Spike_N679K,Spike_N764K,Spike_L212I,NSP6_G107del,NSP6_I189V,Spike_T547K,M_D3G,Spike_D796Y,N_G204R,Spike_V143del,M_A63T,Spike_K417N,NSP6_S106del,Spike_S371L,Spike_G339D,NSP3_S1265del,NSP14_I42V,Spike_P6…
87	hCoV-19/Mozambique/N24985/2021	EPI_ISL_9452297	2021-12-04	Africa / Mozambique / Maputo Cidade	Human	Other: KaMavota	Baseline Surveillance	Female	23	unknown		Original isolate			BA.1	GRA	(NSP5_P132H,Spike_H69del,Spike_T95I,Spike_A67V,NSP6_S106del,Spike_N969K,Spike_H655Y,Spike_N856K,NSP3_A1892T,Spike_Q954H,Spike_A701V,N_P13L,N_R32del,NSP14_I42V,Spike_P681H,M_Q19E,N_S33del,NSP6_L105del,Spike_N679K,NSP6_G107del,N_E31del,NSP3_K38R,NSP6_I189V,Spike_T547K,Spike_V70del,Spike_L981F,M_A63T,NSP12_P323L,Spike_D614G,NSP13_V563A)
88	hCoV-19/Mozambique/N24975/2021	EPI_ISL_9452288	2021-12-02	Africa / Mozambique / Manica	Human	Other: Manica	Baseline Surveillance	Male	27	unknown		Original isolate			BA.1.1.1	GRA	(NSP5_P132H,Spike_H69del,Spike_T95I,Spike_A67V,Spike_S373P,Spike_Q493R,Spike_N969K,Spike_H655Y,Spike_N856K,N_R203K,Spike_G142D,NSP3_A1892T,Spike_Q954H,N_P13L,NSP3_L1266I,N_R32del,M_Q19E,NSP4_T492I,NSP6_L105del,Spike_N679K,Spike_N764K,Spike_L212I,NSP6_G107del,Spike_Y505H,Spike_R346K,NSP6_I189V,Spike_T547K,M_D3G,Spike_D796Y,N_G204R,Spike_V143del,M_A63T,Spike_K417N,NSP6_S106del,Spike_S371L,Spike_G33…
89	hCoV-19/Mozambique/N25011/2021	EPI_ISL_9452307	2021-12-04	Africa / Mozambique / Gaza	Human	Other: Xai Xai	Baseline Surveillance	Male	45	unknown		Original isolate			Unassigned	GR	(NSP5_P132H,Spike_H69del,Spike_T95I,Spike_A67V,NSP6_S106del,Spike_N856K,N_R203K,Spike_G142D,Spike_Q954H,N_P13L,NSP3_L1266I,N_R32del,NSP3_S1265del,NSP14_I42V,Spike_Y144del,N_S33del,NSP4_T492I,NSP6_L105del,NSP6_G107del,N_E31del,NSP6_I189V,N_G204R,Spike_V70del,Spike_V143del,NSP12_P323L,Spike_Y145del)
90	hCoV-19/Mozambique/CERI-KRISP-K033890/2021	EPI_ISL_8578324	2021-12-11	Africa / Mozambique / Maputo Cidade	Human	Other: Maputo cidade		Female	13	unknown		Original	Nasopharyngeal and oropharyngeal swab		BA.1.21	GRA	(NSP5_P132H,Spike_H69del,Spike_T95I,Spike_A67V,NS7b_E3stop,Spike_S373P,Spike_Q493R,Spike_N969K,Spike_H655Y,Spike_N856K,N_R203K,Spike_G142D,NSP3_A1892T,NSP3_E1213K,Spike_Q954H,N_P13L,NSP3_L1266I,Spike_N501Y,N_R32del,M_Q19E,Spike_N440K,NSP4_T492I,NSP6_L105del,Spike_N679K,Spike_N764K,Spike_L212I,NSP6_G107del,Spike_Y505H,NSP2_L24F,NSP6_I189V,Spike_T547K,M_D3G,Spike_D796Y,N_G204R,Spike_T478K,Spike_V14…
91	hCoV-19/Mozambique/CERI-KRISP-K033848/2021	EPI_ISL_8578328	2021-12-08	Africa / Mozambique / Maputo Cidade	Human	Other: Maputo cidade		Male	25	unknown		Original	Nasopharyngeal and oropharyngeal swab		BA.1	GRA	(NSP5_P132H,Spike_H69del,Spike_T95I,Spike_A67V,Spike_S373P,Spike_Q493R,Spike_N969K,Spike_H655Y,Spike_N856K,N_R203K,Spike_G142D,NSP3_A1892T,Spike_Q954H,N_P13L,NSP3_L1266I,Spike_N501Y,N_R32del,M_Q19E,Spike_N440K,NSP4_T492I,NSP6_L105del,Spike_N679K,Spike_N764K,Spike_L212I,NSP6_G107del,Spike_Y505H,NSP6_I189V,Spike_T547K,M_D3G,Spike_D796Y,N_G204R,Spike_T478K,Spike_V143del,M_A63T,Spike_G496S,Spike_K417…
92	hCoV-19/Mozambique/CERI-KRISP-K033895/2021	EPI_ISL_8578338	2021-12-12	Africa / Mozambique / Maputo Cidade	Human	Other: Maputo cidade		Female	20	unknown		Original	Nasopharyngeal and oropharyngeal swab		BA.1	GRA	(NSP5_P132H,Spike_H69del,Spike_T95I,Spike_A67V,Spike_S373P,Spike_Q493R,Spike_N969K,Spike_H655Y,Spike_N856K,N_R203K,Spike_G142D,NSP3_A1892T,Spike_Q954H,NSP3_L1266I,Spike_N501Y,M_Q19E,Spike_N440K,NSP4_T492I,NSP6_L105del,Spike_N679K,Spike_N764K,Spike_L212I,NSP6_G107del,Spike_Y505H,NSP6_I189V,Spike_T547K,M_D3G,Spike_D796Y,N_G204R,Spike_T478K,Spike_V143del,M_A63T,Spike_G496S,NSP10_T12I,Spike_K417N,NSP…
93	hCoV-19/Mozambique/CERI-KRISP-K033894/2021	EPI_ISL_8578316	2021-12-12	Africa / Mozambique / Maputo Cidade	Human	Other: Maputo cidade		Female	41	unknown		Original	Nasopharyngeal and oropharyngeal swab		BA.1	GRA	(NSP5_P132H,Spike_H69del,Spike_T95I,Spike_A67V,Spike_S373P,Spike_Q493R,Spike_N969K,Spike_H655Y,Spike_N856K,N_R203K,Spike_G142D,NSP3_A1892T,Spike_Q954H,N_P13L,NSP3_L1266I,Spike_N501Y,N_R32del,M_Q19E,Spike_N440K,NSP4_T492I,NSP6_L105del,Spike_N679K,Spike_N764K,Spike_L212I,NSP6_G107del,Spike_Y505H,NSP6_I189V,Spike_T547K,M_D3G,Spike_D796Y,N_G204R,Spike_T478K,Spike_V143del,M_A63T,Spike_G496S,NS8_L118V,…
94	hCoV-19/Mozambique/CERI-KRISP-K033863/2021	EPI_ISL_8578319	2021-12-06	Africa / Mozambique / Gaza	Human	Other: Chokwe		Female	40	unknown		Original	Nasopharyngeal and oropharyngeal swab		BA.1.14	GRA	(NSP5_P132H,Spike_H69del,Spike_T95I,Spike_A67V,Spike_S373P,Spike_Q493R,Spike_N969K,Spike_H655Y,Spike_N856K,N_R203K,Spike_G142D,NSP3_A1892T,Spike_Q954H,N_P13L,Spike_N501Y,N_R32del,NSP9_T34I,M_Q19E,Spike_N440K,NSP4_T492I,NSP6_L105del,Spike_N679K,Spike_N764K,Spike_L212I,NSP6_G107del,Spike_Y505H,NSP2_G465S,NSP6_I189V,Spike_T547K,M_D3G,Spike_D796Y,N_G204R,Spike_T478K,NSP3_E143A,Spike_V143del,M_A63T,NS…
95	hCoV-19/Mozambique/CERI-KRISP-K033893/2021	EPI_ISL_8578315	2021-12-12	Africa / Mozambique / Maputo Cidade	Human	Other: Maputo cidade		Male	25	unknown		Original	Nasopharyngeal and oropharyngeal swab		BA.1.1	GRA	(NSP5_P132H,Spike_H69del,Spike_T95I,Spike_A67V,Spike_S373P,Spike_Q493R,Spike_N969K,Spike_H655Y,Spike_N856K,N_R203K,Spike_G142D,NSP3_A1892T,Spike_Q954H,N_P13L,NSP3_L1266I,Spike_N501Y,N_R32del,M_Q19E,Spike_N440K,NSP4_T492I,NSP6_L105del,Spike_N679K,Spike_N764K,Spike_L212I,NSP6_G107del,Spike_Y505H,Spike_R346K,NSP6_I189V,Spike_T547K,M_D3G,Spike_D796Y,N_G204R,Spike_T478K,Spike_V143del,M_A63T,Spike_G496…
96	hCoV-19/Mozambique/N24972/2021	EPI_ISL_9452285	2021-12-03	Africa / Mozambique / Maputo Provincia	Human	Other: Matola	Baseline Surveillance	Male	56	unknown		Original isolate			BA.1.14	GRA	(NSP5_P132H,Spike_H69del,Spike_T95I,Spike_A67V,Spike_N969K,Spike_N856K,N_R203K,Spike_G142D,NSP3_A1892T,Spike_Q954H,N_P13L,NSP3_L1266I,N_R32del,NSP3_S1265del,NSP14_I42V,Spike_Y144del,M_Q19E,N_S33del,NSP4_T492I,N_E31del,NSP3_K38R,NSP6_I189V,Spike_T547K,M_D3G,Spike_D796Y,N_G204R,E_T9I,Spike_V70del,Spike_L981F,Spike_V143del,M_A63T,NSP12_P323L,Spike_Y145del,Spike_D614G)
97	hCoV-19/Mozambique/N25009/2021	EPI_ISL_9452305	2021-12-04	Africa / Mozambique / Maputo Provincia	Human	Other: KaMubukwana	Baseline Surveillance	Female	60	unknown		Original isolate			BA.1.14	GRA	(NSP5_P132H,Spike_H69del,Spike_T95I,Spike_A67V,Spike_S373P,Spike_N969K,Spike_H655Y,Spike_N856K,N_R203K,Spike_G142D,NS3_W131C,NSP3_A1892T,Spike_Q954H,N_P13L,NSP3_L1266I,N_R32del,M_Q19E,NSP4_T492I,NSP6_L105del,Spike_N679K,Spike_N764K,NSP6_G107del,NSP6_I189V,Spike_T547K,M_D3G,Spike_D796Y,N_G204R,Spike_V143del,M_A63T,Spike_K417N,NSP6_S106del,Spike_S371L,Spike_G339D,NSP3_S1265del,NSP14_I42V,Spike_P681…
98	hCoV-19/Mozambique/N24977/2021	EPI_ISL_9452290	2021-12-03	Africa / Mozambique / Inhambane	Human	Other: Zavala	Baseline Surveillance	Female	17	unknown		Original isolate			BA.1.14	GRA	(NSP5_P132H,Spike_H69del,Spike_T95I,Spike_A67V,Spike_S373P,Spike_N969K,Spike_H655Y,Spike_N856K,N_R203K,Spike_G142D,NSP3_A1892T,Spike_Q954H,N_P13L,NSP3_L1266I,N_R32del,NSP9_T34I,M_Q19E,NSP4_T492I,NS7a_L12F,NSP6_L105del,Spike_N679K,Spike_N764K,NSP6_G107del,NSP6_I189V,Spike_T547K,M_D3G,Spike_D796Y,N_G204R,Spike_V143del,M_A63T,NS3_A23V,Spike_K417N,NSP6_S106del,Spike_S371L,Spike_G339D,NSP3_S1265del,NS…
99	hCoV-19/Mozambique/N24974/2021	EPI_ISL_9452287	2021-12-02	Africa / Mozambique / Sofala	Human	Other: Sofala	Baseline Surveillance	Male	58	unknown		Original isolate			BA.1.14	GRA	(NSP5_P132H,Spike_H69del,Spike_T95I,Spike_A67V,Spike_S373P,Spike_N969K,Spike_H655Y,Spike_N856K,N_R203K,Spike_G142D,NSP3_A1892T,Spike_Q954H,N_P13L,NSP3_L1266I,N_R32del,M_Q19E,NSP4_T492I,NSP6_L105del,Spike_N679K,Spike_N764K,Spike_L212I,NSP6_G107del,NSP6_I189V,Spike_T547K,M_D3G,Spike_D796Y,N_G204R,Spike_V143del,M_A63T,Spike_K417N,NSP6_S106del,Spike_S371L,Spike_G339D,NSP3_S1265del,NSP14_I42V,Spike_P6…
100	hCoV-19/Mozambique/N24982/2021	EPI_ISL_9452296	2021-12-04	Africa / Mozambique / Maputo Cidade	Human	Other: KaMubukwana	Baseline Surveillance	Male	32	unknown		Original isolate			BA.1	GR	(NSP5_P132H,Spike_H69del,Spike_T95I,Spike_ins152K,Spike_A67V,Spike_S151G,Spike_H146T,Spike_Y145T,NSP6_S106del,Spike_N969K,Spike_N856K,N_R203K,Spike_ins150V,Spike_Q954H,N_P13L,NSP3_L1266I,N_R32del,NSP3_S1265del,NSP14_I42V,Spike_N149T,NSP2_S138L,N_S33del,NSP4_T492I,NSP6_L105del,Spike_E154S,Spike_M153V,NSP6_G107del,N_E31del,NSP3_K38R,NSP6_I189V,Spike_T547K,N_G204R,Spike_V70del,Spike_L981F,NSP12_P323…
101	hCoV-19/Mozambique/N24988/2021	EPI_ISL_9452298	2021-12-04	Africa / Mozambique / Maputo Cidade	Human	Other: KaMavota	Baseline Surveillance	Male	29	unknown		Original isolate			BA.1.18	GRA	(NSP5_P132H,Spike_H69del,Spike_T95I,Spike_A67V,NSP6_S106del,Spike_N969K,Spike_H655Y,Spike_N856K,N_R203K,Spike_G142D,NSP3_A1892T,Spike_Q954H,N_P13L,NSP3_L1266I,N_R32del,NSP3_S1265del,NSP14_I42V,Spike_P681H,Spike_Y144del,M_Q19E,N_S33del,NSP4_T492I,NSP6_L105del,Spike_N679K,NSP3_T1004I,NSP6_G107del,N_E31del,NSP3_K38R,NSP6_I189V,Spike_T547K,M_D3G,Spike_D796Y,N_G204R,E_T9I,Spike_V70del,Spike_L981F,Spik…
102	hCoV-19/Mozambique/N25014/2021	EPI_ISL_9452309	2021-12-06	Africa / Mozambique / Maputo Cidade	Human	Other: KaMavota	Baseline Surveillance	Male	28	unknown		Original isolate			BA.1.17	GRA	(NSP5_P132H,Spike_H69del,Spike_T95I,Spike_A67V,Spike_S373P,Spike_N969K,Spike_H655Y,Spike_N856K,N_R203K,Spike_G142D,NSP3_A1892T,Spike_Q954H,N_P13L,NSP3_L1266I,N_R32del,M_Q19E,NSP4_T492I,NSP6_L105del,Spike_N679K,Spike_N764K,NSP6_G107del,NSP6_I189V,Spike_T547K,M_D3G,Spike_D796Y,N_G204R,Spike_V143del,M_A63T,NSP3_V1069I,Spike_K417N,NSP6_S106del,Spike_S371L,Spike_G339D,NSP3_S1265del,NSP14_I42V,Spike_P6…
103	hCoV-19/Mozambique/N24973/2021	EPI_ISL_9452286	2021-12-02	Africa / Mozambique / Manica	Human	Other: Chipungabeira	Baseline Surveillance	Male	41	unknown		Original isolate			BA.1.1.1	GRA	(NSP5_P132H,Spike_H69del,Spike_T95I,Spike_A67V,Spike_S373P,Spike_N969K,Spike_H655Y,Spike_N856K,N_R203K,Spike_G142D,NSP3_A1892T,Spike_Q954H,N_P13L,NSP3_L1266I,N_R32del,M_Q19E,NSP4_T492I,NSP6_L105del,Spike_N679K,Spike_N764K,NSP6_G107del,Spike_R346K,NSP6_I189V,Spike_T547K,M_D3G,Spike_D796Y,N_G204R,Spike_V143del,M_A63T,Spike_K417N,NSP6_S106del,Spike_S371L,Spike_G339D,NSP3_S1265del,NSP14_I42V,Spike_P6…
104	hCoV-19/Mozambique/N24979/2021	EPI_ISL_9452293	2021-12-04	Africa / Mozambique / Maputo Provincia	Human	Other: Matola	Baseline Surveillance	Female	45	unknown		Original isolate			BA.1.4	GRA	(NSP5_P132H,Spike_H69del,Spike_T95I,Spike_A67V,NSP6_S106del,Spike_N969K,Spike_H655Y,Spike_N856K,N_R203K,Spike_G142D,NSP3_A1892T,Spike_Q954H,N_P13L,NSP3_L1266I,N_R32del,NSP3_S1265del,NSP14_I42V,Spike_P681H,Spike_Y144del,M_Q19E,N_S33del,NSP4_T492I,NSP6_L105del,Spike_N679K,Spike_N764K,NSP6_G107del,N_E31del,NSP3_K38R,NSP6_I189V,Spike_D796Y,N_G204R,Spike_V70del,Spike_L981F,Spike_V143del,M_A63T,NSP12_P…
105	hCoV-19/Mozambique/CERI-KRISP-K035343/2021	EPI_ISL_9259276	2021-12-21	Africa / Mozambique / Cabo Delgado	Human	Other: Cabo Delgado		Male	36	unknown		Original	Nasopharyngeal and oropharyngeal swab		BA.1	GRA	(NSP5_P132H,Spike_H69del,Spike_T95I,Spike_A67V,Spike_S373P,Spike_Q493R,Spike_N969K,Spike_H655Y,Spike_N856K,N_R203K,Spike_G142D,NSP3_A1892T,Spike_Q954H,N_P13L,NSP3_L1266I,Spike_N501Y,N_R32del,M_Q19E,Spike_N440K,NSP4_T492I,NSP6_L105del,Spike_N679K,Spike_N764K,Spike_L212I,NSP6_G107del,Spike_Y505H,NSP6_I189V,Spike_T547K,M_D3G,Spike_D796Y,N_G204R,Spike_T478K,Spike_V143del,M_A63T,Spike_G496S,Spike_K417…
106	hCoV-19/Mozambique/CERI-KRISP-K035327/2021	EPI_ISL_9259273	2021-12-23	Africa / Mozambique / Sofala	Human	Other: Sofala		Female	34	unknown		Original	Nasopharyngeal and oropharyngeal swab		BA.1.17	GRA	(NSP5_P132H,Spike_H69del,Spike_T95I,Spike_A67V,Spike_S373P,Spike_Q493R,Spike_N969K,Spike_H655Y,Spike_N856K,N_R203K,Spike_G142D,NSP3_A1892T,Spike_Q954H,N_P13L,NSP3_L1266I,Spike_N501Y,N_R32del,M_Q19E,Spike_N440K,NSP4_T492I,NSP6_L105del,Spike_N679K,Spike_N764K,Spike_L212I,NSP6_G107del,Spike_Y505H,NSP6_I189V,Spike_T547K,M_D3G,Spike_D796Y,N_G204R,Spike_T478K,Spike_V143del,M_A63T,Spike_G496S,NSP6_L37F,…
107	hCoV-19/Mozambique/CERI-KRISP-K035336/2021	EPI_ISL_9259275	2021-12-27	Africa / Mozambique / Niassa	Human	Other: Niassa		Male	35	unknown		Original	Nasopharyngeal and oropharyngeal swab		BA.1	GRA	(NSP5_P132H,Spike_H69del,Spike_T95I,Spike_A67V,Spike_S373P,Spike_Q493R,Spike_N969K,Spike_H655Y,Spike_N856K,N_R203K,Spike_G142D,NSP3_A1892T,Spike_Q954H,N_P13L,NSP3_L1266I,Spike_N501Y,N_R32del,NSP12_P918L,M_Q19E,Spike_N440K,NSP4_T492I,NSP6_L105del,Spike_N679K,Spike_N764K,Spike_L212I,NSP6_G107del,Spike_Y505H,NSP6_I189V,Spike_T547K,M_D3G,Spike_D796Y,N_G204R,Spike_T478K,Spike_V143del,M_A63T,Spike_G496…
108	hCoV-19/Mozambique/CERI-KRISP-K035334/2021	EPI_ISL_9259274	2021-12-27	Africa / Mozambique / Niassa	Human	Other: Niassa		Male	19	unknown		Original	Nasopharyngeal and oropharyngeal swab		BA.1.18	GRA	(NSP5_P132H,Spike_H69del,Spike_T95I,Spike_A67V,Spike_S373P,Spike_Q493R,Spike_N969K,Spike_H655Y,Spike_N856K,N_R203K,Spike_G142D,NSP3_A1892T,N_P13L,Spike_N501Y,N_R32del,M_Q19E,Spike_N440K,NSP6_L105del,Spike_N679K,Spike_N764K,Spike_L212I,NSP6_G107del,Spike_Y505H,NSP6_I189V,M_D3G,Spike_D796Y,N_G204R,Spike_T478K,Spike_V143del,M_A63T,Spike_G496S,Spike_K417N,NSP6_S106del,Spike_S371L,NSP3_A1179V,Spike_G3…
109	hCoV-19/Mozambique/CERI-KRISP-K035369/2021	EPI_ISL_9686832	2021-12-24	Africa / Mozambique / Cabo Delgado	Human	Other: Cabo Delgado		Female	15	unknown		Original	Nasopharyngeal and oropharyngeal swab		BA.1	GRA	(NSP5_P132H,Spike_H69del,Spike_T95I,Spike_A67V,Spike_S373P,Spike_Q493R,Spike_N969K,Spike_H655Y,Spike_N856K,N_R203K,Spike_G142D,NSP3_A1892T,Spike_Q954H,N_P13L,NSP3_L1266I,Spike_N501Y,N_R32del,M_Q19E,Spike_N440K,NSP4_T492I,NSP6_L105del,Spike_N679K,Spike_N764K,Spike_L212I,NSP6_G107del,Spike_Y505H,NSP6_I189V,Spike_T547K,M_D3G,Spike_D796Y,N_G204R,Spike_T478K,Spike_V143del,M_A63T,NSP16_T91M,Spike_G496S…
110	hCoV-19/Mozambique/CERI-KRISP-K035195/2021	EPI_ISL_9621808	2021-12-30	Africa / Mozambique / Maputo Cidade	Human	Other: Kamphumo		Female	16	unknown		Original	Nasopharyngeal and oropharyngeal swab		BA.2.10	GRA	(NSP5_P132H,NSP3_G489S,Spike_S373P,Spike_Q493R,Spike_N969K,Spike_H655Y,N_R203K,Spike_V213G,Spike_Q954H,N_P13L,Spike_N501Y,N_R32del,NS3_T223I,Spike_T19I,M_Q19E,Spike_N440K,NSP4_T492I,Spike_N679K,Spike_N764K,Spike_Y505H,NSP6_G107del,Spike_F186del,Spike_D796Y,N_G204R,Spike_T478K,N_S413R,M_A63T,Spike_S371F,NSP13_R392C,Spike_K417N,NSP6_S106del,Spike_T376A,Spike_K187del,Spike_G339D,Spike_R408S,NSP14_I4…
111	hCoV-19/Mozambique/CERI-KRISP-K035201/2022	EPI_ISL_9621806	2022-01-14	Africa / Mozambique / Gaza	Human	Other: Macia		Female	15	unknown		Original	Nasopharyngeal and oropharyngeal swab		BA.1.21	GRA	(NSP5_P132H,Spike_H69del,Spike_T95I,Spike_A67V,NS7b_E3stop,Spike_S373P,Spike_Q493R,Spike_N969K,Spike_H655Y,Spike_N856K,N_R203K,Spike_G142D,NSP3_A1892T,Spike_Q954H,N_P13L,NSP3_L1266I,Spike_N501Y,N_R32del,M_Q19E,Spike_N440K,NSP4_T492I,NSP6_L105del,Spike_N679K,Spike_N764K,NSP6_G107del,Spike_Y505H,NSP6_I189V,Spike_T547K,M_D3G,Spike_D796Y,N_G204R,Spike_T478K,Spike_V143del,M_A63T,Spike_G496S,Spike_K417…
112	hCoV-19/Mozambique/CERI-KRISP-K035190/2021	EPI_ISL_9621812	2021-12-30	Africa / Mozambique / Nampula	Human	Other: Cidade de Nampula		Male	11	unknown		Original	Nasopharyngeal and oropharyngeal swab		BA.1.18	GRA	(NSP5_P132H,Spike_H69del,Spike_T95I,Spike_A67V,Spike_S373P,Spike_Q493R,Spike_N969K,Spike_H655Y,Spike_N856K,N_R203K,Spike_G142D,NSP3_A1892T,Spike_Q954H,NS3_D155Y,N_P13L,NSP3_L1266I,Spike_N501Y,N_R32del,M_Q19E,Spike_N440K,NSP4_T492I,NSP6_L105del,Spike_N679K,Spike_N764K,NSP6_G107del,Spike_Y505H,NSP6_I189V,Spike_T547K,M_D3G,Spike_D796Y,N_G204R,Spike_T478K,Spike_V143del,M_A63T,Spike_G496S,Spike_K417N,…
113	hCoV-19/Mozambique/CERI-KRISP-K035198/2021	EPI_ISL_9621810	2021-12-16	Africa / Mozambique / Maputo Provincia	Human	Other: Manhica		Male	24	unknown		Original	Nasopharyngeal and oropharyngeal swab		BA.1.14	GRA	(NSP5_P132H,Spike_H69del,Spike_T95I,Spike_A67V,Spike_S373P,Spike_Q493R,Spike_N969K,Spike_H655Y,Spike_N856K,N_R203K,Spike_G142D,NSP3_A1892T,Spike_Q954H,N_P13L,NSP3_L1266I,Spike_N501Y,N_R32del,NSP9_T34I,M_Q19E,Spike_N440K,NSP4_T492I,NSP6_L105del,Spike_N679K,Spike_N764K,NSP6_G107del,Spike_Y505H,NSP2_G465S,NSP6_I189V,Spike_T547K,M_D3G,Spike_D796Y,N_G204R,Spike_T478K,Spike_V143del,M_A63T,Spike_G496S,N…
114	hCoV-19/Mozambique/CERI-KRISP-K035197/2021	EPI_ISL_9621809	2021-12-14	Africa / Mozambique / Maputo Provincia	Human	Other: Manhica		Male	29	unknown		Original	Nasopharyngeal and oropharyngeal swab		BA.1.17	GRA	(NSP5_P132H,Spike_H69del,Spike_T95I,Spike_A67V,Spike_S373P,Spike_Q493R,Spike_N969K,Spike_H655Y,Spike_N856K,N_R203K,Spike_G142D,NSP3_A1892T,Spike_Q954H,N_P13L,NSP3_L1266I,Spike_N501Y,N_R32del,M_Q19E,Spike_N440K,NSP4_T492I,NSP6_L105del,Spike_N679K,Spike_N764K,NSP6_G107del,Spike_Y505H,NSP6_I189V,Spike_T547K,M_D3G,Spike_D796Y,N_G204R,Spike_T478K,Spike_V143del,M_A63T,Spike_G496S,NSP3_V1069I,Spike_K417…
115	hCoV-19/Mozambique/CERI-KRISP-K035194/2021	EPI_ISL_9621807	2021-12-29	Africa / Mozambique / Maputo Cidade	Human	Other: Kamphumo		Female	71	unknown		Original	Nasopharyngeal and oropharyngeal swab		BA.1.14	GRA	(NSP5_P132H,Spike_H69del,Spike_T95I,Spike_A67V,Spike_S373P,Spike_Q493R,Spike_N969K,Spike_H655Y,Spike_N856K,N_R203K,NSP3_A1892T,Spike_Q954H,N_P13L,Spike_N501Y,N_R32del,M_Q19E,Spike_N440K,NSP4_T492I,NSP6_L105del,Spike_N679K,Spike_N764K,Spike_Y505H,NSP6_G107del,NSP6_I189V,Spike_T547K,M_D3G,Spike_D796Y,N_G204R,Spike_T478K,M_A63T,Spike_G496S,Spike_K417N,NSP12_H439Y,NSP6_S106del,Spike_S371L,Spike_G339D…
116	hCoV-19/Mozambique/CERI-KRISP-K035200/2022	EPI_ISL_9621811	2022-01-20	Africa / Mozambique / Maputo Provincia	Human	Other: Manhica		Male	40	unknown		Original	Nasopharyngeal and oropharyngeal swab		BA.2.10	GRA	(NSP5_P132H,NSP3_G489S,NSP4_T327I,Spike_S373P,Spike_Q493R,Spike_N969K,Spike_H655Y,N_R203K,Spike_V213G,Spike_Q954H,N_P13L,Spike_N501Y,N_R32del,NS3_T223I,Spike_T19I,M_Q19E,Spike_N440K,NSP4_T492I,Spike_N679K,Spike_N764K,NSP6_G107del,Spike_Y505H,Spike_D796Y,N_G204R,Spike_T478K,Spike_Q183del,N_S413R,NSP15_S287L,M_A63T,Spike_S371F,Spike_G184del,NSP13_R392C,Spike_K417N,Spike_T376A,NSP6_S106del,Spike_G33…
117	hCoV-19/Mozambique/PCM0156450/2021	EPI_ISL_11162469	2021-12-14	Africa / Mozambique / Manica	Human			Male	39	unknown		Original	Nasopharyngeal swab		BA.1.14	GRA	(NSP5_P132H,Spike_H69del,Spike_T95I,Spike_A67V,Spike_S373P,Spike_Q493R,Spike_N969K,Spike_H655Y,Spike_N856K,N_R203K,Spike_G142D,NSP3_A1892T,Spike_Q954H,N_P13L,NSP3_L1266I,Spike_N501Y,N_R32del,M_Q19E,Spike_N440K,NSP4_T492I,NSP6_L105del,Spike_N679K,Spike_N764K,NSP6_G107del,Spike_Y505H,NSP6_I189V,Spike_T547K,M_D3G,Spike_D796Y,N_G204R,Spike_T478K,Spike_V143del,M_A63T,Spike_G496S,Spike_N211S,Spike_K417…
118	hCoV-19/Mozambique/CERI-KRISP-K027975/2021	EPI_ISL_7417221	2021-09-01	Africa / Mozambique / Maputo Provincia	Human	Other: Maputo Provincia		Male	26	unknown		Original	Nasopharyngeal and oropharyngeal swab		AY.45	GK	(N_G215C,N_D63G,N_R203M,Spike_G142D,NS3_S26L,Spike_P681R,Spike_R158del,NSP9_V102I,NS7a_V82A,NSP3_A488S,Spike_F157del,NSP4_T492I,NSP14_A394V,Spike_T19R,NS7a_T120I,NS7a_Q62stop,N_D377Y,M_I82T,Spike_D950N,NS7b_T40I,NSP13_P77L,NSP16_T117I,Spike_E156G,N_S193I,NSP3_P1469S,Spike_T478K,NSP3_S1023F,NSP12_M124I,NSP6_T77A,NSP12_P323L,Spike_D614G,NSP4_V167L,Spike_L452R)
119	hCoV-19/Mozambique/CERI-KRISP-K027976/2021	EPI_ISL_7417469	2021-09-01	Africa / Mozambique / Maputo Provincia	Human	Other: Maputo Provincia		Male	26	unknown		Original	Nasopharyngeal and oropharyngeal swab		AY.6	GK	(N_G215C,N_D63G,N_R203M,Spike_G142D,NS3_S26L,Spike_P681R,Spike_R158del,NSP2_D511N,NSP3_A488S,Spike_F157del,NSP4_T492I,NSP14_A394V,Spike_T19R,NS7a_T120I,N_D377Y,M_I82T,Spike_D950N,NS7b_T40I,NSP13_P77L,NSP3_K739R,Spike_E156G,NSP3_P1469S,Spike_T478K,NSP6_T77A,NS8_G66S,NSP12_P323L,Spike_D614G,Spike_N641S,NSP4_V167L,Spike_L452R,NSP12_E144K,NSP13_E365D)
120	hCoV-19/Mozambique/CERI-KRISP-K032744/2021	EPI_ISL_7715448	2021-11-30	Africa / Mozambique / Maputo Provincia	Human	Other: Marracuene		Female	3	unknown		Original	Nasopharyngeal and oropharyngeal swab		BA.1	GRA	(NSP5_P132H,Spike_H69del,Spike_T95I,Spike_A67V,Spike_S373P,Spike_Q493R,Spike_N969K,Spike_H655Y,Spike_N856K,N_R203K,NSP3_A1892T,Spike_Q954H,N_P13L,NSP3_L1266I,Spike_N501Y,N_R32del,M_Q19E,Spike_N440K,NSP4_T492I,NSP6_L105del,Spike_N679K,Spike_N764K,Spike_L212I,NSP6_G107del,Spike_Y505H,NSP6_I189V,Spike_T547K,M_D3G,Spike_D796Y,N_G204R,Spike_T478K,M_A63T,Spike_G496S,Spike_K417N,NSP6_S106del,Spike_S371L…
121	hCoV-19/Mozambique/CERI-KRISP-K032742/2021	EPI_ISL_7715446	2021-11-29	Africa / Mozambique / Maputo Cidade	Human	Other: Maputo Cidade		Female	31	unknown		Original	Nasopharyngeal and oropharyngeal swab		BA.1	GRA	(NSP5_P132H,Spike_H69del,Spike_T95I,Spike_A67V,Spike_S373P,Spike_Q493R,Spike_N969K,Spike_H655Y,Spike_N856K,N_R203K,NSP3_A1892T,Spike_Q954H,NSP3_L1266I,Spike_N501Y,M_Q19E,Spike_N440K,NSP4_T492I,NSP6_L105del,Spike_N679K,Spike_N764K,Spike_L212I,NSP6_G107del,Spike_Y505H,NSP6_I189V,Spike_T547K,M_D3G,Spike_D796Y,N_G204R,Spike_T478K,M_A63T,Spike_G496S,Spike_K417N,NSP6_S106del,Spike_S371L,Spike_G339D,NSP…
122	hCoV-19/Mozambique/CERI-KRISP-K032761/2021	EPI_ISL_7715459	2021-11-04	Africa / Mozambique / Sofala	Human	Other: Sofala		Female	27	unknown		Original	Nasopharyngeal and oropharyngeal swab		AY.6	GK	(N_G215C,N_D63G,N_R203M,NSP12_G671S,Spike_G142D,NS3_S26L,Spike_P681R,Spike_R158del,NSP3_P1228L,NS7a_V82A,NSP2_D511N,NSP3_A488S,Spike_F157del,NSP3_F824L,NSP4_T492I,NSP14_A394V,Spike_T19R,NS7a_T120I,NSP15_D132E,N_D377Y,M_I82T,Spike_D950N,N_T247N,NS7b_T40I,Spike_G446V,NSP13_P77L,Spike_E156G,NSP13_Y253H,NSP12_E919G,NSP3_P1469S,Spike_S673T,Spike_T478K,NSP6_T77A,NSP12_P323L,NSP3_N1785D,Spike_D614G,NSP4…
123	hCoV-19/Mozambique/CERI-KRISP-K032745/2021	EPI_ISL_7715449	2021-11-30	Africa / Mozambique / Fronteira	Human	Other: Ressano Garcia		Female	59	unknown		Original	Nasopharyngeal and oropharyngeal swab		BA.1	GRA	(NSP5_P132H,Spike_H69del,Spike_T95I,Spike_A67V,Spike_S373P,Spike_Q493R,Spike_N969K,Spike_H655Y,Spike_N856K,N_R203K,NSP3_A1892T,Spike_Q954H,N_P13L,NSP3_L1266I,Spike_N501Y,N_R32del,M_Q19E,Spike_N440K,NSP4_T492I,NSP6_L105del,Spike_N679K,Spike_N764K,Spike_L212I,NSP6_G107del,Spike_Y505H,NSP6_I189V,Spike_T547K,M_D3G,Spike_D796Y,N_G204R,Spike_T478K,M_A63T,Spike_G496S,Spike_K417N,NSP6_S106del,Spike_S371L…
124	hCoV-19/Mozambique/CERI-KRISP-K032768/2021	EPI_ISL_7715464	2021-11-30	Africa / Mozambique / Maputo Cidade	Human	Other: Maputo Cidade		Male	64	unknown		Original	Nasopharyngeal and oropharyngeal swab		BA.1	GRA	(NSP5_P132H,Spike_H69del,Spike_T95I,Spike_A67V,Spike_S373P,Spike_Q493R,Spike_N969K,Spike_H655Y,Spike_N856K,N_R203K,NSP3_A1892T,Spike_Q954H,NSP3_L1266I,Spike_N501Y,M_Q19E,Spike_N440K,NSP4_T492I,NSP6_L105del,Spike_N679K,Spike_N764K,Spike_L212I,NSP6_G107del,Spike_Y505H,NSP6_I189V,Spike_T547K,M_D3G,Spike_D796Y,N_G204R,Spike_T478K,M_A63T,Spike_G496S,Spike_K417N,NSP6_S106del,Spike_S371L,Spike_G339D,NSP…
125	hCoV-19/Mozambique/CERI-KRISP-K032749/2021	EPI_ISL_7715452	2021-11-30	Africa / Mozambique / Fronteira	Human	Other: Ressano Garcia		Female	43	unknown		Original	Nasopharyngeal and oropharyngeal swab		BA.1.1	GRA	(NSP5_P132H,Spike_H69del,Spike_T95I,Spike_A67V,Spike_S373P,Spike_Q493R,Spike_N969K,Spike_H655Y,Spike_N856K,N_R203K,NSP3_A1892T,Spike_Q954H,N_P13L,NSP3_L1266I,Spike_N501Y,N_R32del,M_Q19E,Spike_N440K,NSP4_T492I,NSP6_L105del,NSP1_R24C,Spike_N679K,Spike_N764K,Spike_L212I,NSP6_G107del,Spike_Y505H,Spike_R346K,NSP6_I189V,Spike_T547K,M_D3G,Spike_D796Y,N_G204R,Spike_T478K,M_A63T,Spike_G496S,Spike_K417N,NS…
126	hCoV-19/Mozambique/CERI-KRISP-K032763/2021	EPI_ISL_7715460	2021-11-30	Africa / Mozambique / Marracuene	Human	Other: Marracuene		Female	3	unknown		Original	Nasopharyngeal and oropharyngeal swab		BA.1	GRA	(NSP5_P132H,Spike_H69del,Spike_T95I,Spike_A67V,Spike_D1153H,Spike_S373P,Spike_Q493R,Spike_N969K,Spike_H655Y,Spike_N856K,N_R203K,NS8_G50V,NSP3_A1892T,Spike_Q954H,N_P13L,NSP3_L1266I,Spike_N501Y,N_R32del,M_Q19E,Spike_N440K,NSP13_T214I,NSP4_T492I,NSP6_L105del,Spike_N679K,Spike_N764K,Spike_L212I,NSP6_G107del,Spike_Y505H,NSP6_I189V,Spike_T547K,M_D3G,Spike_D796Y,N_G204R,Spike_T478K,M_A63T,Spike_G496S,Sp…
127	hCoV-19/Mozambique/CERI-KRISP-K032755/2021	EPI_ISL_7715456	2021-11-26	Africa / Mozambique / Maputo Cidade	Human	Other: Maputo Cidade		Male	34	unknown		Original	Nasopharyngeal and oropharyngeal swab		BA.1.17	GRA	(NSP5_P132H,Spike_H69del,Spike_T95I,Spike_A67V,Spike_S373P,Spike_Q493R,Spike_N969K,Spike_H655Y,Spike_N856K,N_R203K,NSP3_A1892T,Spike_Q954H,NSP3_L1266I,Spike_N501Y,M_Q19E,Spike_N440K,NSP4_T492I,NSP6_L105del,Spike_N679K,Spike_N764K,Spike_L212I,NSP6_G107del,Spike_Y505H,NSP6_I189V,Spike_T547K,M_D3G,Spike_D796Y,N_G204R,Spike_T478K,M_A63T,Spike_G496S,NSP3_V1069I,Spike_K417N,NSP6_S106del,Spike_S371L,Spi…
128	hCoV-19/Mozambique/CERI-KRISP-K032760/2021	EPI_ISL_7715458	2021-11-27	Africa / Mozambique / Nampula	Human	Other: Nampula		Male	46	unknown		Original	Nasopharyngeal and oropharyngeal swab		AY.6	GK	(N_G215C,N_D63G,N_R203M,NSP12_G671S,Spike_G142D,NS3_S26L,Spike_P681R,Spike_R158del,NSP3_P1228L,NS7a_V82A,NSP2_D511N,NSP3_A488S,Spike_F157del,NSP4_T492I,NSP14_A394V,Spike_T19R,NS7a_T120I,NSP3_G1447V,N_R195I,NSP2_E37K,N_D377Y,M_I82T,Spike_D950N,NS7b_T40I,NSP13_P77L,Spike_E156G,NSP3_P1469S,Spike_T478K,NSP6_T77A,NS8_G66S,NSP12_P323L,Spike_D614G,NSP4_V167L,Spike_L452R,NSP13_E365D)
129	hCoV-19/Mozambique/CERI-KRISP-K032751/2021	EPI_ISL_7715453	2021-11-30	Africa / Mozambique / Ressano Garcia	Human	Other: Ressano Garcia		Male	29	unknown		Original	Nasopharyngeal and oropharyngeal swab		BA.1	GRA	(NSP5_P132H,Spike_H69del,Spike_T95I,Spike_A67V,Spike_S373P,Spike_Q493R,Spike_N969K,Spike_H655Y,Spike_N856K,N_R203K,NSP3_A1892T,Spike_Q954H,N_P13L,NSP3_L1266I,Spike_N501Y,N_R32del,M_Q19E,Spike_N440K,NSP4_T492I,NSP6_L105del,Spike_N679K,Spike_N764K,Spike_L212I,NSP6_G107del,Spike_Y505H,NSP6_I189V,Spike_T547K,M_D3G,Spike_D796Y,N_G204R,Spike_T478K,M_A63T,Spike_G496S,Spike_K417N,NSP6_S106del,Spike_S371L…
130	hCoV-19/Mozambique/CERI-KRISP-K032746/2021	EPI_ISL_7715450	2021-11-30	Africa / Mozambique / Fronteira	Human	Other: Ressano Garcia		Female	42	unknown		Original	Nasopharyngeal and oropharyngeal swab		BA.1.7	GRA	(NSP5_P132H,Spike_H69del,Spike_T95I,Spike_A67V,Spike_S373P,Spike_Q493R,Spike_N969K,Spike_H655Y,Spike_N856K,N_R203K,NSP3_A1892T,Spike_Q954H,NSP3_L1266I,Spike_N501Y,NSP9_L4F,M_Q19E,Spike_N440K,NSP4_T492I,M_A194V,NSP6_L105del,Spike_N679K,Spike_L212I,NSP6_G107del,Spike_Y505H,NSP6_I189V,Spike_T547K,M_D3G,N_G204R,Spike_T478K,M_A63T,Spike_G496S,Spike_K417N,NSP6_S106del,Spike_S371L,Spike_G339D,NSP3_S1265…
131	hCoV-19/Mozambique/CERI-KRISP-K032752/2021	EPI_ISL_7715454	2021-11-27	Africa / Mozambique / Marracuene	Human	Other: Marracuene		Female	17	unknown		Original	Nasopharyngeal and oropharyngeal swab		BA.1	GRA	(NSP5_P132H,Spike_H69del,Spike_T95I,Spike_A67V,Spike_S373P,Spike_Q493R,Spike_N969K,Spike_H655Y,Spike_N856K,N_R203K,NSP3_A1892T,Spike_Q954H,NSP3_L1266I,Spike_N501Y,M_Q19E,Spike_N440K,NSP4_T492I,NSP6_L105del,Spike_N679K,Spike_N764K,Spike_L212I,NSP6_G107del,Spike_Y505H,NSP6_I189V,Spike_T547K,M_D3G,Spike_D796Y,N_G204R,Spike_T478K,M_A63T,Spike_G496S,Spike_K417N,NSP6_S106del,Spike_S371L,Spike_G339D,NSP…
132	hCoV-19/Mozambique/CERI-KRISP-K032765/2021	EPI_ISL_7715461	2021-11-30	Africa / Mozambique / Maputo Cidade	Human	Other: Maputo Cidade		Female	51	unknown		Original	Nasopharyngeal and oropharyngeal swab		BA.1	GRA	(NSP5_P132H,Spike_H69del,Spike_T95I,Spike_A67V,Spike_S373P,Spike_Q493R,Spike_N969K,Spike_H655Y,Spike_N856K,N_R203K,NSP3_A1892T,Spike_Q954H,N_P13L,NSP3_L1266I,Spike_N501Y,N_R32del,M_Q19E,Spike_N440K,NSP4_T492I,NSP6_L105del,Spike_N679K,Spike_N764K,Spike_L212I,NSP6_G107del,Spike_Y505H,NSP6_I189V,Spike_T547K,M_D3G,Spike_D796Y,N_G204R,Spike_T478K,M_A63T,Spike_G496S,Spike_K417N,NSP6_S106del,Spike_S371L…
133	hCoV-19/Mozambique/CERI-KRISP-K032754/2021	EPI_ISL_7715455	2021-11-26	Africa / Mozambique / Marracuene	Human	Other: Marracuene		Male	39	unknown		Original	Nasopharyngeal and oropharyngeal swab		BA.1	GRA	(NSP5_P132H,Spike_H69del,Spike_T95I,Spike_A67V,Spike_S373P,Spike_Q493R,Spike_N969K,Spike_H655Y,Spike_N856K,N_R203K,NS8_G50V,NSP3_A1892T,Spike_Q954H,NSP3_L1266I,Spike_N501Y,N_R32del,M_Q19E,Spike_N440K,NSP13_T214I,NSP4_T492I,NSP6_L105del,Spike_N679K,Spike_N764K,Spike_L212I,NSP6_G107del,Spike_Y505H,NSP6_I189V,Spike_T547K,M_D3G,Spike_D796Y,N_G204R,Spike_T478K,M_A63T,Spike_G496S,Spike_K417N,NSP6_S106d…
134	hCoV-19/Mozambique/CERI-KRISP-K032743/2021	EPI_ISL_7715447	2021-11-29	Africa / Mozambique / Maputo Cidade	Human	Other: Maputo Cidade		Female	20	unknown		Original	Nasopharyngeal and oropharyngeal swab		BA.1.3	GRA	(NSP5_P132H,Spike_H69del,Spike_T95I,Spike_A67V,Spike_S373P,Spike_Q493R,Spike_N969K,Spike_H655Y,Spike_N856K,N_R203K,NSP3_A1892T,Spike_Q954H,N_P13L,NSP3_L1266I,Spike_N501Y,N_R32del,NSP2_K219T,M_Q19E,Spike_N440K,NSP4_T492I,NSP6_L105del,Spike_N679K,Spike_N764K,Spike_L212I,NSP6_G107del,Spike_Y505H,NSP6_I189V,Spike_T547K,M_D3G,Spike_D796Y,N_G204R,Spike_T478K,M_A63T,Spike_G496S,Spike_K417N,NSP6_S106del,…
135	hCoV-19/Mozambique/CERI-KRISP-K027538/2021	EPI_ISL_9084392	2021-08-08	Africa / Mozambique / Niassa	Human	Other: Niassa		Male	39	unknown		Original	Nasopharyngeal and oropharyngeal swab		AY.122	GK	(N_G215C,N_D63G,NSP15_P65S,N_R203M,NSP12_G671S,NSP3_P1103S,NS3_S26L,Spike_P681R,NS3_S180T,NSP3_P1228L,NS7a_V82A,NSP3_A488S,NSP4_T492I,NSP14_A394V,NS3_D238Y,NSP2_K81N,N_D377Y,M_I82T,Spike_D950N,NS7b_T40I,NSP13_P77L,NSP3_S211N,NSP3_P1469S,Spike_T478K,NSP6_T77A,NSP12_P323L,Spike_D614G,Spike_L452R,NSP6_L37F,NSP4_V167L)
136	hCoV-19/Mozambique/CERI-KRISP-K027542/2021	EPI_ISL_9084395	2021-09-08	Africa / Mozambique / Niassa	Human	Other: Niassa		Male	unknown	unknown		Original	Nasopharyngeal and oropharyngeal swab		AY.6	G	(NSP3_T1056K,M_I82T,N_D63G,Spike_D950N,NS3_A98S,NS7b_T40I,NSP12_G671S,NSP13_P77L,NS3_S26L,Spike_P681R,NSP6_T77A,NS8_G66S,NSP3_P1228L,NSP3_I733V,NSP12_P323L,Spike_D614G,NSP4_V167L,NSP2_D511N,NSP3_A488S,NSP13_E365D,NSP14_A394V)
137	hCoV-19/Mozambique/CERI-KRISP-K027553/2021	EPI_ISL_9084400	2021-08-11	Africa / Mozambique / Maputo Provincia	Human	Other: Maputo Provincia		Male	31	unknown		Original	Nasopharyngeal and oropharyngeal swab		AY.122	GK	(N_G215C,N_D63G,N_R203M,NSP12_G671S,NS3_S26L,NS3_D155Y,Spike_P681R,NSP3_P1228L,NSP3_A488S,NSP4_T492I,NSP14_A394V,Spike_T19R,NS3_D238Y,NS7a_T120I,NSP2_K81N,N_D377Y,M_I82T,Spike_D950N,NSP16_T35I,NS7b_T40I,NSP13_P77L,NSP3_P1469S,Spike_T478K,NSP6_T77A,NSP12_P323L,Spike_D614G,NSP4_V167L)
138	hCoV-19/Mozambique/CERI-KRISP-K027540/2021	EPI_ISL_9084393	2021-09-08	Africa / Mozambique / Inhambane	Human	Other: Inhamabane		Female	22	unknown		Original	Nasopharyngeal and oropharyngeal swab		AY.6	GK	(N_G215C,N_D63G,N_R203M,NSP12_G671S,NS3_S26L,Spike_P681R,NSP3_P1228L,NS7a_V82A,NSP2_D511N,NSP3_A488S,NSP4_T492I,NSP14_A394V,NSP6_T10I,N_D377Y,M_I82T,Spike_D950N,NS7b_T40I,NSP13_P77L,Spike_R1185L,NSP3_P1469S,Spike_T478K,NSP6_T77A,NS8_G66S,NSP12_P323L,Spike_D614G,Spike_L452R,NSP4_V167L,NSP13_E365D)
139	hCoV-19/Mozambique/CERI-KRISP-K027543/2021	EPI_ISL_9084396	2021-09-09	Africa / Mozambique / Inhambane	Human	Other: Inhamabane		Female	31	unknown		Original	Nasopharyngeal and oropharyngeal swab		AY.122	G	(N_G215C,N_D63G,N_R203M,NSP12_G671S,NS3_S26L,Spike_P681R,Spike_R158del,NSP3_P1228L,NSP3_A488S,Spike_F157del,NSP14_A394V,NS3_D238Y,NSP2_K81N,M_I82T,Spike_D950N,NS7b_T40I,NSP13_P77L,Spike_E156G,NSP5_T21I,NSP3_P1469S,NSP6_T77A,NSP12_P323L,Spike_D614G,NSP4_V167L)
140	hCoV-19/Mozambique/CERI-KRISP-K027546/2021	EPI_ISL_9084399	2021-07-20	Africa / Mozambique / Maputo Cidade	Human	Other: Maputo Cidade		Male	57	unknown		Original	Nasopharyngeal and oropharyngeal swab		AY.122	G	(M_I82T,N_D63G,Spike_D950N,NS7b_T40I,NSP12_G671S,NSP2_D114G,NSP13_P77L,N_Q7R,NSP3_P1469S,NS3_S26L,Spike_P681R,NSP6_T77A,NSP3_P1228L,NSP12_P323L,Spike_D614G,NSP3_Y1686S,NSP4_V167L,NSP3_A488S,NSP14_A394V,NS3_D238Y,NSP2_K81N)
141	hCoV-19/Mozambique/CERI-KRISP-K027545/2021	EPI_ISL_9084398	2021-09-09	Africa / Mozambique / Niassa	Human	Other: Niassa		Female	40	unknown		Original	Nasopharyngeal and oropharyngeal swab		AY.6	GK	(M_I82T,N_D63G,Spike_D950N,NS7a_I4V,NS7b_T40I,NSP12_G671S,NSP13_P77L,NSP3_P1469S,NS3_S26L,E_V62F,Spike_T478K,Spike_P681R,NSP6_T77A,NSP3_P1228L,NSP12_P323L,Spike_D614G,NSP4_V167L,Spike_L452R,NSP2_D511N,NSP3_A488S,NSP13_E365D,NSP14_A394V)
142	hCoV-19/Mozambique/CERI-KRISP-K027544/2021	EPI_ISL_9084397	2021-09-08	Africa / Mozambique / Niassa	Human	Other: Niassa		Male	unknown	unknown		Original	Nasopharyngeal and oropharyngeal swab		AY.43	G	(N_G215C,N_D63G,N_R203M,NSP12_G671S,NS3_S26L,Spike_P681R,Spike_R158del,NS8_S67del,NSP3_P1228L,NS7a_V82A,NSP2_D511N,NSP3_A488S,NSP12_R173C,Spike_F157del,NSP4_T492I,NSP14_A394V,Spike_T19R,NS7a_T120I,N_D377Y,M_I82T,Spike_D950N,NS7b_T40I,NSP13_P77L,Spike_E156G,NS8_G66del,NSP3_P1469S,Spike_A1078S,NSP6_T77A,NSP12_P323L,NSP4_V212M,Spike_D614G,NSP4_V167L,Spike_L452R,NSP13_E365D)
143	hCoV-19/Mozambique/CERI-KRISP-K027532/2021	EPI_ISL_9084390	2021-08-07	Africa / Mozambique / Maputo Cidade	Human	Other: Maputo Cidade		Male	39	unknown		Original	Nasopharyngeal and oropharyngeal swab		AY.6	GK	(N_G215C,M_I82T,N_D63G,Spike_D950N,N_R203M,NS7b_T40I,NSP12_G671S,NSP13_P77L,NSP3_P1469S,NS3_S26L,Spike_T478K,Spike_P681R,NSP6_T77A,NSP3_P1228L,NSP12_P323L,Spike_D614G,NSP4_V167L,Spike_L452R,NSP2_D511N,NSP3_A488S,NSP13_E365D,NSP14_A394V)
144	hCoV-19/Mozambique/CERI-KRISP-K027541/2021	EPI_ISL_9084394	2021-09-08	Africa / Mozambique / Niassa	Human	Other: Niassa		Female	unknown	unknown		Original	Nasopharyngeal and oropharyngeal swab		AY.6	G	(N_G215C,N_D63G,N_R203M,NSP12_G671S,NS3_L65F,NS3_S26L,Spike_P681R,Spike_R158del,NSP3_P1228L,NS7a_V82A,NSP2_D511N,NSP3_A488S,Spike_F157del,NSP4_T492I,NSP14_A394V,Spike_T19R,NS7a_T120I,N_D377Y,M_I82T,Spike_D950N,N_T198I,NS7b_T40I,NSP13_P77L,Spike_E156G,NSP3_P1469S,NSP5_M49I,NSP6_T77A,NS8_G66S,NSP12_P323L,Spike_D614G,NSP4_V167L,NSP13_E365D)
145	hCoV-19/Mozambique/CERI-KRISP-K027537/2021	EPI_ISL_9084391	2021-08-11	Africa / Mozambique / Maputo Cidade	Human	Other: Maputo Cidade		Female	48	unknown		Original	Nasopharyngeal and oropharyngeal swab		AY.122	GK	(N_G215C,N_D63G,N_R203M,NSP12_G671S,NS3_S26L,Spike_P681R,NSP3_P1228L,NSP3_A488S,NSP4_T492I,NSP14_A394V,NS3_D238Y,NS7a_T120I,NSP2_K81N,N_D377Y,M_I82T,Spike_D950N,NS7b_T40I,NSP13_P77L,NSP3_P1469S,Spike_T478K,NSP6_T77A,NSP12_P323L,Spike_D614G,NSP4_V167L,Spike_L452R,NSP1_P62H)
146	hCoV-19/Mozambique/CERI-KRISP-K027528/2021	EPI_ISL_9084388	2021-08-04	Africa / Mozambique / Maputo Cidade	Human	Other: Maputo Cidade		Male	16	unknown		Original	Nasopharyngeal and oropharyngeal swab		B.1.617.2	GK	(N_G215C,N_D63G,N_R203M,NSP12_G671S,NS7a_S81L,NS3_S26L,Spike_P681R,Spike_R158del,NSP3_P1228L,NS7a_V82A,NSP2_S348L,NSP3_A488S,Spike_F157del,NSP4_T492I,NSP14_A394V,N_D377Y,M_I82T,Spike_D950N,NS7b_T40I,NSP13_P77L,Spike_E156G,NSP3_P1469S,NS3_L127F,Spike_T478K,NSP6_T77A,NSP3_P236L,NSP12_P323L,Spike_D614G,NSP4_V167L,Spike_L452R)
147	hCoV-19/Mozambique/CERI-KRISP-K027529/2021	EPI_ISL_9084389	2021-08-02	Africa / Mozambique / Maputo Provincia	Human	Other: Maputo Provincia		Female	26	unknown		Original	Nasopharyngeal and oropharyngeal swab		AY.122	G	(N_D377Y,M_I82T,N_D63G,Spike_D950N,NS7b_T40I,NSP12_G671S,NSP13_P77L,N_G18V,NSP14_T250I,NSP3_P1469S,NS3_S26L,Spike_P681R,NSP6_T77A,NSP3_P1228L,NSP12_P323L,Spike_D614G,NSP4_V167L,NSP3_A488S,NSP4_T492I,NSP14_A394V,NS3_D238Y,NSP2_K81N)
148	hCoV-19/Mozambique/MZ-L-IBV-97025276/2021	EPI_ISL_2442084	2021-02-01	Africa / Mozambique / Maputo	Human	Residence: Africa / Mozambique / Maputo		Female	38	unknown		Original			B.1.351	GH	(Spike_D215G,E_P71L,NSP3_K837N,Spike_K417N,Spike_L244del,NSP3_T1303I,NSP6_G107del,NSP6_S106del,Spike_E484K,N_T205I,NSP6_F108del,Spike_L242del,NS3_Q57H,Spike_A701V,NSP2_T85I,Spike_D80A,Spike_N501Y,NSP12_P323L,NSP5_K90R,Spike_D614G,Spike_A243del,NS3_S171L)
149	hCoV-19/Mozambique/MZ-L-IBV-97025278/2021	EPI_ISL_2442085	2021-03-03	Africa / Mozambique / Maputo	Human	Residence: Africa / Mozambique / Maputo		Female	50	unknown		Original			B.1.351	GH	(NSP3_E1025D,E_P71L,NSP3_K837N,Spike_K417N,NSP12_E922D,NSP6_S106del,Spike_E484K,Spike_A701V,Spike_N501Y,NSP3_S1670F,Spike_T19I,Spike_A243del,NSP14_P327S,Spike_D215G,Spike_L244del,NSP6_G107del,N_T205I,NSP6_F108del,Spike_L242del,NS3_Q57H,Spike_D80A,NSP12_P323L,NSP5_K90R,Spike_D614G,NS3_S171L)
150	hCoV-19/Mozambique/MZ-L-IBV-97025280/2021	EPI_ISL_2442086	2021-03-03	Africa / Mozambique / Maputo	Human	Residence: Africa / Mozambique / Maputo		Male	40	unknown		Original			B.1.351	GH	(E_P71L,NSP3_K837N,Spike_K417N,NSP6_G107del,NSP2_I343V,NSP6_S106del,Spike_E484K,N_T205I,NSP6_F108del,NSP3_T725I,NS3_Q57H,Spike_A701V,NSP2_T85I,Spike_N501Y,NSP12_P323L,NS3_G172C,NSP5_K90R,Spike_D614G,NS3_S171L)
151	hCoV-19/Mozambique/MZ-L-IBV-97025285/2021	EPI_ISL_2442088	2021-02-01	Africa / Mozambique / Maputo	Human	Residence: Africa / Mozambique / Maputo		Female	54	unknown		Original			B.1.351	GH	(NS3_V255del,E_P71L,Spike_K417N,NSP6_S106del,Spike_E484K,NS3_P258del,Spike_A701V,Spike_N501Y,Spike_A243del,Spike_L18F,Spike_D215G,NS3_V256del,Spike_L244del,NSP6_G107del,N_T205I,NSP6_F108del,Spike_L242del,NS3_Q57H,NSP2_T85I,Spike_D80A,NS3_W131L,NSP12_P323L,NSP5_K90R,Spike_D614G,NS3_N257del,NS3_S171L)
152	hCoV-19/Mozambique/MZ-L-IBV-97025290/2021	EPI_ISL_2442089	2021-02-01	Africa / Mozambique / Maputo	Human	Residence: Africa / Mozambique / Maputo		Male	36	unknown		Original			B.1.351	GH	(NSP2_E453K,E_P71L,NSP3_K837N,Spike_K417N,NSP6_S106del,Spike_E484K,Spike_A701V,Spike_N501Y,Spike_A243del,NSP3_S1038F,Spike_D215G,NSP3_S794L,Spike_L244del,NSP6_G107del,N_T205I,NSP6_F108del,Spike_L242del,NS3_Q57H,NSP2_T85I,Spike_D80A,NSP12_P323L,NSP5_K90R,Spike_D614G,NS3_S171L)
153	hCoV-19/Mozambique/MZ-L-IBV-97025296/2021	EPI_ISL_2442090	2021-02-20	Africa / Mozambique / Maputo	Human	Residence: Africa / Mozambique / Maputo		Female	56	unknown		Original			B.1.351	GH	(E_P71L,NSP3_K837N,Spike_K417N,NSP6_S106del,Spike_E484K,Spike_A701V,Spike_N501Y,Spike_A243del,N_Q409L,Spike_D215G,Spike_L244del,NSP6_G107del,N_T205I,NSP6_F108del,Spike_L242del,NS3_Q57H,NSP2_T85I,Spike_D80A,NS3_A143V,NSP12_P323L,NSP5_K90R,Spike_D614G,NS3_S171L)
154	hCoV-19/Mozambique/MZ-L-IBV-97025299/2021	EPI_ISL_2442091	2021-03-04	Africa / Mozambique / Maputo	Human	Residence: Africa / Mozambique / Maputo		Male	78	unknown		Original			B.1.351	GH	(E_P71L,NSP3_K837N,Spike_K417N,NSP6_S106del,Spike_E484K,Spike_A701V,NSP13_E261D,Spike_N501Y,Spike_A243del,NSP3_S794L,Spike_D215G,Spike_L244del,NSP6_G107del,N_T205I,NSP6_F108del,Spike_L242del,NSP2_R544K,NS3_Q57H,NSP2_T85I,Spike_D80A,NSP9_D47N,NSP12_P323L,NSP5_K90R,Spike_D614G,NS3_S171L,Spike_C1247F)
155	hCoV-19/Mozambique/MZ-L-IBV-97025302/2021	EPI_ISL_2442092	2021-02-20	Africa / Mozambique / Maputo	Human	Residence: Africa / Mozambique / Maputo		Female	16	unknown		Original			B.1.351	GH	(E_P71L,NSP3_K837N,Spike_K417N,NSP6_G107del,NSP6_S106del,Spike_E484K,N_T205I,NSP6_F108del,NS3_Q57H,Spike_A701V,NSP2_T85I,NSP14_V263I,Spike_N501Y,Spike_L806Q,NSP12_P323L,NSP5_K90R,Spike_D614G,NS3_S171L)
156	hCoV-19/Mozambique/MZ-L-IBV-97025308/2021	EPI_ISL_2442096	2021-02-12	Africa / Mozambique / Maputo	Human	Residence: Africa / Mozambique / Maputo		Male	43	unknown		Original			B.1.351	GH	(E_P71L,NSP3_K837N,Spike_K417N,NSP6_S106del,Spike_E484K,Spike_A701V,Spike_N501Y,Spike_A243del,Spike_D215G,Spike_L244del,NSP6_G107del,N_T205I,NSP6_F108del,Spike_L242del,NS3_Q57H,NSP2_T85I,NSP14_V263I,Spike_D80A,Spike_L806Q,NSP12_P323L,NSP5_K90R,Spike_D614G,NS3_S171L)
157	hCoV-19/Mozambique/MZ-L-IBV-97025309/2021	EPI_ISL_2442097	2021-02-17	Africa / Mozambique / Maputo	Human	Residence: Africa / Mozambique / Maputo		Female	32	unknown		Original			B.1.351	GH	(E_P71L,NSP3_K837N,NS7a_T39I,Spike_K417N,NSP6_S106del,Spike_E484K,NS3_W131C,Spike_A701V,Spike_N501Y,Spike_A243del,NSP3_A256T,Spike_D215G,Spike_L244del,NSP6_G107del,N_T205I,NSP6_F108del,Spike_L242del,NS3_Q57H,NSP2_T85I,Spike_D80A,NSP12_P323L,NSP5_K90R,Spike_D614G,NS3_S171L)
158	hCoV-19/Mozambique/MZ-L-IBV-97025310/2021	EPI_ISL_2442098	2021-02-17	Africa / Mozambique / Maputo	Human	Residence: Africa / Mozambique / Maputo		Female	42	unknown		Original			B.1.351	GH	(E_P71L,NSP3_K837N,Spike_K417N,NSP6_S106del,Spike_E484K,NSP3_T504I,Spike_A701V,Spike_N501Y,Spike_A243del,Spike_D215G,Spike_L244del,NSP6_G107del,N_T205I,NSP6_F108del,Spike_L242del,NS3_Q57H,NSP2_T85I,Spike_D80A,NSP12_P323L,NSP5_K90R,Spike_D614G,Spike_V1104L,NS3_S171L)
159	hCoV-19/Mozambique/MZ-L-IBV-97025311/2021	EPI_ISL_2442099	2021-02-12	Africa / Mozambique / Maputo	Human	Residence: Africa / Mozambique / Maputo		Male	33	unknown		Original			B.1.351	GH	(E_P71L,NSP3_K837N,Spike_E1195Q,Spike_K417N,NSP6_S106del,Spike_E484K,Spike_A701V,Spike_N501Y,Spike_A243del,NSP3_Y87H,Spike_D215G,Spike_L244del,NSP6_G107del,N_T205I,NSP6_F108del,Spike_L242del,NS3_Q57H,NSP2_T85I,Spike_D80A,NSP12_P323L,NSP5_K90R,Spike_D614G,NSP13_T588I,NS3_S171L)
160	hCoV-19/Mozambique/MZ-L-IBV-97025315/2021	EPI_ISL_2442100	2021-02-12	Africa / Mozambique / Maputo	Human	Residence: Africa / Mozambique / Maputo		Female	19	unknown		Original			B.1.351	GH	(E_P71L,Spike_H245Y,NSP3_K837N,Spike_K417N,NSP6_S106del,Spike_E484K,Spike_A701V,Spike_N501Y,Spike_A243del,Spike_L18F,Spike_D215G,Spike_L244del,NSP6_G107del,N_T205I,NSP6_F108del,Spike_L242del,NS3_Q57H,NSP2_T85I,Spike_D80A,NS3_W131L,Spike_D88H,NSP12_P323L,NSP5_K90R,Spike_D614G,NSP3_N291D,NS3_S171L)
161	hCoV-19/Mozambique/MZ-L-IBV-97025321/2021	EPI_ISL_2442101	2021-02-12	Africa / Mozambique / Maputo	Human	Residence: Africa / Mozambique / Maputo		Female	19	unknown		Original			B.1.351	GH	(E_P71L,NSP3_K837N,Spike_K417N,NSP6_G107del,NSP6_S106del,Spike_E484K,N_T205I,NSP6_F108del,NSP1_E93Q,NS3_Q57H,Spike_A701V,NSP2_T85I,Spike_N501Y,NSP12_P323L,NSP5_K90R,Spike_D614G,NS3_S171L)
162	hCoV-19/Mozambique/MZ-L-IBV-97025325/2021	EPI_ISL_2442102	2021-02-12	Africa / Mozambique / Maputo	Human	Residence: Africa / Mozambique / Maputo		Male	41	unknown		Original			B.1.1.375	GR	(NS3_V255del,NSP2_A555V,Spike_S689R,Spike_S477N,NSP5_G15S,NSP13_S264I,N_R203K,NSP13_A403S,Spike_T1117I,N_G204R,N_Q384H,NSP12_P323L,Spike_D614G,NS8_R52K,NSP2_S232F)
163	hCoV-19/Mozambique/MZ-L-IBV-97025326/2021	EPI_ISL_2442103	2021-02-18	Africa / Mozambique / Maputo	Human	Residence: Africa / Mozambique / Maputo		Female	5	unknown		Original			B.1.351	GH	(NSP3_A1527V,E_P71L,NSP3_K837N,Spike_K417N,NSP6_S106del,Spike_E484K,Spike_A701V,NS7a_L5F,Spike_N501Y,Spike_A243del,NSP14_V14I,Spike_L18F,Spike_D215G,Spike_L244del,NSP6_G107del,N_T205I,NSP6_F108del,Spike_L242del,NS3_Q57H,NSP2_T85I,Spike_D80A,NSP12_P323L,NSP5_K90R,Spike_D614G,NS3_S171L)
164	hCoV-19/Mozambique/MZ-L-IBV-97025327/2021	EPI_ISL_2442104	2021-02-24	Africa / Mozambique / Maputo	Human	Residence: Africa / Mozambique / Maputo		Male	37	unknown		Original			B.1.351	GH	(E_P71L,NSP3_K837N,Spike_K417N,NSP6_S106del,Spike_E484K,Spike_A701V,NSP13_E261D,Spike_N501Y,Spike_A243del,NSP3_S794L,Spike_D215G,Spike_L244del,NSP6_G107del,N_T205I,NSP6_F108del,Spike_L242del,NSP2_R544K,NS3_Q57H,NSP2_T85I,Spike_D80A,NSP9_D47N,NSP12_P323L,NSP5_K90R,Spike_D614G,NS3_S171L,Spike_C1247F)
165	hCoV-19/Mozambique/MZ-L-IBV-97025328/2021	EPI_ISL_2442105	2021-02-12	Africa / Mozambique / Maputo	Human	Residence: Africa / Mozambique / Maputo		Male	36	unknown		Original			B.1.1.375	GR	(NS3_V255del,NSP2_A555V,Spike_S689R,Spike_S477N,NSP5_G15S,NSP13_S264I,N_R203K,NSP13_A403S,NSP3_T428I,Spike_T1117I,N_G204R,N_Q384H,NSP12_P323L,Spike_D614G,NS8_R52K,NSP2_S232F)
166	hCoV-19/Mozambique/MZ-L-IBV-97025340/2021	EPI_ISL_2442106	2021-02-01	Africa / Mozambique / Maputo	Human	Residence: Africa / Mozambique / Maputo		Male	39	unknown		Original			B.1.351	GH	(E_P71L,NSP3_K837N,Spike_K417N,NSP2_G88E,NSP6_S106del,Spike_E484K,Spike_A701V,Spike_N501Y,NS8_S69P,Spike_A243del,Spike_L18F,Spike_D215G,Spike_L244del,NSP6_G107del,N_T205I,NSP6_F108del,Spike_L242del,NS3_Q57H,NSP2_T85I,Spike_D80A,NSP12_P323L,NSP5_K90R,Spike_D614G,NS3_S171L)
167	hCoV-19/Mozambique/MZ-L-IBV-97025342/2021	EPI_ISL_2442107	2021-02-09	Africa / Mozambique / Maputo	Human	Residence: Africa / Mozambique / Maputo		Male	32	unknown		Original			B.1.351	GH	(E_P71L,NSP3_K837N,Spike_K417N,NSP6_S106del,Spike_E484K,NSP3_T504I,Spike_A701V,Spike_N501Y,Spike_A243del,Spike_D215G,Spike_L244del,NSP6_G107del,N_T205I,NSP6_F108del,Spike_L242del,NS3_Q57H,M_R158L,NSP2_T85I,Spike_D80A,NSP12_P323L,NSP5_K90R,Spike_D614G,Spike_V1104L,NS3_S171L)
168	hCoV-19/Mozambique/MZ-L-IBV-97025343/2021	EPI_ISL_2442108	2021-02-02	Africa / Mozambique / Maputo	Human	Residence: Africa / Mozambique / Maputo		Male	54	unknown		Original			B.1.351	GH	(NSP3_P968L,NSP14_M315I,E_P71L,NSP3_K1679R,NSP3_K837N,Spike_K417N,NSP6_S106del,Spike_E484K,Spike_A701V,Spike_N501Y,Spike_A243del,Spike_D215G,Spike_L244del,NSP6_G107del,N_T205I,NSP6_F108del,Spike_L242del,NS3_Q57H,NSP2_T85I,Spike_D80A,NSP12_P323L,NSP5_K90R,Spike_D614G,NS3_S171L)
169	hCoV-19/Mozambique/MZ-L-IBV-97025345/2021	EPI_ISL_2442109	2021-02-09	Africa / Mozambique / Maputo	Human	Residence: Africa / Mozambique / Maputo		Male	32	unknown		Original			B.1.351	GH	(E_P71L,NSP5_P132L,NSP3_K837N,Spike_K417N,NSP6_S106del,Spike_E484K,N_P13S,Spike_A701V,Spike_N501Y,Spike_A243del,Spike_L18F,Spike_D215G,Spike_L244del,NSP6_G107del,N_T205I,NSP6_F108del,Spike_L242del,NS3_Q57H,NSP2_T85I,Spike_A522S,Spike_D80A,NSP12_P323L,NSP5_K90R,Spike_D614G,NS3_S171L)
170	hCoV-19/Mozambique/MZ-L-IBV-97025346/2021	EPI_ISL_2442110	2021-02-01	Africa / Mozambique / Maputo	Human	Residence: Africa / Mozambique / Maputo		Male	26	unknown		Original			B.1.351	GH	(E_P71L,NSP3_K837N,Spike_K417N,NSP2_G88E,NSP6_S106del,Spike_E484K,Spike_A701V,Spike_N501Y,Spike_A243del,Spike_L18F,Spike_D215G,Spike_L244del,NSP6_G107del,N_T205I,NSP6_F108del,Spike_L242del,NS3_Q57H,NSP2_T85I,Spike_D80A,NSP12_P323L,NSP5_K90R,Spike_D614G,NS3_S171L)
171	hCoV-19/Mozambique/MZ-L-IBV-97025347/2021	EPI_ISL_2442111	2021-02-25	Africa / Mozambique / Maputo	Human	Residence: Africa / Mozambique / Maputo		Female	46	unknown		Original			B.1.351	GH	(E_P71L,NSP3_K837N,Spike_K417N,NSP6_S106del,Spike_E484K,NSP3_T504I,Spike_A701V,Spike_N501Y,Spike_A243del,Spike_D215G,Spike_L244del,NSP6_G107del,N_T205I,NSP6_F108del,Spike_L242del,NS3_Q57H,NSP2_T85I,Spike_D80A,NSP12_P323L,NSP5_K90R,Spike_D614G,Spike_V1104L,NS3_S171L)
172	hCoV-19/Mozambique/MZ-L-IBV-97025349/2021	EPI_ISL_2442112	2021-02-01	Africa / Mozambique / Maputo	Human	Residence: Africa / Mozambique / Maputo		Male	29	unknown		Original			B.1.351	GH	(E_P71L,NSP3_K837N,Spike_K417N,NSP2_G88E,NSP6_S106del,Spike_E484K,Spike_A701V,Spike_N501Y,Spike_A243del,Spike_L18F,Spike_D215G,Spike_L244del,NSP6_G107del,N_T205I,NSP6_F108del,Spike_L242del,NS3_Q57H,NSP2_T85I,Spike_D80A,NSP12_P323L,NSP5_K90R,Spike_D614G,NS3_S171L)
173	hCoV-19/Mozambique/MZ-L-IBV-97025350/2021	EPI_ISL_2442113	2021-01-14	Africa / Mozambique / Maputo	Human	Residence: Africa / Mozambique / Maputo		Female	17	unknown		Original			B.1.351	GH	(Spike_D215G,E_P71L,NSP3_K837N,Spike_K417N,Spike_L244del,NSP6_G107del,NSP6_S106del,Spike_E484K,N_T205I,NSP6_F108del,Spike_L242del,NS3_Q57H,Spike_A701V,NSP2_T85I,Spike_D80A,Spike_N501Y,NSP12_P323L,NSP5_K90R,Spike_D614G,Spike_A243del,NS3_S171L)
174	hCoV-19/Mozambique/MZ-L-IBV-97025351/2021	EPI_ISL_2442114	2021-01-12	Africa / Mozambique / Maputo	Human	Residence: Africa / Mozambique / Maputo		Female	36	unknown		Original			B.1.351	GH	(E_P71L,N_D128Y,Spike_H146Y,NSP3_K837N,NSP3_T1334I,Spike_K417N,NSP12_M666I,NSP6_S106del,Spike_E484K,NSP2_A318V,Spike_A701V,Spike_N501Y,Spike_A243del,Spike_D215G,Spike_L244del,NSP6_G107del,N_T205I,NSP6_F108del,Spike_L242del,NS3_Q57H,NSP2_T85I,Spike_D80A,NSP12_P323L,NSP5_K90R,NSP14_E453D,Spike_D614G,NS3_S171L)
175	hCoV-19/Mozambique/MZ-L-IBV-97025352/2021	EPI_ISL_2442115	2021-01-12	Africa / Mozambique / Maputo	Human	Residence: Africa / Mozambique / Maputo		Male	36	unknown		Original			B.1.351	GH	(NS8_C37F,E_P71L,NSP3_K837N,Spike_K417N,NSP6_S106del,Spike_E484K,Spike_A701V,Spike_N501Y,NSP3_L689F,Spike_A243del,NSP16_T151I,Spike_D215G,NSP3_S126L,Spike_L244del,NSP6_G107del,N_T205I,NSP6_F108del,Spike_L242del,NS3_Q57H,NSP2_T85I,Spike_D80A,NSP12_P323L,NSP5_K90R,Spike_D614G,NS3_S171L)
176	hCoV-19/Mozambique/MZ-L-IBV-97025353/2021	EPI_ISL_2442116	2021-01-14	Africa / Mozambique / Maputo	Human	Residence: Africa / Mozambique / Maputo		Female	52	unknown		Original			B.1.351	GH	(E_P71L,NSP3_K837N,Spike_K417N,NSP2_G88E,NSP6_S106del,Spike_E484K,Spike_A701V,Spike_N501Y,Spike_A243del,Spike_L18F,Spike_D215G,Spike_L244del,NSP6_G107del,N_T205I,NSP6_F108del,Spike_L242del,NS3_Q57H,NSP2_T85I,Spike_D80A,NSP12_P323L,NSP5_K90R,Spike_D614G,NS3_S171L)
177	hCoV-19/Mozambique/MZ-L-IBV-97025354/2021	EPI_ISL_2442117	2021-01-14	Africa / Mozambique / Maputo	Human	Residence: Africa / Mozambique / Maputo		Female	39	unknown		Original			B.1.351	GH	(E_P71L,NSP3_K837N,Spike_K417N,NS3_L85F,NSP3_T1336I,NSP6_S106del,Spike_E484K,Spike_A701V,Spike_N501Y,NS3_L41V,Spike_A243del,Spike_L18F,Spike_D215G,Spike_L244del,NSP6_G107del,N_T205I,NSP6_F108del,Spike_L242del,NS3_Q57H,NSP2_T85I,Spike_D80A,NSP14_T31I,NSP12_P323L,NSP5_K90R,Spike_D614G,NS3_S171L)
178	hCoV-19/Mozambique/MZ-L-IBV-97025357/2021	EPI_ISL_2442118	2021-01-08	Africa / Mozambique / Maputo	Human	Residence: Africa / Mozambique / Maputo		Female	19	unknown		Original			B.1.351	GH	(E_P71L,NSP3_K837N,Spike_K417N,Spike_E484K,NSP6_S106del,NSP12_E744D,Spike_A701V,Spike_N501Y,Spike_A243del,Spike_D215G,Spike_L244del,NSP6_G107del,NS6_E13D,N_T205I,NSP6_F108del,Spike_L242del,NS3_Q57H,NSP2_T573I,NSP2_T85I,Spike_D80A,NSP12_P323L,NSP5_K90R,Spike_D614G,NS3_S171L)
179	hCoV-19/Mozambique/MZ-L-IBV-97025359/2021	EPI_ISL_2442119	2021-02-09	Africa / Mozambique / Maputo	Human	Residence: Africa / Mozambique / Maputo		Female	60	unknown		Original			B.1.351	GH	(E_P71L,NSP3_K837N,Spike_K417N,N_S180I,NSP6_S106del,Spike_E484K,NSP3_T504I,Spike_A701V,Spike_N501Y,Spike_A243del,Spike_D215G,Spike_L244del,NSP6_G107del,N_T205I,NSP6_F108del,Spike_L242del,NS3_Q57H,NSP2_T85I,Spike_D80A,NSP12_P323L,NSP5_K90R,Spike_D614G,Spike_V1104L,NS3_S171L)
180	hCoV-19/Mozambique/MZ-L-IBV-97025361/2021	EPI_ISL_2442120	2021-01-12	Africa / Mozambique / Maputo	Human	Residence: Africa / Mozambique / Maputo		Female	43	unknown		Original			B.1.351	GH	(Spike_D215G,E_P71L,NSP3_K837N,Spike_K417N,Spike_L244del,NSP6_G107del,NSP2_G88E,NSP6_S106del,Spike_E484K,N_T205I,NSP6_F108del,Spike_L242del,NS3_Q57H,Spike_A701V,NSP2_T85I,Spike_D80A,Spike_N501Y,NSP12_P323L,NSP5_K90R,Spike_D614G,Spike_A243del,NS3_S171L)
181	hCoV-19/Mozambique/MZ-L-IBV-97025363/2021	EPI_ISL_2442121	2021-01-25	Africa / Mozambique / Maputo	Human	Residence: Africa / Mozambique / Maputo		Male	29	unknown		Original			B.1.1.375	GR	(NS3_V255del,Spike_S689R,Spike_S477N,NSP5_G15S,NSP13_S264I,N_R203K,NSP3_T428I,NSP15_V35F,NSP15_V182I,N_G204R,N_Q384H,NSP12_P323L,Spike_D614G,NS8_R52K)
182	hCoV-19/Mozambique/MZ-L-IBV-97025364/2021	EPI_ISL_2442122	2021-01-23	Africa / Mozambique / Maputo	Human	Residence: Africa / Mozambique / Maputo		Male	56	unknown		Original			B.1.351	GH	(E_P71L,NSP3_K837N,Spike_K417N,NSP2_G88E,NSP6_S106del,Spike_E484K,Spike_I468T,Spike_A701V,Spike_N501Y,Spike_A243del,Spike_L18F,Spike_D215G,Spike_L244del,NSP6_G107del,N_T205I,NSP6_F108del,Spike_L242del,NS3_Q57H,NSP2_T85I,Spike_D80A,NSP12_P323L,NSP5_K90R,Spike_D614G,NS3_S171L)
183	hCoV-19/Mozambique/MZ-L-IBV-97025365/2021	EPI_ISL_2442123	2021-01-23	Africa / Mozambique / Maputo	Human	Residence: Africa / Mozambique / Maputo		Male	61	unknown		Original			B.1.351	GH	(NSP2_E453K,E_P71L,NSP3_K837N,Spike_K417N,NSP6_S106del,Spike_E484K,Spike_A701V,Spike_N501Y,Spike_V1060A,Spike_Q675H,Spike_A243del,NSP3_S1038F,Spike_D215G,NSP3_S794L,Spike_L244del,NSP6_G107del,N_T205I,NSP6_F108del,Spike_L242del,NS3_Q57H,NSP2_T85I,Spike_D80A,NSP12_P323L,NSP5_K90R,Spike_D614G,NS3_S171L)
184	hCoV-19/Mozambique/MZ-L-IBV-97025366/2021	EPI_ISL_2442124	2021-01-20	Africa / Mozambique / Maputo	Human	Residence: Africa / Mozambique / Maputo		Male	24	unknown		Original			B.1.351	GH	(Spike_D215G,E_P71L,NSP3_K837N,Spike_K417N,Spike_L244del,NSP6_G107del,NSP6_S106del,Spike_E484K,N_T205I,NSP6_F108del,Spike_L242del,NS3_Q57H,Spike_A701V,NSP2_T85I,Spike_D80A,Spike_N501Y,NSP12_P323L,NSP5_K90R,Spike_D614G,Spike_A243del,NS3_S171L)
185	hCoV-19/Mozambique/MZ-L-IBV-97025367/2021	EPI_ISL_2442125	2021-01-23	Africa / Mozambique / Maputo	Human	Residence: Africa / Mozambique / Maputo		Male	30	unknown		Original			B.1.351	GH	(E_P71L,NSP3_K837N,Spike_K417N,NSP6_S106del,Spike_E484K,Spike_A701V,NSP12_A311S,Spike_N501Y,M_H155Y,Spike_A243del,Spike_L18F,Spike_D215G,Spike_L244del,NSP6_G107del,N_T205I,NSP6_F108del,Spike_L242del,NS3_Q57H,NSP6_M164V,NSP2_T85I,NSP6_L260F,Spike_D80A,NSP12_P323L,NSP5_K90R,Spike_D614G,NS7a_V93F,NS3_S171L,Spike_A653V)
186	hCoV-19/Mozambique/MZ-L-IBV-97025370/2021	EPI_ISL_2442126	2021-01-24	Africa / Mozambique / Maputo	Human	Residence: Africa / Mozambique / Maputo		Female	21	unknown		Original			B.1.351	GH	(E_P71L,NSP3_K837N,NSP3_S93F,Spike_K417N,NS8_E19stop,NSP6_S106del,Spike_E484K,NSP13_M274V,Spike_A701V,Spike_N501Y,Spike_A243del,Spike_D215G,Spike_L244del,NSP6_G107del,N_T205I,NSP6_F108del,Spike_L242del,NS3_Q57H,NSP2_T85I,NS3_T175I,Spike_D80A,Spike_A879S,NSP12_P323L,NSP13_K584N,NSP5_K90R,Spike_D614G,NSP13_T588I,NS3_S171L,NSP6_M58I)
187	hCoV-19/Mozambique/MZ-L-IBV-97025368/2021	EPI_ISL_2442127	2021-01-23	Africa / Mozambique / Maputo	Human	Residence: Africa / Mozambique / Maputo		Male	13	unknown		Original			B.1.351	GH	(E_P71L,NSP2_T160I,NS3_D22Y,NSP3_K837N,Spike_K417N,NSP6_S106del,Spike_E484K,Spike_A701V,Spike_N501Y,Spike_A243del,Spike_L18F,Spike_D215G,Spike_L244del,NSP6_G107del,NSP3_R352C,N_T205I,NSP6_F108del,Spike_L242del,NS3_Q57H,NSP2_T85I,Spike_D80A,NS3_W131L,NSP12_P323L,NSP5_K90R,Spike_D614G,NS3_S171L)
188	hCoV-19/Mozambique/MZ-L-IBV-97025371/2021	EPI_ISL_2442128	2021-01-23	Africa / Mozambique / Maputo	Human	Residence: Africa / Mozambique / Maputo		Female	27	unknown		Original			B.1.351	GH	(E_P71L,NSP2_T160I,NS3_D22Y,NSP3_K837N,Spike_K417N,NSP6_S106del,Spike_E484K,Spike_A701V,Spike_N501Y,Spike_A243del,Spike_L18F,Spike_D215G,Spike_L244del,NSP6_G107del,NSP3_R352C,N_T205I,NSP6_F108del,Spike_L242del,NS3_Q57H,NSP2_T85I,Spike_D80A,NS3_W131L,NSP12_P323L,NSP5_K90R,Spike_D614G,NS3_S171L)
189	hCoV-19/Mozambique/MZ-L-IBV-97025373/2021	EPI_ISL_2442129	2021-01-23	Africa / Mozambique / Maputo	Human	Residence: Africa / Mozambique / Maputo		Female	43	unknown		Original			B.1.351	GH	(E_P71L,NSP2_T160I,NS3_D22Y,NSP3_K837N,Spike_K417N,NSP6_S106del,Spike_E484K,Spike_A701V,Spike_N501Y,Spike_A243del,Spike_L18F,Spike_D215G,Spike_L244del,NSP6_G107del,NSP3_R352C,N_T205I,NSP6_F108del,Spike_L242del,NS3_Q57H,NSP2_T85I,Spike_D80A,NS3_W131L,NSP12_P323L,NSP5_K90R,Spike_D614G,NS3_S171L)
190	hCoV-19/Mozambique/MZ-L-IBV-97025374/2021	EPI_ISL_2442130	2021-01-23	Africa / Mozambique / Maputo	Human	Residence: Africa / Mozambique / Maputo		Male	12	unknown		Original			B.1.351	GH	(E_P71L,NSP3_K837N,Spike_K417N,NS8_I121L,NSP6_S106del,Spike_E484K,Spike_A701V,Spike_N501Y,Spike_A243del,Spike_L18F,Spike_D215G,NSP3_T1002I,Spike_L244del,NSP6_G107del,N_T205I,NSP6_F108del,Spike_L242del,NS3_Q57H,NSP2_T85I,Spike_D80A,NSP12_P323L,NSP5_K90R,Spike_D614G,N_A398V,NS3_S171L)
191	hCoV-19/Mozambique/MZ-L-IBV-97025376/2021	EPI_ISL_2442131	2021-01-23	Africa / Mozambique / Maputo	Human	Residence: Africa / Mozambique / Maputo		Female	53	unknown		Original			B.1.351	GH	(E_P71L,NSP2_T160I,NS3_D22Y,NSP3_K837N,Spike_K417N,NSP6_G107del,NSP6_S106del,Spike_E484K,N_T205I,NSP6_F108del,NS3_Q57H,Spike_A701V,NSP2_T85I,Spike_N501Y,NS3_W131L,NSP12_P323L,NSP5_K90R,Spike_D614G,NS3_S171L)
192	hCoV-19/Mozambique/MZ-L-IBV-97025377/2021	EPI_ISL_2442132	2021-01-23	Africa / Mozambique / Maputo	Human	Residence: Africa / Mozambique / Maputo		Female	36	unknown		Original			B.1.351	GH	(E_P71L,NSP3_K837N,Spike_K417N,NSP6_S106del,Spike_E484K,Spike_A701V,NSP12_A311S,Spike_N501Y,M_H155Y,Spike_A243del,Spike_L18F,Spike_D215G,Spike_L244del,NSP6_G107del,N_T205I,NSP6_F108del,Spike_L242del,NS3_Q57H,NSP6_M164V,NSP2_T85I,NSP6_L260F,Spike_D80A,NSP12_P323L,NSP5_K90R,Spike_D614G,NS7a_V93F,NS3_S171L,Spike_A653V)
193	hCoV-19/Mozambique/MZ-L-IBV-97025378/2021	EPI_ISL_2442133	2021-01-23	Africa / Mozambique / Maputo	Human	Residence: Africa / Mozambique / Maputo		Male	55	unknown		Original			B.1.351	GH	(Spike_Q14L,E_P71L,NSP3_K837N,NSP3_S93F,Spike_K417N,NSP6_S106del,Spike_E484K,Spike_A701V,Spike_N501Y,Spike_A243del,NSP1_T12I,Spike_D215G,Spike_L244del,NSP6_G107del,N_T205I,NSP6_F108del,Spike_L242del,NS3_Q57H,NSP2_T85I,NS3_T175I,Spike_D80A,Spike_A879S,NSP12_P323L,NSP13_K584N,NSP5_K90R,Spike_D614G,NSP13_T588I,NS3_S171L)
194	hCoV-19/Mozambique/MZ-L-IBV-97025379/2021	EPI_ISL_2442134	2021-01-25	Africa / Mozambique / Maputo	Human	Residence: Africa / Mozambique / Maputo		Female	24	unknown		Original			B.1.1.375	GR	(NS3_V255del,Spike_S689R,Spike_S477N,NSP5_G15S,NSP13_S264I,N_R203K,NSP3_T428I,NSP15_V35F,NSP15_V182I,N_G204R,N_Q384H,NSP12_P323L,Spike_D614G,NS8_R52K)
195	hCoV-19/Mozambique/MZ-L-IBV-97025380/2021	EPI_ISL_2442135	2021-01-24	Africa / Mozambique / Maputo	Human	Residence: Africa / Mozambique / Maputo		Female	18	unknown		Original			B.1.351	GH	(E_P71L,NSP3_K837N,NSP3_S93F,Spike_K417N,NS8_E19stop,NSP6_S106del,Spike_E484K,Spike_A701V,Spike_N501Y,Spike_A243del,Spike_D215G,Spike_L244del,NSP6_G107del,N_T205I,NSP6_F108del,Spike_L242del,NS3_Q57H,NSP2_T85I,NS3_T175I,Spike_D80A,Spike_A879S,NSP12_P323L,NSP13_K584N,NSP5_K90R,Spike_D614G,NSP13_T588I,NS3_S171L,NSP6_M58I)
196	hCoV-19/Mozambique/MZ-L-IBV-97025381/2021	EPI_ISL_2442136	2021-01-24	Africa / Mozambique / Maputo	Human	Residence: Africa / Mozambique / Maputo		Female	26	unknown		Original			B.1.351	GH	(E_P71L,NSP3_K837N,Spike_K417N,NSP6_S106del,Spike_E484K,NSP14_P158L,Spike_A701V,Spike_N501Y,Spike_A243del,Spike_L18F,Spike_D215G,Spike_L244del,NSP6_G107del,N_T205I,NSP6_F108del,Spike_L242del,NS3_Q57H,NSP2_T85I,Spike_D80A,NS3_W131L,NSP12_P323L,NSP5_K90R,Spike_D614G,NS3_S171L)
197	hCoV-19/Mozambique/MZ-L-IBV-97025385/2021	EPI_ISL_2442137	2021-01-24	Africa / Mozambique / Maputo	Human	Residence: Africa / Mozambique / Maputo		Female	18	unknown		Original			B.1.351	GH	(E_P71L,NSP3_K837N,Spike_K417N,NSP6_S106del,Spike_E484K,Spike_A701V,Spike_N501Y,Spike_A243del,Spike_A575S,Spike_L18F,Spike_D215G,Spike_L244del,NSP6_G107del,N_T205I,NSP6_F108del,Spike_L242del,NS3_Q57H,NSP2_T85I,Spike_D80A,NS3_W131L,NSP12_Y521H,NSP12_P323L,NSP5_K90R,Spike_D614G,NS3_S171L)
198	hCoV-19/Mozambique/MZ-L-IBV-97025387/2021	EPI_ISL_2442139	2021-01-24	Africa / Mozambique / Maputo	Human	Residence: Africa / Mozambique / Maputo		Female	22	unknown		Original			B.1.351	GH	(E_P71L,NSP3_K837N,NSP3_S93F,Spike_K417N,NS8_E19stop,NSP6_S106del,Spike_E484K,Spike_A701V,Spike_N501Y,Spike_A243del,Spike_D215G,Spike_L244del,NSP6_G107del,N_T205I,NSP6_F108del,Spike_L242del,NS3_Q57H,NSP2_T85I,NS3_T175I,Spike_D80A,Spike_A879S,NSP12_P323L,NSP13_K584N,NSP5_K90R,Spike_D614G,NSP13_T588I,NS3_S171L,NSP6_M58I)
199	hCoV-19/Mozambique/MZ-L-IBV-97025388/2021	EPI_ISL_2442140	2021-01-24	Africa / Mozambique / Maputo	Human	Residence: Africa / Mozambique / Maputo		Male	25	unknown		Original			B.1.351	GH	(E_P71L,NSP3_K837N,Spike_K417N,NSP6_S106del,Spike_E484K,NSP14_P158L,Spike_A701V,Spike_N501Y,Spike_A243del,Spike_L18F,Spike_D215G,Spike_L244del,NSP6_G107del,N_T205I,NSP6_F108del,Spike_L242del,NS3_Q57H,NSP2_T85I,Spike_D80A,NS3_W131L,NSP12_P323L,NSP5_K90R,Spike_D614G,NS3_S171L)
200	hCoV-19/Mozambique/MZ-L-IBV-97025390/2021	EPI_ISL_2442141	2021-01-24	Africa / Mozambique / Maputo	Human	Residence: Africa / Mozambique / Maputo		Male	25	unknown		Original			B.1.351	GH	(E_P71L,NSP3_K837N,Spike_K417N,NSP6_S106del,Spike_E484K,NSP14_P158L,Spike_A701V,Spike_N501Y,Spike_A243del,Spike_D215G,Spike_L244del,NSP6_G107del,N_T205I,NSP6_F108del,Spike_L242del,NS3_Q57H,NSP2_T85I,NSP6_L260F,Spike_D80A,NS3_W131L,NSP12_P323L,NSP5_K90R,Spike_D614G,NS3_S171L)
201	hCoV-19/Mozambique/MZ-L-IBV-97025391/2021	EPI_ISL_2442142	2021-01-24	Africa / Mozambique / Maputo	Human	Residence: Africa / Mozambique / Maputo		Female	28	unknown		Original			B.1.351	GH	(E_P71L,NSP3_K837N,NSP3_S93F,Spike_K417N,NS8_V49I,NS8_E19stop,NSP6_S106del,Spike_E484K,Spike_A701V,Spike_N501Y,Spike_A243del,Spike_D215G,Spike_L244del,NSP6_G107del,N_T205I,NSP6_F108del,Spike_L242del,NS3_Q57H,NSP2_T85I,Spike_D80A,Spike_A879S,NSP12_P323L,NSP13_K584N,NSP5_K90R,Spike_D614G,NSP13_T588I,NSP16_K160R,NS3_S171L,NSP6_M58I)
202	hCoV-19/Mozambique/MZ-L-IBV-97025393/2021	EPI_ISL_2442143	2021-01-25	Africa / Mozambique / Maputo	Human	Residence: Africa / Mozambique / Maputo		Female	45	unknown		Original			B.1.351	GH	(Spike_D215G,E_P71L,Spike_K417N,NSP8_T148I,Spike_L244del,NSP6_G107del,NSP6_S106del,Spike_E484K,N_T205I,NSP6_F108del,Spike_L242del,NS3_Q57H,Spike_A701V,Spike_A1078S,NSP2_T85I,Spike_D80A,Spike_N501Y,NSP12_P323L,NSP5_K90R,Spike_D614G,Spike_A243del,NS3_S171L)
203	hCoV-19/Mozambique/MZ-L-IBV-97025394/2021	EPI_ISL_2442144	2021-01-24	Africa / Mozambique / Maputo	Human	Residence: Africa / Mozambique / Maputo		Female	20	unknown		Original			B.1.351	GH	(E_P71L,Spike_K417N,NSP6_G107del,NSP6_S106del,Spike_E484K,N_T205I,NSP6_F108del,NS3_Q57H,Spike_A701V,NSP2_T85I,Spike_N501Y,Spike_A879S,NSP12_P323L,NSP13_K584N,NSP5_K90R,Spike_D614G,NSP13_T588I,NS3_S171L,NSP6_M58I)
204	hCoV-19/Mozambique/MZ-L-IBV-97025395/2021	EPI_ISL_2442145	2021-01-24	Africa / Mozambique / Maputo	Human	Residence: Africa / Mozambique / Maputo		Male	20	unknown		Original			B.1.351	GH	(E_P71L,NSP3_K837N,Spike_K417N,NS8_I121L,NSP6_S106del,Spike_E484K,NSP14_P158L,Spike_A701V,Spike_N501Y,Spike_A243del,Spike_L18F,Spike_D215G,Spike_L244del,NSP6_G107del,N_T205I,NSP6_F108del,Spike_L242del,NS3_Q57H,NSP2_T85I,NSP6_L260F,Spike_D80A,NS3_W131L,NSP12_P323L,NSP5_K90R,Spike_D614G,NS3_S171L)
205	hCoV-19/Mozambique/MZ-L-IBV-97025396/2021	EPI_ISL_2442146	2021-01-24	Africa / Mozambique / Maputo	Human	Residence: Africa / Mozambique / Maputo		Male	19	unknown		Original			B.1.351	GH	(E_P71L,NSP3_K837N,Spike_K417N,NSP6_S106del,Spike_E484K,NSP14_P158L,Spike_A701V,Spike_N501Y,Spike_A243del,Spike_L18F,Spike_D215G,Spike_L244del,NSP6_G107del,N_T205I,NSP6_F108del,Spike_L242del,NS3_Q57H,NSP2_T85I,Spike_D80A,NS3_W131L,NSP12_P323L,NSP5_K90R,Spike_D614G,NS3_S171L)
206	hCoV-19/Mozambique/MZ-L-IBV-97025399/2021	EPI_ISL_2442147	2021-01-22	Africa / Mozambique / Maputo	Human	Residence: Africa / Mozambique / Maputo		Male	63	unknown		Original			B.1.351	GH	(E_P71L,NSP3_K837N,Spike_K417N,NSP6_S106del,Spike_E484K,N_T325I,Spike_A701V,Spike_N501Y,Spike_S98F,Spike_A243del,Spike_D215G,NSP3_S794L,Spike_L244del,NSP6_G107del,N_T205I,NSP6_F108del,Spike_L242del,NS3_Q57H,NSP2_T85I,Spike_D80A,NSP12_P323L,NSP5_K90R,Spike_D614G,NS3_S171L)
207	hCoV-19/Mozambique/MZ-L-IBV-97025401/2021	EPI_ISL_2442148	2021-01-13	Africa / Mozambique / Maputo	Human	Residence: Africa / Mozambique / Maputo		Male	20	unknown		Original			B.1.351	GH	(E_P71L,NSP3_K837N,Spike_K417N,NSP6_S106del,Spike_E484K,Spike_A701V,NSP6_V194F,Spike_N501Y,Spike_A243del,Spike_L18F,N_D377Y,Spike_D215G,Spike_L244del,NSP6_G107del,N_T205I,NSP6_F108del,Spike_L242del,NS3_Q57H,NSP2_T85I,Spike_D80A,NSP12_P323L,NSP5_K90R,Spike_D614G,NS3_S171L)
208	hCoV-19/Mozambique/MZ-L-IBV-97025402/2021	EPI_ISL_2442149	2021-01-19	Africa / Mozambique / Maputo	Human	Residence: Africa / Mozambique / Maputo		Female	24	unknown		Original			B.1.351	GH	(E_P71L,NSP3_K837N,Spike_K417N,NSP6_S106del,Spike_E484K,N_P13S,Spike_A701V,Spike_L5F,Spike_N501Y,NSP12_G671A,NSP4_L264F,Spike_A243del,Spike_L18F,Spike_D215G,Spike_L244del,NSP6_G107del,N_T205I,NSP6_F108del,Spike_L242del,NS3_Q57H,NSP2_T85I,Spike_D80A,NSP12_P323L,NSP5_K90R,Spike_D614G,NS3_S171L)
209	hCoV-19/Mozambique/MZ-L-IBV-97025403/2021	EPI_ISL_2442150	2021-01-21	Africa / Mozambique / Maputo	Human	Residence: Africa / Mozambique / Maputo		Female	34	unknown		Original			B.1.351	GH	(E_P71L,N_D128Y,NSP3_K837N,Spike_K417N,NSP6_S106del,Spike_E484K,NSP3_T504I,Spike_A701V,Spike_N501Y,Spike_A243del,Spike_D215G,Spike_L244del,NSP6_G107del,N_T205I,NSP6_F108del,Spike_L242del,NS3_Q57H,NSP2_T85I,Spike_D80A,NSP12_P323L,NSP5_K90R,Spike_D614G,Spike_V1104L,NS3_S171L)
210	hCoV-19/Mozambique/MZ-L-IBV-97025404/2020	EPI_ISL_2442151	2020-12-31	Africa / Mozambique / Maputo	Human	Residence: Africa / Mozambique / Maputo		Male	29	unknown		Original			B.1.1.375	GR	(NS3_V255del,Spike_S689R,Spike_S477N,NSP5_G15S,NSP13_S264I,N_R203K,NSP13_A403S,NSP3_T428I,Spike_T1117I,NSP15_V182I,N_G204R,N_Q384H,NSP12_P323L,Spike_D614G,NS8_R52K)
211	hCoV-19/Mozambique/MZ-L-IBV-97025406/2020	EPI_ISL_2442153	2020-12-30	Africa / Mozambique / Maputo	Human	Residence: Africa / Mozambique / Maputo		Male	27	unknown		Original			B.1.1.375	GR	(NS3_V255del,Spike_S689R,Spike_S477N,NSP5_G15S,NSP13_S264I,N_R203K,NSP13_A403S,NSP3_T428I,Spike_T1117I,NSP15_V182I,N_G204R,N_Q384H,NSP12_P323L,Spike_D614G,NS8_R52K)
212	hCoV-19/Mozambique/MZ-L-IBV-97025410/2021	EPI_ISL_2442156	2021-01-13	Africa / Mozambique / Maputo	Human	Residence: Africa / Mozambique / Maputo		Male	57	unknown		Original			B.1.351	GH	(Spike_G75V,E_P71L,NSP3_K837N,Spike_K417N,NSP6_S106del,Spike_E484K,Spike_A701V,Spike_N501Y,NS3_G172C,Spike_A684S,Spike_A243del,Spike_S1252F,Spike_D215G,Spike_L244del,NSP6_G107del,N_T205I,NSP6_F108del,Spike_L242del,NSP3_T725I,NS3_Q57H,NSP2_T85I,Spike_D80A,NSP12_P323L,NSP5_K90R,Spike_D614G,NS3_S171L)
213	hCoV-19/Mozambique/MZ-L-IBV-97025411/2021	EPI_ISL_2442157	2021-01-13	Africa / Mozambique / Maputo	Human	Residence: Africa / Mozambique / Maputo		Female	5	unknown		Original			B.1.351	GH	(Spike_G75V,E_P71L,NSP3_K837N,Spike_K417N,NSP6_S106del,Spike_E484K,Spike_A701V,Spike_N501Y,NS3_G172C,Spike_A243del,Spike_D215G,Spike_L244del,NSP6_G107del,N_T205I,NSP6_F108del,Spike_L242del,NSP3_T725I,NS3_Q57H,NSP2_T85I,Spike_D80A,NSP12_P323L,NSP5_K90R,Spike_D614G,NS3_S171L)
214	hCoV-19/Mozambique/MZ-L-IBV-97025412/2021	EPI_ISL_2442158	2021-01-13	Africa / Mozambique / Maputo	Human	Residence: Africa / Mozambique / Maputo		Female	24	unknown		Original			B.1.351	GH	(E_P71L,NSP3_K837N,Spike_K417N,NSP6_S106del,Spike_E484K,Spike_I692L,Spike_A701V,Spike_N501Y,NSP2_S263F,Spike_A243del,Spike_L18F,Spike_D215G,Spike_L244del,NSP6_G107del,N_T205I,NSP6_F108del,Spike_L242del,NS3_Q57H,NSP2_T85I,NSP6_L260F,Spike_D80A,NSP12_P323L,NSP5_K90R,Spike_D614G,NS3_S171L)
215	hCoV-19/Mozambique/MZ-L-IBV-97025413/2021	EPI_ISL_2442159	2021-01-21	Africa / Mozambique / Maputo	Human	Residence: Africa / Mozambique / Maputo		Male	39	unknown		Original			B.1.351	GH	(E_P71L,NSP3_K837N,NSP3_S93F,Spike_K417N,NSP6_S106del,Spike_E484K,Spike_A701V,Spike_N501Y,Spike_A243del,Spike_D215G,Spike_L244del,NSP6_G107del,N_T205I,NSP6_F108del,Spike_L242del,NS3_Q57H,NSP2_T85I,NS3_T175I,Spike_D80A,Spike_A879S,NSP12_P323L,NSP13_K584N,NSP5_K90R,Spike_D614G,NSP13_T588I,NS3_S171L)
216	hCoV-19/Mozambique/MZ-L-IBV-97025414/2021	EPI_ISL_2442160	2021-01-13	Africa / Mozambique / Maputo	Human	Residence: Africa / Mozambique / Maputo		Male	6	unknown		Original			B.1.351	GH	(E_P71L,NSP2_L462F,NSP3_K837N,Spike_K417N,NSP6_S106del,Spike_E484K,Spike_A701V,Spike_N501Y,Spike_A243del,Spike_D215G,NSP3_S794L,Spike_L244del,NSP6_G107del,N_T205I,NSP6_F108del,Spike_L242del,NS3_Q57H,NSP2_T85I,Spike_D80A,NSP12_P323L,NSP5_K90R,Spike_D614G,NS3_S171L)
217	hCoV-19/Mozambique/MZ-L-IBV-97025415/2021	EPI_ISL_2442161	2021-01-13	Africa / Mozambique / Maputo	Human	Residence: Africa / Mozambique / Maputo		Male	42	unknown		Original			B.1.351	GH	(E_P71L,NSP3_K837N,Spike_E1195Q,NSP12_G671S,Spike_K417N,NSP6_S106del,Spike_E484K,Spike_A701V,Spike_N501Y,NSP2_S263F,Spike_A243del,Spike_L18F,Spike_D215G,Spike_L244del,NSP6_G107del,N_T205I,NSP6_F108del,Spike_L242del,NS3_Q57H,NSP2_T85I,NSP1_E37D,NSP14_A85S,Spike_D80A,NSP3_V1209I,NSP12_P323L,NSP5_K90R,Spike_D614G,NS3_S171L)
218	hCoV-19/Mozambique/MZ-L-IBV-97025416/2021	EPI_ISL_2442162	2021-01-15	Africa / Mozambique / Maputo	Human	Residence: Africa / Mozambique / Maputo		Male	26	unknown		Original			B.1.351	GH	(NS8_C37F,E_P71L,NSP3_K837N,Spike_K417N,NSP6_S106del,Spike_E484K,Spike_A701V,Spike_N501Y,NSP3_L689F,Spike_A243del,NSP16_T151I,Spike_D215G,NSP3_S126L,Spike_L244del,NSP6_G107del,N_T205I,NSP6_F108del,Spike_L242del,NS3_Q57H,NSP2_T85I,Spike_D80A,NSP12_P323L,NSP5_K90R,Spike_D614G,NS3_S171L)
219	hCoV-19/Mozambique/MZ-L-IBV-97025417/2021	EPI_ISL_2442163	2021-01-14	Africa / Mozambique / Maputo	Human	Residence: Africa / Mozambique / Maputo		Male	18	unknown		Original			B.1.351	GH	(Spike_D215G,E_P71L,NSP3_K837N,Spike_K417N,Spike_L244del,NSP6_G107del,NSP6_S106del,Spike_E484K,N_T205I,NSP6_F108del,Spike_L242del,NS3_Q57H,Spike_A701V,NSP2_T85I,Spike_D80A,Spike_N501Y,NSP12_M196I,NSP12_P323L,NSP5_K90R,Spike_D614G,Spike_A243del,NS3_S171L)
220	hCoV-19/Mozambique/MZ-L-IBV-97025418/2021	EPI_ISL_2442164	2021-01-24	Africa / Mozambique / Maputo	Human	Residence: Africa / Mozambique / Maputo		Female	21	unknown		Original			B.1.351	GH	(E_P71L,NSP3_K837N,NSP3_S93F,Spike_K417N,NS8_E19stop,NSP6_S106del,Spike_E484K,NSP13_M274V,Spike_A701V,Spike_N501Y,Spike_A243del,Spike_D215G,Spike_L244del,NSP6_G107del,N_T205I,NSP6_F108del,Spike_L242del,NS3_Q57H,NSP2_T85I,NS3_T175I,Spike_D80A,Spike_A879S,NSP12_P323L,NSP13_K584N,NSP5_K90R,Spike_D614G,NSP13_T588I,NS3_S171L,NSP6_M58I)
221	hCoV-19/Mozambique/MZ-L-IBV-97025419/2021	EPI_ISL_2442165	2021-01-18	Africa / Mozambique / Maputo	Human	Residence: Africa / Mozambique / Maputo		Male	35	unknown		Original			B.1.351	GH	(E_P71L,NSP3_K837N,Spike_L176F,Spike_K417N,NSP6_S106del,Spike_E484K,N_P13S,NSP12_A250V,Spike_A701V,Spike_N501Y,NSP12_G671A,Spike_A243del,Spike_L18F,Spike_D215G,Spike_L244del,NSP6_G107del,N_T205I,NSP6_F108del,Spike_L242del,NS3_Q57H,NSP2_T85I,Spike_D80A,NSP15_V22L,NSP12_P323L,NSP5_K90R,Spike_D614G,NS3_S171L)
222	hCoV-19/Mozambique/MZ-L-IBV-97025420/2021	EPI_ISL_2442166	2021-01-19	Africa / Mozambique / Maputo	Human	Residence: Africa / Mozambique / Maputo		Female	57	unknown		Original			B.1.351	GH	(Spike_D215G,E_P71L,NSP3_K837N,Spike_K417N,Spike_L244del,NSP6_G107del,NSP2_G88E,NSP6_S106del,Spike_E484K,N_T205I,NSP6_F108del,Spike_L242del,NS3_Q57H,Spike_A701V,NSP2_T85I,Spike_D80A,Spike_N501Y,NSP12_P323L,NSP5_K90R,Spike_D614G,Spike_A243del,NS3_S171L)
223	hCoV-19/Mozambique/MZ-L-IBV-97025421/2021	EPI_ISL_2442167	2021-01-17	Africa / Mozambique / Maputo	Human	Residence: Africa / Mozambique / Maputo		Female	65	unknown		Original			B.1.351	GH	(E_P71L,NSP5_P132L,NSP3_K837N,Spike_K417N,NSP6_S106del,Spike_E484K,N_P13S,Spike_A701V,Spike_N501Y,Spike_A243del,Spike_L18F,Spike_D215G,Spike_L244del,NSP6_G107del,N_T205I,NSP6_F108del,Spike_L242del,NS3_Q57H,NSP2_T85I,Spike_A522S,Spike_D80A,NSP12_P323L,NSP5_K90R,Spike_D614G,NS3_S171L)
224	hCoV-19/Mozambique/MZ-L-IBV-97025422/2021	EPI_ISL_2442168	2021-01-19	Africa / Mozambique / Maputo	Human	Residence: Africa / Mozambique / Maputo		Male	24	unknown		Original			B.1.351	GH	(NSP6_L75F,E_P71L,NSP3_K837N,NSP6_G107del,NSP6_S106del,Spike_E484K,N_T205I,NSP6_F108del,NS3_Q57H,Spike_A701V,NSP2_T85I,Spike_N501Y,NSP12_P323L,NSP5_K90R,Spike_D614G,NS3_S171L)
225	hCoV-19/Mozambique/MZ-L-IBV-97025423/2021	EPI_ISL_2442169	2021-01-19	Africa / Mozambique / Maputo	Human	Residence: Africa / Mozambique / Maputo		Female	unknown	unknown		Original			B.1.351	GH	(Spike_D215G,E_P71L,NSP3_K837N,Spike_K417N,Spike_L244del,NSP6_G107del,NSP6_S106del,Spike_E484K,N_T205I,NSP6_F108del,Spike_L242del,NS3_Q57H,Spike_A701V,NSP2_T85I,Spike_D80A,Spike_N501Y,NSP12_P323L,NSP5_K90R,Spike_D614G,Spike_A243del,NS3_S171L)
226	hCoV-19/Mozambique/MZ-L-IBV-97025424/2021	EPI_ISL_2442170	2021-01-19	Africa / Mozambique / Maputo	Human	Residence: Africa / Mozambique / Maputo		Female	32	unknown		Original			B.1.351	GH	(E_P71L,NSP3_K837N,Spike_K417N,NSP6_G135S,NS8_I121L,Spike_E484K,Spike_A701V,Spike_N501Y,NSP3_T24I,Spike_A243del,Spike_D215G,NSP7_L41V,Spike_L244del,NSP12_T739I,N_T205I,Spike_L242del,NS3_Q57H,NSP2_T85I,Spike_D80A,NSP12_P323L,NSP5_K90R,Spike_D614G,NSP13_T588I,NS3_S171L)
227	hCoV-19/Mozambique/MZ-L-IBV-97025427/2020	EPI_ISL_2442173	2020-12-30	Africa / Mozambique / Maputo	Human	Residence: Africa / Mozambique / Maputo		Male	20	unknown		Original			B.1.351	GH	(E_P71L,NSP3_K837N,Spike_K417N,NSP6_S106del,Spike_E484K,Spike_A701V,Spike_N501Y,NSP15_K64R,Spike_A243del,Spike_D215G,Spike_L244del,NSP6_G107del,N_T205I,NSP6_F108del,Spike_L242del,NS3_Q57H,NSP2_T85I,Spike_D80A,NS3_A143V,NSP12_P323L,NSP5_K90R,Spike_D614G,NS3_S171L)
228	hCoV-19/Mozambique/MZ-L-IBV-97025428/2021	EPI_ISL_2442174	2021-01-14	Africa / Mozambique / Maputo	Human	Residence: Africa / Mozambique / Maputo		Female	37	unknown		Original			B.1.351	GH	(NSP3_A480V,E_P71L,Spike_P809S,NSP3_K837N,Spike_K417N,NSP6_S106del,Spike_E484K,Spike_A701V,Spike_N501Y,Spike_A243del,Spike_D215G,Spike_L244del,NSP6_G107del,N_T205I,NSP6_F108del,Spike_L242del,NS3_Q57H,NSP2_T85I,Spike_D80A,N_A182S,NSP12_P323L,NSP5_K90R,Spike_D614G,NS3_S171L)
229	hCoV-19/Mozambique/MZ-L-IBV-97025429/2021	EPI_ISL_2442175	2021-01-14	Africa / Mozambique / Maputo	Human	Residence: Africa / Mozambique / Maputo		Male	15	unknown		Original			B.1.351	GH	(NSP3_S794L,Spike_D215G,E_P71L,NSP3_K837N,Spike_K417N,Spike_L244del,NSP6_G107del,NSP6_S106del,Spike_E484K,N_T205I,NSP6_F108del,Spike_L242del,NS3_Q57H,Spike_A701V,NSP2_T85I,Spike_D80A,Spike_N501Y,NSP12_P323L,NSP5_K90R,Spike_D614G,Spike_A243del,NS3_S171L)
230	hCoV-19/Mozambique/MZ-L-IBV-97025430/2021	EPI_ISL_2442176	2021-01-15	Africa / Mozambique / Maputo	Human	Residence: Africa / Mozambique / Maputo		Female	51	unknown		Original			B.1.351	GH	(E_P71L,NSP3_K837N,Spike_K417N,NSP6_S106del,Spike_E484K,Spike_A701V,Spike_N501Y,Spike_A243del,NSP3_G1433S,Spike_D215G,Spike_L244del,NSP6_G107del,N_T205I,NSP6_F108del,Spike_L242del,NS3_Q57H,NSP2_T85I,Spike_D80A,NS3_K67N,NSP12_P323L,NSP5_K90R,Spike_D614G,NS3_S171L)
231	hCoV-19/Mozambique/MZ-L-IBV-97025431/2021	EPI_ISL_2442177	2021-01-14	Africa / Mozambique / Maputo	Human	Residence: Africa / Mozambique / Maputo		Male	19	unknown		Original			B.1.351	GH	(E_P71L,NSP3_K837N,Spike_K417N,NSP6_S106del,Spike_E484K,Spike_A701V,Spike_N501Y,Spike_A243del,Spike_L18F,Spike_D215G,NSP2_A159T,Spike_L244del,NSP6_G107del,N_T205I,NSP6_F108del,Spike_L242del,NS3_Q57H,NSP2_T85I,Spike_D80A,NS3_W131L,NSP12_P323L,NSP5_K90R,Spike_D614G,Spike_A520S,NS3_S171L)
232	hCoV-19/Mozambique/MZ-L-IBV-97025433/2021	EPI_ISL_2442178	2021-01-15	Africa / Mozambique / Maputo	Human	Residence: Africa / Mozambique / Maputo		Male	34	unknown		Original			B.1.351	GH	(Spike_D215G,E_P71L,NSP3_K837N,Spike_L244del,NSP6_G107del,NSP6_S106del,Spike_E484K,N_T205I,NSP6_F108del,Spike_L242del,NS3_Q57H,Spike_A701V,NSP2_T85I,Spike_D80A,Spike_N501Y,NSP6_V139M,NSP12_P323L,NSP5_K90R,Spike_D614G,Spike_A243del,NS3_S171L)
233	hCoV-19/Mozambique/MZ-L-IBV-97025434/2021	EPI_ISL_2442179	2021-01-15	Africa / Mozambique / Maputo	Human	Residence: Africa / Mozambique / Maputo		Female	21	unknown		Original			B.1.351	GH	(E_P71L,NSP3_K837N,Spike_K417N,NSP3_T1336I,NSP6_S106del,Spike_E484K,Spike_A701V,Spike_N501Y,NS3_L41V,Spike_A243del,Spike_L18F,Spike_D215G,Spike_L244del,NSP6_G107del,N_T205I,NSP6_F108del,Spike_L242del,NS3_Q57H,NSP2_T85I,Spike_D80A,NSP12_P323L,NSP5_K90R,Spike_D614G,NS3_S171L)
234	hCoV-19/Mozambique/MZ-L-IBV-97025435/2020	EPI_ISL_2442180	2020-11-03	Africa / Mozambique / Maputo	Human	Residence: Africa / Mozambique / Maputo		Female	unknown	unknown		Original			B.1.1.54	GR	(NSP1_K120N,NSP3_T1348I,NSP3_T936I,N_R203K,Spike_P337L,NS3_R126S,N_G204R,Spike_A1078V,NSP3_S1670F,NSP12_P323L,Spike_D614G,Spike_D178N,NSP8_Y138H,N_T24I)
235	hCoV-19/Mozambique/MZ-L-IBV-97025436/2020	EPI_ISL_2442181	2020-11-04	Africa / Mozambique / Maputo	Human	Residence: Africa / Mozambique / Maputo		Male	38	unknown		Original			B.1	G	(NSP3_T73I,NSP3_G145C,NS7a_G38V,N_S194L,NSP4_V235I,NSP12_P323L,NSP12_T141I,Spike_D614G,NSP3_P968S,Spike_S98F)
236	hCoV-19/Mozambique/MZ-L-IBV-97025437/2020	EPI_ISL_2442182	2020-12-02	Africa / Mozambique / Maputo	Human	Residence: Africa / Mozambique / Maputo		Male	62	unknown		Original			C.1	GR	(NS3_V255del,Spike_S477N,NSP3_A1526V,NSP5_G15S,N_R203K,NSP3_T428I,NSP3_P141L,N_G204R,N_Q384H,NSP12_P323L,Spike_D614G,NS8_R52K,NSP6_L37F)
237	hCoV-19/Mozambique/MZ-L-IBV-97025438/2020	EPI_ISL_2442183	2020-11-23	Africa / Mozambique / Maputo	Human	Residence: Africa / Mozambique / Maputo		Male	30	unknown		Original			B.1.1.375	GR	(NS3_V255del,Spike_S689R,Spike_S477N,NSP5_G15S,NSP13_S264I,N_R203K,NSP3_T428I,NSP15_V182I,N_G204R,N_Q384H,NSP12_T26I,NSP12_P323L,Spike_D614G,NS8_R52K)
238	hCoV-19/Mozambique/MZ-L-IBV-97025439/2020	EPI_ISL_2442184	2020-11-20	Africa / Mozambique / Maputo	Human	Residence: Africa / Mozambique / Maputo		Female	46	unknown		Original			B.1.1.375	GR	(NS3_V255del,Spike_S689R,Spike_S477N,NSP5_G15S,NSP13_S264I,N_R203K,NSP15_V182I,N_G204R,N_Q384H,NSP12_T26I,NSP12_P323L,Spike_D614G,NS8_R52K)
239	hCoV-19/Mozambique/MZ-L-IBV-97025440/2021	EPI_ISL_2442185	2021-01-08	Africa / Mozambique / Maputo	Human	Residence: Africa / Mozambique / Maputo		Male	34	unknown		Original			B.1.351	GH	(Spike_D215G,E_P71L,Spike_P809S,NSP3_K837N,Spike_K417N,Spike_L244del,NSP6_G107del,NSP6_S106del,Spike_E484K,N_T205I,NSP6_F108del,Spike_L242del,NS3_Q57H,Spike_A701V,NSP2_T85I,Spike_D80A,Spike_N501Y,NSP12_P323L,NSP5_K90R,Spike_D614G,Spike_A243del,NS3_S171L)
240	hCoV-19/Mozambique/MZ-L-IBV-97025441/2020	EPI_ISL_2442186	2020-11-05	Africa / Mozambique / Maputo	Human	Residence: Africa / Mozambique / Maputo		Female	18	unknown		Original			B.1.1.57	GR	(NSP3_T1056I,NSP13_P238S,NSP15_P205L,N_R203K,N_G204R,NSP15_V10L,NSP12_P323L,Spike_D614G,Spike_G1124V)
241	hCoV-19/Mozambique/MZ-L-IBV-97025442/2020	EPI_ISL_2442187	2020-11-09	Africa / Mozambique / Maputo	Human	Residence: Africa / Mozambique / Maputo		Male	34	unknown		Original			B.1.1.375	GR	(NS3_V255del,Spike_S689R,Spike_S477N,NSP5_G15S,NSP13_S264I,N_R203K,N_G204R,E_S68F,N_Q384H,NSP12_P323L,Spike_D614G,NS8_R52K)
242	hCoV-19/Mozambique/MZ-L-IBV-97025443/2020	EPI_ISL_2442188	2020-11-04	Africa / Mozambique / Maputo	Human	Residence: Africa / Mozambique / Maputo		Male	83	unknown		Original			B.1.1.375	GR	(NS3_V255del,Spike_S689R,Spike_S477N,NSP5_G15S,NSP13_S264I,N_R203K,N_G204R,N_Q384H,NSP12_T26I,NSP12_P323L,Spike_D614G,NS8_R52K)
243	hCoV-19/Mozambique/MZ-L-IBV-97025444/2020	EPI_ISL_2442189	2020-12-02	Africa / Mozambique / Maputo	Human	Residence: Africa / Mozambique / Maputo		Female	28	unknown		Original			B.1.1.375	GR	(NS3_V255del,Spike_S689R,Spike_S477N,NSP5_G15S,NSP13_S264I,N_R203K,NSP13_A403S,NSP3_T428I,Spike_T1117I,NSP15_V182I,N_G204R,N_Q384H,NSP12_P323L,Spike_D614G,NS8_R52K)
244	hCoV-19/Mozambique/MZ-L-IBV-97025447/2020	EPI_ISL_2442190	2020-11-03	Africa / Mozambique / Maputo	Human	Residence: Africa / Mozambique / Maputo		Female	31	unknown		Original			B.1.1.375	GR	(NS3_V255del,Spike_S689R,Spike_S477N,NSP5_G15S,NSP13_S264I,N_R203K,NSP3_T428I,NSP15_V182I,N_G204R,N_Q384H,NSP12_P323L,Spike_D614G,NS8_R52K)
245	hCoV-19/Mozambique/MZ-L-IBV-97025449/2020	EPI_ISL_2442191	2020-11-23	Africa / Mozambique / Maputo	Human	Residence: Africa / Mozambique / Maputo		Female	62	unknown		Original			B.1.1.375	GR	(NS3_V255del,Spike_S689R,Spike_S477N,NSP5_G15S,NSP13_S264I,N_R203K,NSP3_T428I,NSP15_V182I,N_G204R,N_Q384H,NSP12_T26I,NSP12_P323L,Spike_D614G,NS8_R52K)
246	hCoV-19/Mozambique/MZ-L-IBV-97025451/2020	EPI_ISL_2442192	2020-11-09	Africa / Mozambique / Maputo	Human	Residence: Africa / Mozambique / Maputo		Male	35	unknown		Original			B.1.1.375	GR	(NS3_V255del,NSP3_S126P,Spike_S689R,Spike_S477N,NSP5_G15S,NSP13_S264I,Spike_K1191N,N_R203K,NSP3_T428I,N_D3Y,N_G204R,E_S68F,N_Q384H,NSP12_P323L,Spike_D614G,NS8_R52K)
247	hCoV-19/Mozambique/MZ-L-IBV-97025452/2021	EPI_ISL_2442193	2021-01-18	Africa / Mozambique / Maputo	Human	Residence: Africa / Mozambique / Maputo		Female	69	unknown		Original			B.1.351	GH	(E_P71L,NSP3_K837N,Spike_K417N,NSP2_G88E,NSP6_S106del,Spike_E484K,Spike_A701V,Spike_N501Y,Spike_A243del,Spike_L18F,Spike_D215G,Spike_L244del,NSP6_G107del,N_T205I,NSP6_F108del,Spike_L242del,NS3_Q57H,NSP2_T85I,Spike_D80A,NSP12_P323L,NSP5_K90R,Spike_D614G,NS3_S171L)
248	hCoV-19/Mozambique/MZ-L-IBV-97025453/2021	EPI_ISL_2442194	2021-01-18	Africa / Mozambique / Maputo	Human	Residence: Africa / Mozambique / Maputo		Male	38	unknown		Original			B.1.351	GH	(E_P71L,NSP3_K837N,Spike_K417N,NSP6_S106del,Spike_E484K,Spike_A27S,Spike_A701V,Spike_N501Y,Spike_A243del,Spike_D215G,NSP3_A85T,Spike_L244del,NSP6_G107del,N_T205I,NSP6_F108del,Spike_L242del,NS3_Q57H,NSP2_T85I,Spike_D80A,NSP12_P323L,NSP5_K90R,Spike_D614G,NS3_S171L)
249	hCoV-19/Mozambique/MZ-L-IBV-97025454/2021	EPI_ISL_2442195	2021-02-01	Africa / Mozambique / Maputo	Human	Residence: Africa / Mozambique / Maputo		Female	unknown	unknown		Original			B.1.351	GH	(E_P71L,NSP3_K837N,Spike_K417N,NS8_I121L,NSP6_S106del,Spike_E484K,Spike_A701V,Spike_N501Y,NS8_I47V,Spike_A243del,Spike_D215G,Spike_L244del,NSP6_G107del,N_T205I,NSP6_F108del,Spike_L242del,NS3_Q57H,NSP2_T85I,Spike_D80A,NSP12_P323L,NSP5_K90R,Spike_D614G,NS3_S171L)
250	hCoV-19/Mozambique/MZ-L-IBV-97025455/2021	EPI_ISL_2442196	2021-02-02	Africa / Mozambique / Maputo	Human	Residence: Africa / Mozambique / Maputo		Female	58	unknown		Original			B.1.351	GH	(Spike_L18F,Spike_D215G,E_P71L,NSP3_K837N,Spike_K417N,NSP6_G107del,NSP6_S106del,Spike_E484K,N_T205I,NSP6_F108del,NS3_Q57H,Spike_A701V,NSP2_T85I,Spike_D80A,Spike_N501Y,NS3_W131L,NSP12_P323L,NSP5_K90R,Spike_D614G,NS3_S171L)
251	hCoV-19/Mozambique/MZ-L-IBV-97025458/2021	EPI_ISL_2442197	2021-02-02	Africa / Mozambique / Maputo	Human	Residence: Africa / Mozambique / Maputo		Male	57	unknown		Original			B.1.351	GH	(E_P71L,NSP3_K837N,Spike_K417N,NSP6_G107del,NSP6_S106del,Spike_E484K,N_T205I,NSP6_F108del,NS3_Q57H,Spike_A701V,NSP2_T85I,NSP3_S1682F,E_T9I,NSP13_A520V,Spike_N501Y,NSP12_P323L,NSP5_K90R,Spike_D614G,NSP13_M576I,NSP13_T588I,NS3_S171L)
252	hCoV-19/Mozambique/MZ-L-IBV-97025459/2021	EPI_ISL_2442198	2021-02-01	Africa / Mozambique / Maputo	Human	Residence: Africa / Mozambique / Maputo		Female	28	unknown		Original			B.1.351	GH	(E_P71L,NSP3_K837N,NSP3_A1305V,Spike_K417N,NSP6_S106del,Spike_E484K,Spike_A701V,Spike_N501Y,Spike_A243del,Spike_D215G,NSP3_S794L,NSP3_T1365I,Spike_L244del,NSP6_G107del,N_T205I,NSP6_F108del,Spike_L242del,NS3_Q57H,NSP2_T85I,Spike_D80A,NSP12_P323L,NSP5_K90R,Spike_D614G,NS3_S171L)
253	hCoV-19/Mozambique/MZ-L-IBV-97025461/2021	EPI_ISL_2442199	2021-02-02	Africa / Mozambique / Maputo	Human	Residence: Africa / Mozambique / Maputo		Male	10	unknown		Original			B.1.351	GH	(E_P71L,NSP3_K837N,NSP12_T803I,Spike_K417N,NSP2_G88E,NSP6_S106del,Spike_E484K,Spike_A701V,Spike_N501Y,Spike_A243del,NSP14_M500I,Spike_L18F,Spike_D215G,Spike_L244del,NSP6_G107del,N_T205I,NSP6_F108del,Spike_L242del,NS3_Q57H,NSP2_T85I,Spike_D80A,NSP12_P323L,NSP5_K90R,Spike_D614G,NS3_S171L)
254	hCoV-19/Mozambique/MZ-L-IBV-97025463/2021	EPI_ISL_2442200	2021-02-28	Africa / Mozambique / Maputo	Human	Residence: Africa / Mozambique / Maputo		Female	unknown	unknown		Original			B.1.351	GH	(NSP3_E1025D,E_P71L,NSP2_V157F,NSP3_K837N,Spike_K417N,NSP12_E922D,NSP6_S106del,Spike_E484K,Spike_A701V,Spike_N501Y,NSP3_S1670F,Spike_T19I,Spike_A243del,NSP14_P327S,Spike_D215G,NSP2_T153M,Spike_L244del,NSP6_G107del,N_T205I,NSP6_F108del,Spike_L242del,NS3_Q57H,NSP2_T85I,Spike_D80A,NSP12_P323L,NSP5_K90R,Spike_D614G,NS3_S171L)
255	hCoV-19/Mozambique/MZ-L-IBV-97025464/2021	EPI_ISL_2442201	2021-02-28	Africa / Mozambique / Maputo	Human	Residence: Africa / Mozambique / Maputo		Female	31	unknown		Original			B.1.351	GH	(NSP3_E1025D,E_P71L,NSP2_V157F,NSP3_K837N,Spike_K417N,NSP12_E922D,NSP6_S106del,Spike_E484K,Spike_A701V,Spike_N501Y,NSP3_S1670F,Spike_T19I,Spike_A243del,NSP14_P327S,Spike_D215G,NSP2_T153M,NSP6_G107del,N_T205I,NSP6_F108del,NS3_Q57H,NSP2_T85I,Spike_D80A,NSP12_P323L,NSP5_K90R,Spike_D614G,NS3_S171L)
256	hCoV-19/Mozambique/MZ-L-IBV-97025466/2021	EPI_ISL_2442202	2021-02-26	Africa / Mozambique / Maputo	Human	Residence: Africa / Mozambique / Maputo		Male	39	unknown		Original			B.1.351	GH	(E_P71L,NSP3_S284G,NSP3_K837N,Spike_K417N,NSP2_G88E,NSP6_S106del,Spike_E484K,Spike_A701V,Spike_N501Y,NS8_S69P,Spike_A243del,Spike_L18F,Spike_D215G,Spike_L244del,NSP6_G107del,N_T205I,NSP6_F108del,Spike_L242del,NS3_Q57H,NSP2_T85I,Spike_D80A,NSP12_P323L,NSP5_K90R,Spike_D614G,NS3_S171L)
257	hCoV-19/Mozambique/CERI-KRISP-K016004/2021	EPI_ISL_3447992	2021-03-25	Africa / Mozambique / Zambezia / Gurue	Human			Female	41	unknown		Original	Nasopharyngeal and oropharyngeal swab		B.1.351	GH	(Spike_L18F,Spike_D215G,E_P71L,NSP3_K837N,NS7a_F63I,Spike_K417N,NSP6_G107del,NSP6_S106del,Spike_E484K,N_T205I,NSP6_F108del,NS3_Q57H,Spike_A701V,NSP2_T85I,NSP8_A53T,Spike_D80A,Spike_N501Y,NSP12_P323L,NSP5_K90R,Spike_D614G,NS3_S171L)
258	hCoV-19/Mozambique/CERI-KRISP-K016049/2021	EPI_ISL_3447996	2021-04-16	Africa / Mozambique / Maputo Cidade / Maputo Cidade	Human			Male	19	unknown		Original	Nasopharyngeal and oropharyngeal swab		B.1.351	GH	(E_P71L,NSP3_K837N,Spike_K417N,NSP6_S106del,Spike_E484K,N_P13S,Spike_A701V,Spike_N501Y,NSP12_G671A,Spike_Q675H,Spike_A243del,Spike_L18F,Spike_D215G,Spike_L244del,NSP6_G107del,N_T205I,NSP6_F108del,Spike_L242del,NS3_Q57H,NSP2_T85I,Spike_D80A,NSP12_P323L,NSP5_K90R,Spike_D614G,N_N196I,NS3_S171L)
259	hCoV-19/Mozambique/CERI-KRISP-K015029/2021	EPI_ISL_2617094	2021-03-12	Africa / Mozambique / Maputo Cidade	Human			Female	49	unknown		Original	Nasopharyngeal and oropharyngeal swab		B.1.351	G	(E_P71L,NSP3_K837N,Spike_K417N,NSP6_G107del,NSP2_G88E,NSP6_S106del,Spike_E484K,N_T205I,NSP6_F108del,Spike_A701V,NSP2_T85I,Spike_N501Y,NSP12_P323L,NSP5_K90R,Spike_D614G,NS3_S171L)
260	hCoV-19/Mozambique/CERI-KRISP-K015008/2021	EPI_ISL_2617095	2021-03-09	Africa / Mozambique / Maputo Cidade	Human			Female	29	unknown		Original	Nasopharyngeal and oropharyngeal swab		B.1.351	G	(NSP3_P968L,NSP14_M315I,E_P71L,NSP3_K1679R,NSP3_K837N,Spike_K417N,NSP6_G107del,NSP6_S106del,Spike_E484K,N_T205I,NSP6_F108del,Spike_A701V,NSP2_T85I,Spike_N501Y,NSP12_P323L,NSP5_K90R,Spike_D614G,NS3_S171L)
261	hCoV-19/Mozambique/CERI-KRISP-K015069/2021	EPI_ISL_2617096	2021-03-18	Africa / Mozambique / Maputo Cidade	Human			Female	44	unknown		Original	Nasopharyngeal and oropharyngeal swab		B.1.351	G	(E_P71L,NSP3_K837N,Spike_K417N,NSP6_G107del,NSP6_S106del,Spike_E484K,N_P13S,N_T205I,NSP6_F108del,Spike_A701V,NSP2_T85I,Spike_N501Y,NSP12_P323L,NSP5_K90R,Spike_D614G,NSP3_P874S,NS3_S171L)
262	hCoV-19/Mozambique/CERI-KRISP-K015033/2021	EPI_ISL_2617097	2021-03-12	Africa / Mozambique / Maputo Cidade	Human			Male	31	unknown		Original	Nasopharyngeal and oropharyngeal swab		B.1.351	G	(E_P71L,NSP3_K837N,Spike_K417N,NSP6_G107del,NSP6_S106del,Spike_E484K,N_P13S,N_T205I,NSP6_F108del,Spike_A701V,NSP2_T85I,Spike_N501Y,NSP12_G671A,NSP12_P323L,NSP5_K90R,Spike_D614G)
263	hCoV-19/Mozambique/CERI-KRISP-K015062/2021	EPI_ISL_2617098	2021-03-17	Africa / Mozambique / Niassa / Lichinga	Human			Female	63	unknown		Original	Nasopharyngeal and oropharyngeal swab		B.1.351	G	(NSP6_L75F,E_P71L,NSP3_K837N,NS7a_T28I,Spike_K417N,NSP6_G107del,NSP6_S106del,Spike_E484K,N_T205I,NSP6_F108del,Spike_A701V,NSP2_T85I,Spike_N501Y,NS8_A65S,NSP9_T35I,NSP12_P323L,NSP5_K90R,Spike_D614G,N_P383L,NS3_S171L)
264	hCoV-19/Mozambique/CERI-KRISP-K015075/2021	EPI_ISL_2617099	2021-03-18	Africa / Mozambique / Maputo Cidade	Human			Male	20	unknown		Original	Nasopharyngeal and oropharyngeal swab		B.1.351	G	(E_P71L,NSP3_K837N,Spike_K417N,NSP6_G107del,NSP6_S106del,Spike_E484K,N_P13S,N_T205I,NSP6_F108del,Spike_A701V,NSP2_T85I,Spike_N501Y,NSP15_V320L,NSP12_G671A,NSP12_P323L,NSP5_K90R,Spike_D614G,Spike_Q675H,NS3_S171L)
265	hCoV-19/Mozambique/CERI-KRISP-K015089/2021	EPI_ISL_2617100	2021-04-28	Africa / Mozambique / Maputo Cidade	Human			Female	32	unknown		Original	Nasopharyngeal and oropharyngeal swab		B.1	GH	(NSP6_G107del,NSP6_S106del,N_T205I,NSP6_F108del,NS3_Q57H,NSP12_P323L,Spike_D614G)
266	hCoV-19/Mozambique/CERI-KRISP-K015053/2021	EPI_ISL_2617101	2021-03-17	Africa / Mozambique / Maputo Cidade	Human			Female	11	unknown		Original	Nasopharyngeal and oropharyngeal swab		B.1	G	(NSP3_S794L,NSP3_K837N,Spike_K417N,N_T205I,NSP2_T85I,Spike_N501Y,NSP12_P323L,NSP5_K90R,Spike_D614G)
267	hCoV-19/Mozambique/CERI-KRISP-K015005/2021	EPI_ISL_2617102	2021-03-09	Africa / Mozambique / Maputo Provincia	Human			Female	unknown	unknown		Original	Nasopharyngeal and oropharyngeal swab		B.1.351	G	(Spike_G769V,E_P71L,NSP3_K837N,Spike_K417N,NSP6_G107del,NSP6_S106del,Spike_E484K,N_T205I,NSP6_F108del,Spike_A701V,NSP1_H110Y,NSP2_T85I,Spike_N501Y,M_H155Y,NSP12_P323L,NSP5_K90R,Spike_D614G,NS3_S171L)
268	hCoV-19/Mozambique/CERI-KRISP-K015022/2021	EPI_ISL_2617103	2021-03-11	Africa / Mozambique / Maputo Provincia	Human			Male	unknown	unknown		Original	Nasopharyngeal and oropharyngeal swab		B.1.351	G	(Spike_G769V,E_P71L,NSP3_K837N,NSP15_D219Y,Spike_K417N,NSP6_G107del,NSP6_S106del,Spike_E484K,N_T205I,NSP6_F108del,Spike_A701V,NSP1_H110Y,NSP2_T85I,Spike_N501Y,NSP12_P323L,NSP5_K90R,Spike_D614G,NS3_S171L)
269	hCoV-19/Mozambique/CERI-KRISP-K015064/2021	EPI_ISL_2617104	2021-03-18	Africa / Mozambique / Maputo Cidade	Human			Male	17	unknown		Original	Nasopharyngeal and oropharyngeal swab		B.1.351	G	(E_P71L,NSP3_K837N,Spike_K417N,NSP6_G107del,NSP2_G88E,NSP6_S106del,Spike_E484K,N_T205I,NSP6_F108del,Spike_A701V,NSP2_T85I,Spike_N501Y,NSP12_P323L,NSP5_K90R,Spike_D614G,NS3_S171L)
270	hCoV-19/Mozambique/CERI-KRISP-K015063/2021	EPI_ISL_2617105	2021-03-18	Africa / Mozambique / Maputo Cidade	Human			Female	36	unknown		Original	Nasopharyngeal and oropharyngeal swab		B.1.351	GH	(E_P71L,NSP3_K837N,Spike_K417N,NSP6_S106del,Spike_E484K,N_P13S,Spike_A701V,NSP15_L162F,Spike_A243del,Spike_L18F,Spike_D215G,Spike_L244del,NSP6_G107del,N_T205I,NSP6_F108del,Spike_L242del,NS3_Q57H,NSP2_T85I,Spike_D80A,NSP12_P323L,NSP5_K90R,Spike_D614G,NSP6_L37F,NS3_S171L)
271	hCoV-19/Mozambique/CERI-KRISP-K015081/2021	EPI_ISL_2617106	2021-03-18	Africa / Mozambique / Maputo Cidade	Human			Male	18	unknown		Original	Nasopharyngeal and oropharyngeal swab		B.1.351	GH	(E_P71L,NSP3_K837N,Spike_K417N,Spike_E484K,N_T205I,NS3_Q57H,NSP2_T85I,Spike_N501Y,NSP12_P323L,NSP5_K90R,Spike_D614G)
272	hCoV-19/Mozambique/CERI-KRISP-K015060/2021	EPI_ISL_2617107	2021-03-17	Africa / Mozambique / Niassa / Lichinga	Human			Female	6	unknown		Original	Nasopharyngeal and oropharyngeal swab		B.1.351	GH	(NSP3_S794L,E_P71L,NSP3_K837N,Spike_K417N,N_T362I,NSP6_G107del,NSP6_S106del,Spike_E484K,N_T205I,NSP6_F108del,NS3_Q57H,NSP2_T85I,Spike_N501Y,NSP12_P323L,NSP5_K90R,Spike_D614G,NS3_S171L)
273	hCoV-19/Mozambique/CERI-KRISP-K015041/2021	EPI_ISL_2617108	2021-03-16	Africa / Mozambique / Maputo Provincia	Human			Female	36	unknown		Original	Nasopharyngeal and oropharyngeal swab		B.1.351	G	(E_P71L,NSP3_K837N,N_A217S,Spike_K417N,NSP6_G107del,NS8_I121L,NSP6_S106del,Spike_E484K,N_T205I,NSP6_F108del,NS8_S67F,Spike_A701V,NSP2_T85I,Spike_N501Y,NS3_W131L,NSP12_P323L,NSP5_K90R,Spike_D614G,NS3_S171L)
274	hCoV-19/Mozambique/CERI-KRISP-K015020/2021	EPI_ISL_2617109	2021-03-11	Africa / Mozambique / Maputo Provincia	Human			Female	49	unknown		Original	Nasopharyngeal and oropharyngeal swab		B.1.351	G	(NSP3_S794L,E_P71L,NSP3_K837N,Spike_K417N,NSP6_G107del,NSP6_S106del,Spike_E484K,N_T205I,NSP6_F108del,NSP3_A1561V,Spike_A701V,NSP2_T85I,NSP15_S147I,Spike_N501Y,NSP12_P323L,NSP5_K90R,Spike_D614G,NS3_S171L)
275	hCoV-19/Mozambique/CERI-KRISP-K015012/2021	EPI_ISL_2617110	2021-03-10	Africa / Mozambique / Niassa / Lichinga	Human			Male	40	unknown		Original	Nasopharyngeal and oropharyngeal swab		B.1.351	G	(NSP6_L75F,NSP3_R568C,E_P71L,NSP3_K837N,NS7a_T28I,Spike_K417N,NSP6_G107del,NSP6_S106del,Spike_E484K,N_T205I,NSP6_F108del,Spike_A701V,NSP2_T85I,Spike_N501Y,NS8_V62L,NS8_A65S,NSP9_T35I,NSP12_P323L,NSP5_K90R,Spike_D614G,N_P383L,NS3_S171L)
276	hCoV-19/Mozambique/CERI-KRISP-K015006/2021	EPI_ISL_2617111	2021-03-09	Africa / Mozambique / Maputo Provincia	Human			Female	62	unknown		Original	Nasopharyngeal and oropharyngeal swab		B.1.351	GH	(E_P71L,NSP14_K349N,NSP3_K837N,Spike_E1072Q,Spike_K417N,NSP6_G107del,NS8_I121L,NSP6_S106del,Spike_E484K,N_T205I,NSP6_F108del,NSP10_T58I,NS3_Q57H,Spike_A701V,NSP2_T85I,NS3_D155Y,Spike_N501Y,NSP12_P323L,NSP5_S254Y,NSP5_K90R,Spike_D614G,NS3_S171L)
277	hCoV-19/Mozambique/CERI-KRISP-K015039/2021	EPI_ISL_2617112	2021-03-13	Africa / Mozambique / Maputo Cidade	Human			Male	42	unknown		Original	Nasopharyngeal and oropharyngeal swab		B.1.351	GH	(E_P71L,NSP3_K837N,Spike_K417N,NSP6_G107del,NSP6_S106del,Spike_E484K,N_P13S,N_T205I,NSP6_F108del,NS3_Q57H,Spike_A701V,NSP2_T85I,NSP15_L162F,Spike_N501Y,NSP12_P323L,NSP5_K90R,Spike_D614G)
278	hCoV-19/Mozambique/CERI-KRISP-K015068/2021	EPI_ISL_2617113	2021-03-18	Africa / Mozambique / Maputo Cidade	Human			Male	23	unknown		Original	Nasopharyngeal and oropharyngeal swab		B.1.351	G	(E_P71L,NSP3_A450V,NSP3_K837N,Spike_K529Q,Spike_K417N,NSP6_G107del,NSP6_S106del,Spike_E484K,N_T205I,NSP6_F108del,NSP15_V35F,Spike_A701V,NSP2_T85I,NSP3_E948K,Spike_N501Y,NSP12_P323L,NSP5_K90R,Spike_D614G,NS3_S171L)
279	hCoV-19/Mozambique/CERI-KRISP-K015026/2021	EPI_ISL_2617115	2021-03-12	Africa / Mozambique / Maputo Cidade	Human			Male	41	unknown		Original	Nasopharyngeal and oropharyngeal swab		B.1.351	GH	(Spike_L18F,Spike_D215G,E_P71L,NSP3_K1624R,NSP3_K837N,Spike_K417N,Spike_L244del,NSP6_G107del,NS8_I121L,NSP6_S106del,Spike_E484K,N_P13S,NSP6_F108del,Spike_L242del,NS3_Q57H,NSP2_T85I,Spike_D80A,NSP12_P323L,NSP5_K90R,Spike_D614G,NSP4_T83I,Spike_A243del,NS3_S171L)
280	hCoV-19/Mozambique/CERI-KRISP-K015052/2021	EPI_ISL_2617116	2021-03-17	Africa / Mozambique / Inhambane	Human			Female	36	unknown		Original	Nasopharyngeal and oropharyngeal swab		B.1.351	G	(E_P71L,NSP3_K837N,Spike_K417N,NSP6_G107del,NSP2_G88E,NSP6_S106del,Spike_E484K,N_T205I,NSP6_F108del,Spike_A701V,NSP2_T85I,Spike_N501Y,NS8_S69P,NSP12_P323L,NSP5_K90R,Spike_D614G,NS3_S171L)
281	hCoV-19/Mozambique/CERI-KRISP-K015061/2021	EPI_ISL_2617117	2021-03-17	Africa / Mozambique / Niassa / Lichinga	Human			Female	27	unknown		Original	Nasopharyngeal and oropharyngeal swab		B.1.351	G	(NSP6_L75F,E_P71L,NSP3_K837N,NS7a_T28I,Spike_K417N,NSP6_G107del,NSP6_S106del,Spike_E484K,NSP3_N1664S,N_T205I,NSP6_F108del,Spike_T1027I,Spike_A701V,NSP2_T85I,Spike_N501Y,NS8_A65S,NSP9_T35I,NSP12_P323L,NSP5_K90R,Spike_D614G,N_P383L,NS3_S171L)
282	hCoV-19/Mozambique/CERI-KRISP-K015004/2021	EPI_ISL_2617118	2021-03-09	Africa / Mozambique / Maputo Provincia	Human			Female	unknown	unknown		Original	Nasopharyngeal and oropharyngeal swab		B.1.351	G	(NSP2_G220C,E_P71L,NS8_L95F,NSP3_K837N,Spike_K417N,NSP6_G107del,NS8_I121L,NSP6_S106del,Spike_E484K,N_T205I,NSP6_F108del,Spike_A701V,NSP2_T85I,NS3_T151I,Spike_N501Y,NSP12_P323L,NSP5_K90R,Spike_D614G,NS3_S171L)
283	hCoV-19/Mozambique/CERI-KRISP-K015072/2021	EPI_ISL_2617119	2021-03-18	Africa / Mozambique / Maputo Cidade	Human			Female	49	unknown		Original	Nasopharyngeal and oropharyngeal swab		B.1.351	G	(E_P71L,NSP3_K837N,NS7a_T28I,Spike_K417N,NSP6_G107del,NSP2_G88E,NSP6_S106del,Spike_E484K,N_T205I,NSP6_F108del,Spike_A701V,NSP2_T85I,Spike_N501Y,NSP12_P323L,NSP5_K90R,Spike_D614G,NS3_S171L)
284	hCoV-19/Mozambique/CERI-KRISP-K015035/2021	EPI_ISL_2617120	2021-03-12	Africa / Mozambique / Maputo Provincia	Human			Female	unknown	unknown		Original	Nasopharyngeal and oropharyngeal swab		B.1.351	G	(E_P71L,NSP3_K837N,Spike_K417N,NSP6_G107del,NSP6_S106del,Spike_E484K,N_P13S,N_T205I,NSP6_F108del,Spike_A701V,NSP2_T85I,Spike_N501Y,NSP12_P323L,NSP5_K90R,Spike_D614G,NS3_S171L)
285	hCoV-19/Mozambique/CERI-KRISP-K015032/2021	EPI_ISL_2617121	2021-03-12	Africa / Mozambique / Maputo Cidade	Human			Female	23	unknown		Original	Nasopharyngeal and oropharyngeal swab		B.1.351	GH	(E_P71L,NSP3_K837N,Spike_K417N,NSP2_G88E,NSP6_S106del,Spike_E484K,Spike_A701V,Spike_N501Y,Spike_A243del,Spike_L18F,Spike_D215G,Spike_L244del,NSP6_G107del,N_T205I,NSP6_F108del,Spike_L242del,NS3_Q57H,NSP2_T85I,Spike_D80A,NSP12_P323L,NSP5_K90R,Spike_D614G,NS3_S171L)
286	hCoV-19/Mozambique/CERI-KRISP-K015087/2021	EPI_ISL_2617123	2021-03-21	Africa / Mozambique / Maputo Cidade	Human			Male	48	unknown		Original	Nasopharyngeal and oropharyngeal swab		B.1.351	G	(E_P71L,NSP3_K837N,Spike_K417N,NSP6_G107del,NS8_I121L,NSP2_K111Q,NSP6_S106del,Spike_E484K,N_T205I,NSP6_F108del,Spike_A701V,NSP2_T85I,Spike_N501Y,NSP12_P323L,NSP5_K90R,Spike_D614G,NSP13_T588I,NS3_S171L)
287	hCoV-19/Mozambique/CERI-KRISP-K015038/2021	EPI_ISL_2617124	2021-03-12	Africa / Mozambique / Niassa / Lichinga	Human			Male	43	unknown		Original	Nasopharyngeal and oropharyngeal swab		B.1.351	G	(E_P71L,Spike_I909V,NSP3_K837N,Spike_K417N,NSP6_S106del,Spike_E484K,Spike_A701V,Spike_N501Y,NS8_A65S,Spike_A243del,NSP6_L75F,Spike_D215G,NSP2_C253S,NS7a_T28I,Spike_L244del,NSP6_G107del,N_T205I,NSP6_F108del,Spike_L242del,NSP2_T85I,Spike_D80A,NSP9_T35I,NSP12_P323L,NSP5_K90R,Spike_D614G,N_P383L,NS3_S171L)
288	hCoV-19/Mozambique/CERI-KRISP-K015086/2021	EPI_ISL_2617127	2021-03-21	Africa / Mozambique / Maputo Cidade	Human			Female	43	unknown		Original	Nasopharyngeal and oropharyngeal swab		B.1.351	G	(N_I131V,E_P71L,NSP3_K837N,Spike_K417N,NSP6_G107del,NSP6_S106del,Spike_E484K,N_T205I,NSP6_F108del,Spike_A701V,NSP2_T85I,Spike_N501Y,NS3_A143V,NSP12_P323L,NSP5_K90R,Spike_D614G,NS3_S171L)
289	hCoV-19/Mozambique/CERI-KRISP-K015034/2021	EPI_ISL_2617128	2021-03-12	Africa / Mozambique / Maputo Provincia	Human			Female	31	unknown		Original	Nasopharyngeal and oropharyngeal swab		B.1.351	G	(NSP3_P968L,E_P71L,NSP3_K837N,Spike_K417N,NSP2_G88E,NSP6_S106del,Spike_E484K,Spike_A701V,Spike_N501Y,Spike_A243del,Spike_L18F,Spike_D215G,Spike_L244del,NSP6_G107del,N_T205I,NSP6_F108del,Spike_L242del,NS7a_A13T,NSP2_T85I,Spike_D80A,NSP12_P323L,NSP5_K90R,Spike_D614G,NS3_S171L)
290	hCoV-19/Mozambique/CERI-KRISP-K015088/2021	EPI_ISL_2617129	2021-03-21	Africa / Mozambique / Maputo Cidade	Human			Female	30	unknown		Original	Nasopharyngeal and oropharyngeal swab		B.1.351	GH	(E_P71L,NSP3_K837N,Spike_K417N,NSP6_S106del,Spike_E484K,Spike_A701V,Spike_N501Y,NSP3_S1670F,Spike_A243del,Spike_D215G,NSP12_S520N,Spike_L244del,NSP6_G107del,N_T205I,NSP6_F108del,Spike_L242del,NS3_Q57H,NSP2_T85I,Spike_D80A,NSP2_V485A,NSP12_P323L,NSP5_K90R,Spike_D614G,NSP13_T588I,NS3_S171L)
291	hCoV-19/Mozambique/CERI-KRISP-K015042/2021	EPI_ISL_2617131	2021-03-16	Africa / Mozambique / Maputo Cidade	Human			Female	53	unknown		Original	Nasopharyngeal and oropharyngeal swab		B.1.351	GH	(E_P71L,NSP3_K837N,Spike_K417N,NS8_I121L,NSP6_S106del,Spike_E484K,Spike_A701V,Spike_N501Y,Spike_A243del,Spike_D215G,NSP3_S794L,Spike_L244del,NSP6_G107del,N_T205I,NSP6_F108del,Spike_L242del,NS3_Q57H,NSP2_T85I,Spike_D80A,NSP9_T35I,NSP12_P323L,NSP5_K90R,Spike_D614G,NS3_S171L)
292	hCoV-19/Mozambique/CERI-KRISP-K015059/2021	EPI_ISL_2617132	2021-03-18	Africa / Mozambique / Niassa / Lichinga	Human			Female	21	unknown		Original	Nasopharyngeal and oropharyngeal swab		B.1.351	GH	(E_P71L,NSP3_K837N,Spike_K417N,NSP2_G88E,NSP6_S106del,Spike_E484K,Spike_A701V,Spike_N501Y,Spike_A243del,NSP1_F143del,Spike_L18F,Spike_D215G,NSP1_K141del,Spike_L244del,NSP6_G107del,NSP1_S142del,N_T205I,NSP6_F108del,Spike_L242del,NS3_Q57H,NSP2_T85I,Spike_D80A,NSP12_P323L,NSP5_K90R,Spike_D614G,NS3_S171L,Spike_V1122L)
293	hCoV-19/Mozambique/CERI-KRISP-K015043/2021	EPI_ISL_2617134	2021-03-16	Africa / Mozambique / Maputo Cidade	Human			Male	23	unknown		Original	Nasopharyngeal and oropharyngeal swab		B.1	G	(NSP6_I18del,E_P71L,NSP6_S32T,NSP6_W31S,NSP6_L19del,NSP6_Q27V,NSP6_L33Q,NSP6_L23T,N_T205I,NSP6_V26L,NSP6_T17del,NSP6_S28L,Spike_N501Y,NSP12_P323L,NSP6_V24S,Spike_D614G,NSP6_T29V,NSP6_S21I)
294	hCoV-19/Mozambique/CERI-KRISP-K015027/2021	EPI_ISL_2617137	2021-03-12	Africa / Mozambique / Maputo Cidade	Human			Male	1	unknown		Original	Nasopharyngeal and oropharyngeal swab		B.1.351	GH	(NSP6_I18del,NSP6_S32T,NSP6_L16del,NSP6_W31S,Spike_K417N,NSP6_Q27V,NSP6_L33Q,NSP6_F34W,NSP6_L23T,N_T205I,NS3_Q57H,NSP6_V26L,NSP2_T85I,NSP6_T17del,NSP6_S28L,NSP12_P323L,NSP5_K90R,NSP6_V24S,Spike_D614G,NSP6_T29V,NSP6_S21I)
295	hCoV-19/Mozambique/CERI-KRISP-K015070/2021	EPI_ISL_2617138	2021-03-18	Africa / Mozambique / Maputo Cidade	Human			Male	28	unknown		Original	Nasopharyngeal and oropharyngeal swab		B.1	GH	(NSP6_D112del,NSP6_K111del,E_P71L,NSP6_C113del,Spike_K417N,N_T205I,NS3_Q57H,NSP2_T85I,NSP12_P323L,NSP5_K90R,Spike_D614G)
296	hCoV-19/Mozambique/CERI-KRISP-K015055/2021	EPI_ISL_2617139	2021-03-17	Africa / Mozambique / Niassa / Lichinga	Human			Male	22	unknown		Original	Nasopharyngeal and oropharyngeal swab		B.1	GH	(Spike_K417N,N_T205I,NS3_Q57H,Spike_N501Y,NSP12_P323L,NSP5_K90R,Spike_D614G)
297	hCoV-19/Mozambique/CERI-KRISP-K015057/2021	EPI_ISL_2617142	2021-03-17	Africa / Mozambique / Niassa / Lichinga	Human			Male	25	unknown		Original	Nasopharyngeal and oropharyngeal swab		B.1	GH	(NSP6_I18del,NSP6_S32T,NSP6_W31S,NSP6_L19del,NSP6_Q27V,NSP6_L33Q,NSP6_F34W,NSP6_L23T,N_T205I,NS3_Q57H,NSP6_V26L,NSP2_T85I,NSP6_T17del,NSP6_S28L,NSP12_P323L,NSP6_V24S,Spike_D614G,NSP6_T29V,NSP6_S21I)
298	hCoV-19/Mozambique/CERI-KRISP-K015056/2021	EPI_ISL_2617143	2021-03-17	Africa / Mozambique / Niassa / Lichinga	Human			Male	27	unknown		Original	Nasopharyngeal and oropharyngeal swab		B.1	GH	(NSP6_I18del,NSP6_S32T,NSP6_W31S,NSP6_L19del,NSP6_Q27V,NSP6_L33Q,NSP6_F34W,NSP6_L23T,N_T205I,NS3_Q57H,NSP6_V26L,NSP6_T17del,NSP6_S28L,NSP12_P323L,NSP6_V24S,Spike_D614G,NSP6_T29V,NSP6_S21I)
299	hCoV-19/Mozambique/CERI-KRISP-K015051/2021	EPI_ISL_2617145	2021-03-17	Africa / Mozambique / Maputo Provincia	Human			Female	4	unknown		Original	Nasopharyngeal and oropharyngeal swab		B.1.351	GH	(NSP3_K837N,Spike_K417N,Spike_E484K,N_T205I,NS3_Q57H,NSP2_T85I,Spike_N501Y,NSP12_P323L,NSP5_K90R,Spike_D614G)
300	hCoV-19/Mozambique/CERI-KRISP-K015009/2021	EPI_ISL_2617146	2021-03-09	Africa / Mozambique / Maputo Cidade	Human			Female	38	unknown		Original	Nasopharyngeal and oropharyngeal swab		B.1.351	GH	(E_P71L,NSP6_G107del,NSP6_S106del,Spike_E484K,N_T205I,NSP6_F108del,NS3_Q57H,NSP2_T85I,NSP12_P323L,NSP5_K90R,Spike_D614G)
301	hCoV-19/Mozambique/CERI-KRISP-K015015/2021	EPI_ISL_2617149	2021-03-10	Africa / Mozambique / Cidade de Tete	Human			Male	39	unknown		Original	Nasopharyngeal and oropharyngeal swab		B.1.351	GH	(E_P71L,Spike_K417N,NSP6_G107del,NSP6_S106del,Spike_E484K,N_T205I,NSP6_F108del,NS3_Q57H,Spike_N501Y,NSP12_P323L,NSP5_K90R,Spike_D614G)
302	hCoV-19/Mozambique/CERI-KRISP-K015085/2021	EPI_ISL_2617151	2021-03-21	Africa / Mozambique / Maputo Provincia	Human			Male	21	unknown		Original	Nasopharyngeal and oropharyngeal swab		B.1	GH	(Spike_D215G,NSP6_S32T,NSP6_W31S,NSP6_Q27V,NSP6_L33Q,NSP6_L22del,Spike_E484K,NSP6_F34W,NSP6_L23del,N_T205I,NSP6_V24del,NS3_Q57H,NSP6_V26L,NSP6_F35S,NSP6_S28L,Spike_N501Y,NSP12_P323L,NSP5_K90R,Spike_D614G,NSP6_T29V)
303	hCoV-19/Mozambique/CERI-KRISP-K015037/2021	EPI_ISL_2617152	2021-03-12	Africa / Mozambique / Maputo Provincia	Human			Male	41	unknown		Original	Nasopharyngeal and oropharyngeal swab		B.1.351	G	(NSP6_I18del,NSP6_S32T,NSP6_W31S,NSP3_K837N,NSP6_L19del,Spike_K417N,NSP6_Q27V,NSP6_L33Q,Spike_E484K,NSP6_L23T,N_T205I,NSP6_V26L,NSP6_T17del,NSP6_S28L,Spike_N501Y,NSP12_P323L,NSP5_K90R,NSP6_V24S,Spike_D614G,NSP6_T29V,NSP6_S21I)
304	hCoV-19/Mozambique/CERI-KRISP-K015046/2021	EPI_ISL_2617154	2021-03-17	Africa / Mozambique / Maputo Provincia	Human			Male	20	unknown		Original	Nasopharyngeal and oropharyngeal swab		B.1.351	G	(E_P71L,NSP3_K837N,Spike_K417N,NSP6_G107del,NS8_L98F,NSP6_S106del,Spike_E484K,N_T205I,NSP6_F108del,NSP2_T85I,Spike_N501Y,Spike_E1262D,NSP12_P323L,NSP5_K90R,Spike_D614G)
305	hCoV-19/Mozambique/CERI-KRISP-K015028/2021	EPI_ISL_2617155	2021-03-12	Africa / Mozambique / Maputo Cidade	Human			Female	unknown	unknown		Original	Nasopharyngeal and oropharyngeal swab		B.1	GH	(NSP6_D112del,NSP6_K111del,E_P71L,NSP3_K837N,NSP6_C113del,Spike_R682W,Spike_K417N,N_T205I,NS3_Q57H,NSP12_P323L,Spike_D614G,Spike_Q677H)
306	hCoV-19/Mozambique/CERI-KRISP-K015019/2021	EPI_ISL_2617156	2021-03-11	Africa / Mozambique / Maputo Cidade	Human			Male	1	unknown		Original	Nasopharyngeal and oropharyngeal swab		B.1	GH	(NSP6_I18del,E_P71L,NSP6_S32T,NSP6_W31S,NSP6_L19del,Spike_K417N,NSP6_Q27V,NSP6_L33Q,NSP6_F34W,NSP6_L23T,N_T205I,NS3_Q57H,NSP6_V26L,NSP6_T17del,NSP6_S28L,Spike_N501Y,NSP12_P323L,NSP6_V24S,Spike_D614G,NSP6_T29V,NSP6_S21I)
307	hCoV-19/Mozambique/CERI-KRISP-K015084/2021	EPI_ISL_2617158	2021-03-20	Africa / Mozambique / Maputo Cidade	Human			Female	32	unknown		Original	Nasopharyngeal and oropharyngeal swab		B.1	GH	(NSP3_S794L,NSP6_S32T,NSP6_W31S,NSP3_K837N,NSP6_L19del,NSP6_S21del,NSP6_Q27V,NSP6_L33Q,NSP6_L23T,N_T205I,NS3_Q57H,NSP6_V26L,NSP2_T85I,NSP6_T20del,NSP6_S28L,NSP12_P323L,NSP5_K90R,NSP6_V24S,Spike_D614G,NSP6_T29V)
308	hCoV-19/Mozambique/CERI-KRISP-K015018/2021	EPI_ISL_2617159	2021-03-11	Africa / Mozambique / Maputo Provincia	Human			Male	24	unknown		Original	Nasopharyngeal and oropharyngeal swab		B.1.351	GH	(E_P71L,NSP3_K837N,Spike_K417N,NSP6_G107del,NSP6_S106del,Spike_E484K,N_T205I,NSP6_F108del,NS3_Q57H,NSP2_T85I,Spike_N501Y,NS3_W131L,NSP12_P323L,NSP5_K90R,Spike_D614G)
309	hCoV-19/Mozambique/CERI-KRISP-K015083/2021	EPI_ISL_2617161	2021-03-20	Africa / Mozambique / Maputo Provincia	Human			Female	30	unknown		Original	Nasopharyngeal and oropharyngeal swab		B.1	GH	(NSP6_I18del,E_P71L,NSP6_S32T,NSP6_L16del,NSP6_W31S,NSP3_K837N,NSP6_Q27V,NSP6_L33Q,NSP6_F34W,NSP6_L23T,N_T205I,NS3_Q57H,NSP6_V26L,NSP2_T85I,NSP6_T17del,NSP6_S28L,NSP12_P323L,NSP5_K90R,NSP6_V24S,Spike_D614G,NSP6_T29V,NSP6_S21I)
310	hCoV-19/Mozambique/CERI-KRISP-K015017/2021	EPI_ISL_2617162	2021-03-11	Africa / Mozambique / Cidade de Tete	Human			Female	31	unknown		Original	Nasopharyngeal and oropharyngeal swab		B.1.351	G	(NSP3_S794L,E_P71L,NSP3_K837N,Spike_K417N,NSP6_G107del,NSP6_S106del,Spike_E484K,N_T205I,NSP6_F108del,NSP6_V182I,Spike_A701V,NSP2_T85I,Spike_N501Y,NSP12_P323L,NSP5_K90R,Spike_D614G,NS3_S171L)
311	hCoV-19/Mozambique/CERI-KRISP-K015082/2021	EPI_ISL_2617163	2021-03-20	Africa / Mozambique / Maputo Cidade	Human			Male	67	unknown		Original	Nasopharyngeal and oropharyngeal swab		B.1	G	(E_P71L,Spike_K417N,N_T205I,NSP12_P323L,NSP5_K90R,Spike_D614G,NSP6_L98F)
312	hCoV-19/Mozambique/CERI-KRISP-K015025/2021	EPI_ISL_2617164	2021-03-12	Africa / Mozambique / Maputo Cidade	Human			Male	41	unknown		Original	Nasopharyngeal and oropharyngeal swab		B.1	GH	(Spike_K417N,N_T205I,NS3_Q57H,NSP2_T85I,NSP12_P323L,NSP5_K90R,Spike_D614G)
313	hCoV-19/Mozambique/CERI-KRISP-K015047/2021	EPI_ISL_2617166	2021-03-17	Africa / Mozambique / Maputo Provincia	Human			Female	40	unknown		Original	Nasopharyngeal and oropharyngeal swab		B.1.351	G	(E_P71L,NSP3_K837N,Spike_K417N,NSP6_G107del,NS8_I121L,NSP6_S106del,Spike_E484K,NSP13_P504S,N_T205I,NSP6_F108del,Spike_A701V,NSP2_T85I,Spike_N501Y,NSP12_P323L,NSP5_K90R,Spike_D614G,NS3_S171L)
314	hCoV-19/Mozambique/CERI-KRISP-K015007/2021	EPI_ISL_2617168	2021-03-09	Africa / Mozambique / Maputo Cidade	Human			Female	21	unknown		Original	Nasopharyngeal and oropharyngeal swab		B.1.351	G	(NSP6_D112del,NSP6_K111del,E_P71L,NSP3_K837N,NSP6_C113del,Spike_K417N,Spike_E484K,N_T205I,NSP2_T85I,Spike_N501Y,NSP12_P323L,NSP5_K90R,Spike_D614G,NS3_S171L)
315	hCoV-19/Mozambique/CERI-KRISP-K015054/2021	EPI_ISL_2617170	2021-03-17	Africa / Mozambique / Niassa / Lichinga	Human			Male	29	unknown		Original	Nasopharyngeal and oropharyngeal swab		B.1	GH	(Spike_K417N,N_T205I,NS3_Q57H,NSP12_P323L,NSP5_K90R,Spike_D614G)
316	hCoV-19/Mozambique/CERI-KRISP-K015014/2021	EPI_ISL_2617172	2021-03-10	Africa / Mozambique / Niassa / Lichinga	Human			Male	38	unknown		Original	Nasopharyngeal and oropharyngeal swab		B.1.351	GH	(NSP3_R568C,E_P71L,NSP3_K837N,NS7a_T28I,Spike_K417N,NSP6_G107del,NSP6_S106del,Spike_E484K,N_T205I,NSP6_F108del,NS3_Q57H,Spike_A701V,Spike_N501Y,NS8_V62L,NS8_A65S,NSP9_T35I,NSP12_P323L,NSP5_K90R,Spike_D614G,N_P383L,NS3_S171L)
317	hCoV-19/Mozambique/CERI-KRISP-K015074/2021	EPI_ISL_2617173	2021-03-18	Africa / Mozambique / Maputo Cidade	Human			Female	33	unknown		Original	Nasopharyngeal and oropharyngeal swab		B.1	G	(E_P71L,Spike_K417N,NSP6_G107del,NSP6_S106del,Spike_E484K,N_T205I,NSP6_F108del,NSP2_T85I,Spike_N501Y,NSP12_P323L,NSP5_K90R,Spike_D614G)
318	hCoV-19/Mozambique/CERI-KRISP-K015030/2021	EPI_ISL_2617174	2021-03-12	Africa / Mozambique / Maputo Cidade	Human			Male	34	unknown		Original	Nasopharyngeal and oropharyngeal swab		B.1	GH	(NS8_Q27stop,NSP3_A890D,Spike_T716I,NS8_K68stop,Spike_D1118H,N_T205I,NS3_Q57H,Spike_N501Y,NS8_R52I,NSP12_P323L,Spike_D614G,NSP12_P227L)
319	hCoV-19/Mozambique/CERI-KRISP-K015067/2021	EPI_ISL_2617175	2021-03-18	Africa / Mozambique / Maputo Cidade	Human			Female	33	unknown		Original	Nasopharyngeal and oropharyngeal swab		B.1	GH	(E_P71L,Spike_E484K,N_T205I,NS3_Q57H,Spike_N501Y,NSP12_P323L,Spike_D614G)
320	hCoV-19/Mozambique/CERI-KRISP-K015071/2021	EPI_ISL_2617176	2021-03-18	Africa / Mozambique / Maputo Cidade	Human			Female	17	unknown		Original	Nasopharyngeal and oropharyngeal swab		B.1	G	(E_P71L,N_L139F,Spike_R682W,N_T205I,Spike_A701V,NSP12_P323L,Spike_D614G,Spike_Q677H)
321	hCoV-19/Mozambique/CERI-KRISP-K015040/2021	EPI_ISL_2617177	2021-03-13	Africa / Mozambique / Maputo Cidade	Human			Female	42	unknown		Original	Nasopharyngeal and oropharyngeal swab		B.1.351	GH	(E_P71L,Spike_K417N,Spike_E484K,N_T205I,NS3_Q57H,NSP2_T85I,Spike_N501Y,NSP12_P323L,NSP5_K90R,Spike_D614G,NSP6_L98F)
322	hCoV-19/Mozambique/CERI-KRISP-K015024/2021	EPI_ISL_2617178	2021-03-12	Africa / Mozambique / Maputo Cidade	Human			Male	unknown	unknown		Original	Nasopharyngeal and oropharyngeal swab		B.1	GH	(Spike_K417N,Spike_E484K,N_T205I,NS3_Q57H,Spike_N501Y,NSP12_P323L,NSP5_K90R,Spike_D614G,NS3_S171L)
323	hCoV-19/Mozambique/CERI-KRISP-K015058/2021	EPI_ISL_2617179	2021-03-17	Africa / Mozambique / Niassa / Lichinga	Human			Male	22	unknown		Original	Nasopharyngeal and oropharyngeal swab		B.1	GH	(NSP6_I18del,NSP6_S32T,NSP6_L16del,NSP6_W31S,NSP6_Q27V,NSP6_L33Q,NSP6_F34W,NSP6_L23T,N_T205I,NS3_Q57H,NSP6_V26L,NSP6_T17del,NSP6_S28L,Spike_N501Y,NSP12_P323L,NSP5_K90R,NSP6_V24S,Spike_D614G,NSP6_T29V,NSP6_S21I)
324	hCoV-19/Mozambique/CERI-KRISP-K015031/2021	EPI_ISL_2617180	2021-03-12	Africa / Mozambique / Maputo Cidade	Human			Female	11	unknown		Original	Nasopharyngeal and oropharyngeal swab		B.1	GH	(N_T205I,NS3_Q57H,NSP2_T85I,Spike_N501Y,NSP12_P323L,NSP5_K90R,Spike_D614G,N_D3L,NSP12_P227L)
325	hCoV-19/Mozambique/CERI-KRISP-K015016/2021	EPI_ISL_2617184	2021-03-10	Africa / Mozambique / Tete / Chiuta	Human			Male	20	unknown		Original	Nasopharyngeal and oropharyngeal swab		B.1.351	GH	(E_P71L,NSP3_K837N,Spike_K417N,NSP6_S106del,Spike_E484K,Spike_A701V,Spike_N501Y,Spike_A243del,Spike_L18F,Spike_D215G,NSP3_S794L,Spike_L244del,NSP6_G107del,N_T205I,NSP6_F108del,Spike_L242del,NS3_Q57H,NSP2_R544I,NSP2_T85I,Spike_A522S,Spike_D80A,NSP12_P323L,NSP5_K90R,Spike_D614G,NS3_S171L)
326	hCoV-19/Mozambique/CERI-KRISP-K015021/2021	EPI_ISL_2617185	2021-03-11	Africa / Mozambique / Maputo Provincia	Human			Female	39	unknown		Original	Nasopharyngeal and oropharyngeal swab		B.1.351	GH	(E_P71L,NSP3_K837N,Spike_K417N,NSP6_S106del,Spike_E484K,Spike_D1139H,Spike_A701V,Spike_N501Y,Spike_A243del,Spike_D215G,NSP3_S794L,Spike_L244del,NSP6_G107del,N_T205I,NSP6_F108del,Spike_L242del,NS3_Q57H,NSP2_T85I,NSP1_E37D,Spike_D80A,NSP12_P323L,NSP5_K90R,Spike_D614G,NS3_S171L,NSP3_G1389S)
327	hCoV-19/Mozambique/CERI-KRISP-K037921/2022	EPI_ISL_11621086	2022-01-31	Africa / Mozambique / Nampula	Human	Other: Nampula		Female	50	unknown		Original	Nasopharyngeal and oropharyngeal swab		BA.2	GRA	(NSP5_P132H,NSP3_G489S,Spike_L24del,NSP4_T327I,Spike_S373P,Spike_Q493R,Spike_N969K,Spike_H655Y,N_R203K,Spike_V213G,Spike_G142D,Spike_A27S,N_P13L,Spike_N501Y,Spike_P25del,N_R32del,NS3_T223I,Spike_T19I,M_Q19E,Spike_N440K,NSP4_T492I,Spike_N679K,Spike_N764K,NSP6_G107del,Spike_Y505H,Spike_D796Y,N_G204R,Spike_T478K,N_S413R,M_A63T,NSP6_L37F,Spike_S371F,Spike_K417N,NSP13_R392C,Spike_T376A,NSP6_S106del,Sp…
328	hCoV-19/Mozambique/CERI-KRISP-K037918/2022	EPI_ISL_11621083	2022-02-17	Africa / Mozambique / Sofala	Human	Other: Sofala		Female	13	unknown		Original	Nasopharyngeal and oropharyngeal swab		BA.1.14	GRA	(NSP5_P132H,Spike_H69del,Spike_T95I,Spike_A67V,Spike_S373P,Spike_Q493R,Spike_N969K,Spike_H655Y,Spike_N856K,N_R203K,Spike_G142D,Spike_Q954H,N_P13L,Spike_N501Y,N_R32del,M_Q19E,Spike_N440K,NSP4_T492I,NSP6_L105del,Spike_N679K,Spike_N764K,Spike_L212I,NSP6_G107del,Spike_Y505H,NSP6_I189V,M_D3G,Spike_D796Y,N_G204R,Spike_T478K,Spike_V143del,M_A63T,Spike_K417N,NSP6_S106del,Spike_S371L,Spike_G339D,Spike_P68…
329	hCoV-19/Mozambique/CERI-KRISP-K037909/2022	EPI_ISL_11621076	2022-02-15	Africa / Mozambique / Cidade de Maputo	Human	Other: KaMpfumu		Female	unknown	unknown		Original	Nasopharyngeal and oropharyngeal swab		BA.2.16	GRA	(NSP5_P132H,NSP3_G489S,Spike_L24del,NSP4_T327I,Spike_S373P,Spike_N969K,Spike_H655Y,N_R203K,Spike_V213G,Spike_G142D,Spike_A27S,Spike_Q954H,NSP3_I397V,N_P13L,Spike_N501Y,Spike_P25del,N_R32del,NS3_T223I,Spike_T19I,M_Q19E,Spike_N440K,NSP4_T492I,Spike_N679K,Spike_N764K,NSP6_G107del,Spike_Y505H,Spike_D796Y,N_G204R,Spike_T478K,N_S413R,M_A63T,Spike_S371F,Spike_K417N,NSP13_R392C,Spike_T376A,NSP6_S106del,S…
330	hCoV-19/Mozambique/CERI-KRISP-K037911/2022	EPI_ISL_11621077	2022-02-06	Africa / Mozambique / Cidade de Maputo	Human	Other: Kamavota		Male	40	unknown		Original	Nasopharyngeal and oropharyngeal swab		BA.2.16	GRA	(NSP5_P132H,NSP3_G489S,Spike_L24del,NSP4_T327I,Spike_S373P,Spike_N969K,Spike_H655Y,N_R203K,Spike_V213G,Spike_G142D,Spike_A27S,Spike_Q954H,N_P13L,Spike_N501Y,Spike_P25del,N_R32del,NS3_T223I,Spike_T19I,M_Q19E,Spike_N440K,NSP4_T492I,Spike_N679K,Spike_N764K,NSP6_G107del,Spike_Y505H,Spike_D796Y,N_G204R,Spike_T478K,N_S413R,M_A63T,Spike_S371F,Spike_K417N,NSP13_R392C,Spike_T376A,NSP6_S106del,Spike_G339D,…
331	hCoV-19/Mozambique/CERI-KRISP-K037914/2022	EPI_ISL_11621079	2022-01-19	Africa / Mozambique / Sofala	Human	Other: Sofala		Male	49	unknown		Original	Nasopharyngeal and oropharyngeal swab		Unassigned	GRA	(NSP5_P132H,NSP3_G489S,Spike_S373P,Spike_Q493R,Spike_N969K,Spike_H655Y,N_R203K,Spike_G142D,Spike_Q954H,N_P13L,Spike_N501Y,N_R32del,M_Q19E,Spike_N440K,NSP4_T492I,NSP6_L105del,Spike_N679K,Spike_N764K,Spike_Y505H,NSP6_G107del,Spike_T547K,Spike_D796Y,N_G204R,Spike_T478K,Spike_V143del,M_A63T,NSP13_R392C,Spike_K417N,NSP6_S106del,Spike_S371L,Spike_E1195K,Spike_G339D,Spike_P681H,Spike_Y144del,N_S33del,Sp…
332	hCoV-19/Mozambique/CERI-KRISP-K037913/2022	EPI_ISL_11621078	2022-02-21	Africa / Mozambique / Cidade de Maputo	Human	Other: Kamavota		Male	40	unknown		Original	Nasopharyngeal and oropharyngeal swab		Unassigned	GRA	(NSP5_P132H,NSP3_G489S,NSP13_R392C,Spike_K417N,NSP4_T327I,NSP6_S106del,Spike_Q493R,Spike_N969K,Spike_H655Y,N_R203K,Spike_G142D,Spike_Q954H,N_P13L,Spike_N501Y,N_R32del,Spike_P681H,Spike_Y144del,M_Q19E,Spike_N440K,N_S33del,NSP4_T492I,NSP6_L105del,Spike_Q498R,Spike_N679K,Spike_N764K,Spike_S477N,NSP6_G107del,Spike_Y505H,N_E31del,NSP3_K38R,Spike_T547K,Spike_D796Y,Spike_E484A,N_G204R,Spike_T478K,E_T9I,…
333	hCoV-19/Mozambique/CERI-KRISP-K037907/2022	EPI_ISL_11621074	2022-02-04	Africa / Mozambique / Cidade de Maputo	Human	Other: KaMpfumu		Male	22	unknown		Original	Nasopharyngeal and oropharyngeal swab		Unassigned	GRA	(NSP5_P132H,NSP3_G489S,NSP13_R392C,Spike_K417N,Spike_L24del,NSP4_T327I,Spike_S373P,NSP6_S106del,Spike_H655Y,N_R203K,Spike_V213G,Spike_S371L,Spike_G142D,Spike_A27S,Spike_G339D,N_P13L,Spike_N501Y,Spike_P25del,N_R32del,NS3_T223I,Spike_T19I,Spike_P681H,M_Q19E,Spike_N440K,N_S33del,NSP4_T492I,Spike_S375F,NSP6_L105del,Spike_Q498R,Spike_N679K,Spike_S477N,NSP6_G107del,Spike_Y505H,N_E31del,Spike_D796Y,Spik…
334	hCoV-19/Mozambique/CERI-KRISP-K037894/2022	EPI_ISL_11621068	2022-01-04	Africa / Mozambique / Zambezia	Human	Other: Quelimane		Female	24	unknown		Original	Nasopharyngeal and oropharyngeal swab		Unassigned	GRA	(NSP5_P132H,Spike_H69del,Spike_T95I,Spike_A67V,Spike_K417N,Spike_S373P,Spike_Q493R,Spike_N969K,Spike_H655Y,N_R203K,Spike_V213G,Spike_S371L,Spike_G142D,Spike_G339D,N_P13L,Spike_N501Y,N_R32del,Spike_P681H,Spike_Y144del,M_Q19E,Spike_N440K,N_S33del,NSP4_T492I,Spike_S375F,Spike_Q498R,Spike_N679K,Spike_N764K,Spike_S477N,Spike_Y505H,N_E31del,NSP3_K38R,M_D3G,Spike_D796Y,Spike_E484A,N_G204R,Spike_T478K,E_…
335	hCoV-19/Mozambique/CERI-KRISP-K037898/2022	EPI_ISL_11621071	2022-01-19	Africa / Mozambique / Manica	Human	Other: Sussundenga		Female	27	unknown		Original	Nasopharyngeal and oropharyngeal swab		Unassigned	GRA	(NSP5_P132H,NSP13_R392C,Spike_K417N,NSP4_T327I,Spike_S373P,NSP6_S106del,Spike_N969K,Spike_H655Y,N_R203K,Spike_S371L,Spike_G142D,Spike_Q954H,Spike_G339D,N_P13L,Spike_N501Y,N_R32del,Spike_P681H,Spike_Y144del,M_Q19E,Spike_N440K,N_S33del,NSP4_T492I,Spike_S375F,NSP6_L105del,Spike_Q498R,Spike_N679K,Spike_S477N,NSP6_G107del,Spike_Y505H,N_E31del,NSP3_A1120S,NSP3_K38R,Spike_T547K,Spike_D796Y,Spike_E484A,N…
336	hCoV-19/Mozambique/CERI-KRISP-K037908/2022	EPI_ISL_11621075	2022-02-04	Africa / Mozambique / Cidade de Maputo	Human	Other: KaMpfumu		Female	32	unknown		Original	Nasopharyngeal and oropharyngeal swab		AY.6	G	(N_D377Y,Spike_G446S,N_R203M,Spike_L244del,Spike_E484K,Spike_T859N,Spike_P681R,M_A63T,NSP12_P323L,NSP12_F694Y,Spike_D614G,NSP4_V167L,Spike_L452R,NS7a_V82A,NSP2_D511N,NSP3_A488S,NSP4_T492I,Spike_A243del)
337	hCoV-19/Mozambique/CERI-KRISP-K037896/2022	EPI_ISL_11621070	2022-01-05	Africa / Mozambique / Zambezia	Human	Other: Quelimane		Female	60	unknown		Original	Nasopharyngeal and oropharyngeal swab		Unassigned	GRA	(NSP5_P132H,NSP13_R392C,Spike_K417N,NSP4_T327I,Spike_S373P,NSP6_S106del,Spike_Q493R,Spike_H655Y,N_R203K,Spike_V213G,Spike_S371L,Spike_G142D,Spike_G339D,N_P13L,Spike_N501Y,N_R32del,Spike_P681H,Spike_Y144del,M_Q19E,Spike_N440K,N_S33del,NSP4_T492I,Spike_S375F,NSP6_L105del,Spike_Q498R,Spike_N679K,Spike_S477N,NSP6_G107del,Spike_Y505H,N_E31del,NSP3_K38R,Spike_D796Y,Spike_E484A,N_G204R,Spike_T478K,E_T9I…
338	hCoV-19/Mozambique/CERI-KRISP-K037893/2022	EPI_ISL_11621067	2022-01-04	Africa / Mozambique / Zambezia	Human	Other: Quelimane		Male	27	unknown		Original	Nasopharyngeal and oropharyngeal swab		BA.2.9	GRA	(NSP5_P132H,NSP3_G489S,Spike_L24del,NSP4_T327I,Spike_S373P,Spike_N969K,Spike_H655Y,N_R203K,Spike_V213G,Spike_G142D,Spike_A27S,Spike_Q954H,N_P13L,Spike_N501Y,Spike_P25del,N_R32del,NS3_T223I,Spike_T19I,M_Q19E,Spike_N440K,NSP4_T492I,Spike_N679K,Spike_N764K,NSP6_G107del,Spike_Y505H,Spike_D796Y,N_G204R,Spike_T478K,N_S413R,M_A63T,Spike_S371F,Spike_K417N,NSP13_R392C,NSP6_S106del,Spike_G339D,NSP4_L438F,N…
339	hCoV-19/Mozambique/CERI-KRISP-K037906/2022	EPI_ISL_11621073	2022-02-14	Africa / Mozambique / Inhambane	Human	Other: Inhambane		Male	35	unknown		Original	Nasopharyngeal and oropharyngeal swab		BA.1.13	GRA	(NSP5_P132H,Spike_H69del,Spike_T95I,Spike_A67V,Spike_K417N,Spike_S373P,NSP6_S106del,Spike_H655Y,Spike_N856K,N_R203K,Spike_S371L,Spike_G142D,NSP3_A1892T,Spike_G339D,N_P13L,N_R32del,Spike_P681H,Spike_Y144del,Spike_ins214EPE,M_Q19E,Spike_N440K,N_S33del,NSP4_T492I,Spike_S375F,NSP6_L105del,Spike_N679K,Spike_S477N,Spike_L212I,NSP6_G107del,N_E31del,Spike_N211del,NSP6_I189V,M_D3G,Spike_D796Y,Spike_E484A,…
340	hCoV-19/Mozambique/CERI-KRISP-K037903/2022	EPI_ISL_11621072	2022-02-09	Africa / Mozambique / Inhambane	Human	Other: Inhambane		Female	28	unknown		Original	Nasopharyngeal and oropharyngeal swab		Unassigned	GRA	(NSP5_P132H,NSP3_G489S,Spike_L24del,NSP4_T327I,Spike_S373P,Spike_Q493R,Spike_N969K,Spike_H655Y,N_R203K,Spike_V213G,Spike_G142D,Spike_A27S,Spike_Q954H,N_P13L,Spike_N501Y,Spike_P25del,N_R32del,Spike_T19I,M_Q19E,Spike_N440K,NSP4_T492I,Spike_N679K,Spike_N764K,NSP6_G107del,Spike_Y505H,Spike_D796Y,N_G204R,Spike_T478K,Spike_V143del,M_A63T,Spike_K417N,NSP13_R392C,NSP6_S106del,Spike_S371L,Spike_G339D,NSP4…
341	hCoV-19/Mozambique/CERI-KRISP-K037892/2022	EPI_ISL_11621066	2022-01-04	Africa / Mozambique / Tete	Human	Other: Centro		Female	18	unknown		Original	Nasopharyngeal and oropharyngeal swab		BA.1	GRA	(NSP5_P132H,Spike_H69del,Spike_T95I,Spike_A67V,Spike_S373P,Spike_Q493R,Spike_N969K,Spike_H655Y,Spike_N856K,N_R203K,Spike_G142D,NSP3_A1892T,Spike_Q954H,N_P13L,NSP3_L1266I,Spike_N501Y,N_R32del,M_Q19E,Spike_N440K,NSP4_T492I,NSP6_L105del,Spike_N679K,Spike_N764K,Spike_L212I,NSP6_G107del,Spike_Y505H,NSP6_I189V,Spike_T547K,M_D3G,Spike_D796Y,N_G204R,Spike_T478K,Spike_V143del,M_A63T,Spike_G496S,Spike_K417…
342	hCoV-19/Mozambique/CERI-KRISP-K037884/2022	EPI_ISL_11621060	2022-01-20	Africa / Mozambique / Gaza	Human	Other: B.7 cidade		Female	39	unknown		Original	Nasopharyngeal and oropharyngeal swab		BA.2.16	GRA	(NSP5_P132H,NSP3_G489S,Spike_L24del,NSP4_T327I,Spike_S373P,Spike_N969K,Spike_H655Y,N_R203K,Spike_V213G,Spike_G142D,Spike_A27S,N_P13L,Spike_N501Y,Spike_P25del,N_R32del,NS3_T223I,Spike_T19I,M_Q19E,Spike_N440K,NSP4_T492I,Spike_N679K,Spike_Y505H,NSP6_G107del,Spike_D796Y,N_G204R,Spike_T478K,N_S413R,M_A63T,Spike_S371F,Spike_K417N,NSP13_R392C,Spike_T376A,NSP6_S106del,Spike_G339D,Spike_P681H,NSP4_L264F,N…
343	hCoV-19/Mozambique/CERI-KRISP-K037890/2022	EPI_ISL_11621065	2022-01-11	Africa / Mozambique / Tete	Human	Other: Centro		Male	22	unknown		Original	Nasopharyngeal and oropharyngeal swab		Unassigned	GRA	(NSP5_P132H,NSP3_G489S,NSP13_R392C,Spike_K417N,Spike_L24del,NSP4_T327I,Spike_S373P,NSP6_S106del,Spike_Q493R,Spike_H655Y,N_R203K,Spike_V213G,Spike_S371L,Spike_G142D,Spike_A27S,Spike_G339D,N_P13L,Spike_N501Y,Spike_P25del,N_R32del,Spike_T19I,Spike_P681H,M_Q19E,Spike_N440K,N_S33del,NSP4_T492I,Spike_S375F,Spike_Q498R,Spike_N679K,Spike_S477N,NSP6_G107del,Spike_Y505H,N_E31del,NSP3_K38R,NSP6_F108del,Spik…
344	hCoV-19/Mozambique/CERI-KRISP-K037895/2022	EPI_ISL_11621069	2022-01-04	Africa / Mozambique / Zambezia	Human	Other: Quelimane		Male	23	unknown		Original	Nasopharyngeal and oropharyngeal swab		BA.1	GRA	(NSP5_P132H,Spike_H69del,Spike_T95I,Spike_A67V,Spike_S373P,Spike_Q493R,Spike_N969K,Spike_H655Y,Spike_N856K,N_R203K,Spike_G142D,NSP3_A1892T,Spike_Q954H,N_P13L,NSP3_L1266I,Spike_N501Y,N_R32del,M_Q19E,Spike_N440K,NSP4_T492I,NSP6_L105del,Spike_N679K,Spike_N764K,Spike_L212I,NSP6_G107del,Spike_Y505H,NSP6_I189V,Spike_T547K,M_D3G,Spike_D796Y,N_G204R,Spike_T478K,Spike_V143del,M_A63T,Spike_G496S,Spike_K417…
345	hCoV-19/Mozambique/CERI-KRISP-K037885/2022	EPI_ISL_11621061	2022-01-19	Africa / Mozambique / Gaza	Human	Other: Sem informacao		Female	unknown	unknown		Original	Nasopharyngeal and oropharyngeal swab		BA.1.14	GRA	(NSP5_P132H,Spike_H69del,Spike_T95I,Spike_A67V,Spike_S373P,Spike_Q493R,Spike_N969K,Spike_H655Y,Spike_N856K,N_R203K,Spike_G142D,NSP3_A1892T,Spike_Q954H,N_P13L,NSP3_L1266I,Spike_N501Y,N_R32del,NSP9_T34I,M_Q19E,Spike_N440K,NSP4_T492I,NSP6_L105del,Spike_N679K,Spike_N764K,Spike_L212I,NSP6_G107del,Spike_Y505H,NSP6_I189V,Spike_T547K,M_D3G,Spike_D796Y,N_G204R,Spike_T478K,Spike_V143del,M_A63T,Spike_G496S,…
346	hCoV-19/Mozambique/CERI-KRISP-K037886/2022	EPI_ISL_11621062	2022-01-25	Africa / Mozambique / Gaza	Human	Other: sem informacao		Female	unknown	unknown		Original	Nasopharyngeal and oropharyngeal swab		BA.2.16	GRA	(NSP5_P132H,NSP3_G489S,Spike_L24del,NSP4_T327I,Spike_S373P,Spike_Q493R,Spike_N969K,Spike_H655Y,N_R203K,Spike_V213G,Spike_G142D,Spike_A27S,Spike_Q954H,N_P13L,Spike_N501Y,Spike_P25del,N_R32del,NS3_T223I,Spike_T19I,M_Q19E,Spike_N440K,NSP4_T492I,Spike_N679K,Spike_N764K,NSP6_G107del,Spike_Y505H,Spike_D796Y,N_G204R,Spike_T478K,N_S413R,M_A63T,Spike_S371F,Spike_K417N,NSP13_R392C,Spike_T376A,NSP6_S106del,…
347	hCoV-19/Mozambique/CERI-KRISP-K037887/2022	EPI_ISL_11621063	2022-01-16	Africa / Mozambique / Gaza	Human	Other: Chongoene		Female	34	unknown		Original	Nasopharyngeal and oropharyngeal swab		BA.1.18	GRA	(NSP5_P132H,Spike_H69del,Spike_T95I,Spike_A67V,Spike_S373P,Spike_Q493R,Spike_N969K,Spike_H655Y,Spike_N856K,N_R203K,Spike_G142D,NSP3_A1892T,Spike_Q954H,NS3_D155Y,N_P13L,Spike_N501Y,N_R32del,M_Q19E,Spike_N440K,NSP4_T492I,NSP6_L105del,Spike_N679K,Spike_N764K,Spike_L212I,NSP6_G107del,Spike_Y505H,NSP6_I189V,Spike_T547K,M_D3G,Spike_D796Y,N_G204R,Spike_T478K,Spike_V143del,M_A63T,Spike_K417N,NSP3_D729Y,N…
348	hCoV-19/Mozambique/CERI-KRISP-K037889/2022	EPI_ISL_11621064	2022-01-17	Africa / Mozambique / Tete	Human	Other: Centro		Female	unknown	unknown		Original	Nasopharyngeal and oropharyngeal swab		BA.1	GRA	(NSP5_P132H,Spike_H69del,Spike_T95I,Spike_A67V,Spike_S373P,Spike_Q493R,Spike_N969K,Spike_H655Y,Spike_N856K,Spike_R765L,N_R203K,Spike_G142D,NSP3_A1892T,Spike_Q954H,N_P13L,NSP3_L1266I,Spike_N501Y,N_R32del,M_Q19E,Spike_N440K,NSP4_T492I,NSP6_L105del,Spike_N679K,Spike_N764K,Spike_L212I,NSP6_G107del,Spike_Y505H,NSP6_I189V,Spike_T547K,M_D3G,Spike_D796Y,N_G204R,Spike_T478K,Spike_V143del,M_A63T,Spike_G496…
349	hCoV-19/Mozambique/CERI-KRISP-K037882/2022	EPI_ISL_11621058	2022-01-17	Africa / Mozambique / Maputo	Human	Other: Manhica		Female	9	unknown		Original	Nasopharyngeal and oropharyngeal swab		BA.2.10	GRA	(NSP5_P132H,NSP3_G489S,Spike_L24del,NSP4_T327I,Spike_S373P,Spike_N969K,Spike_H655Y,N_R203K,Spike_V213G,Spike_G142D,Spike_A27S,N_P13L,Spike_N501Y,Spike_P25del,N_R32del,NS3_T223I,Spike_T19I,M_Q19E,Spike_N440K,NSP4_T492I,Spike_N679K,Spike_Y505H,NSP6_G107del,Spike_D796Y,N_G204R,Spike_T478K,N_S413R,M_A63T,Spike_S371F,Spike_K417N,NSP13_R392C,Spike_T376A,NSP6_S106del,Spike_G339D,Spike_P681H,NSP4_L264F,N…
350	hCoV-19/Mozambique/CERI-KRISP-K037881/2022	EPI_ISL_11621057	2022-01-14	Africa / Mozambique / Maputo	Human	Other: Manhica		Male	14	unknown		Original	Nasopharyngeal and oropharyngeal swab		BA.2.16	GRA	(NSP5_P132H,NSP3_G489S,Spike_L24del,NSP4_T327I,Spike_S373P,Spike_N969K,Spike_H655Y,N_R203K,Spike_V213G,Spike_G142D,Spike_A27S,N_P13L,Spike_N501Y,Spike_P25del,N_R32del,NS3_T223I,Spike_T19I,M_Q19E,Spike_N440K,NSP4_T492I,Spike_N679K,Spike_N764K,NSP6_G107del,Spike_Y505H,Spike_D796Y,N_G204R,Spike_T478K,N_S413R,M_A63T,Spike_S371F,Spike_K417N,NSP13_R392C,Spike_T376A,NSP6_S106del,Spike_G339D,NSP14_I42V,S…
351	hCoV-19/Mozambique/CERI-KRISP-K037883/2022	EPI_ISL_11621059	2022-01-19	Africa / Mozambique / Maputo	Human	Other: Manhica		Male	61	unknown		Original	Nasopharyngeal and oropharyngeal swab		BA.2.16	GRA	(NSP5_P132H,NSP3_G489S,Spike_L24del,NSP4_T327I,Spike_S373P,Spike_Q493R,Spike_N969K,Spike_H655Y,N_R203K,Spike_V213G,Spike_G142D,Spike_A27S,Spike_Q954H,N_P13L,Spike_N501Y,Spike_P25del,N_R32del,NS3_T223I,Spike_T19I,M_Q19E,Spike_N440K,NSP4_T492I,NS6_I60V,Spike_N679K,Spike_N764K,NSP6_G107del,Spike_Y505H,Spike_D796Y,N_G204R,Spike_T478K,N_S413R,M_A63T,Spike_S371F,Spike_K417N,NSP13_R392C,Spike_T376A,NSP6…
352	hCoV-19/Mozambique/CERI-KRISP-K037880/2022	EPI_ISL_11621056	2022-01-14	Africa / Mozambique / Maputo	Human	Other: Manhica		Male	1	unknown		Original	Nasopharyngeal and oropharyngeal swab		BA.2.16	GRA	(NSP5_P132H,NSP3_G489S,Spike_L24del,NSP4_T327I,Spike_S373P,Spike_Q493R,Spike_N969K,Spike_H655Y,N_R203K,Spike_V213G,Spike_G142D,Spike_A27S,Spike_Q954H,N_P13L,Spike_N501Y,Spike_P25del,N_R32del,NS3_T223I,Spike_T19I,M_Q19E,Spike_N440K,NSP4_T492I,Spike_N679K,Spike_N764K,NSP6_G107del,Spike_Y505H,Spike_D796Y,N_G204R,Spike_T478K,N_S413R,M_A63T,Spike_S371F,Spike_K417N,NSP13_R392C,Spike_T376A,NSP6_S106del,…
353	hCoV-19/Mozambique/CERI-KRISP-K037925/2022	EPI_ISL_11621090	2022-02-04	Africa / Mozambique / Nampula	Human	Other: Nampula		Female	28	unknown		Original	Nasopharyngeal and oropharyngeal swab		BA.2	GRA	(NSP5_P132H,NSP3_G489S,Spike_L24del,NSP4_T327I,Spike_S373P,Spike_H655Y,N_R203K,Spike_V213G,Spike_G142D,Spike_A27S,N_P13L,Spike_N501Y,Spike_P25del,N_R32del,NS3_T223I,Spike_T19I,M_Q19E,Spike_N440K,NSP4_T492I,Spike_N679K,Spike_Y505H,NSP6_G107del,Spike_D796Y,N_G204R,NSP14_L493F,Spike_T478K,N_S413R,M_A63T,Spike_S371F,NSP2_V157F,Spike_K417N,NSP13_R392C,Spike_T376A,NSP6_S106del,Spike_G339D,Spike_P681H,N…
354	hCoV-19/Mozambique/CERI-KRISP-K037923/2022	EPI_ISL_11621088	2022-02-04	Africa / Mozambique / Nampula	Human	Other: Nampula		Female	58	unknown		Original	Nasopharyngeal and oropharyngeal swab		BA.1.18	GRA	(NSP5_P132H,Spike_H69del,Spike_T95I,Spike_A67V,Spike_S373P,Spike_Q493R,Spike_N969K,Spike_H655Y,Spike_N856K,N_R203K,Spike_G142D,NSP3_A1892T,NS3_D155Y,N_P13L,NSP3_L1266I,Spike_N501Y,N_R32del,M_Q19E,Spike_N440K,NSP14_A96V,NSP4_T492I,NSP6_L105del,Spike_N679K,Spike_N764K,Spike_L212I,NSP6_G107del,Spike_Y505H,NSP6_I189V,Spike_T547K,M_D3G,Spike_D796Y,N_G204R,Spike_T478K,Spike_V143del,M_A63T,Spike_G496S,S…
355	hCoV-19/Mozambique/CERI-KRISP-K037915/2022	EPI_ISL_11621080	2022-01-18	Africa / Mozambique / Sofala	Human	Other: Sofala		Male	58	unknown		Original	Nasopharyngeal and oropharyngeal swab		Unassigned	GRA	(NSP5_P132H,NSP3_G489S,NSP13_R392C,Spike_K417N,Spike_L24del,NSP4_T327I,Spike_S373P,NSP6_S106del,Spike_H655Y,N_R203K,Spike_V213G,Spike_S371L,Spike_G142D,Spike_A27S,Spike_G339D,N_P13L,Spike_N501Y,Spike_P25del,N_R32del,NS3_T223I,Spike_T19I,Spike_P681H,NSP4_L264F,M_Q19E,Spike_N440K,N_S33del,NSP4_T492I,Spike_S375F,Spike_Q498R,Spike_N679K,Spike_N764K,Spike_S477N,NSP6_G107del,Spike_Y505H,N_E31del,NSP6_F…
356	hCoV-19/Mozambique/CERI-KRISP-K037922/2022	EPI_ISL_11621087	2022-01-31	Africa / Mozambique / Nampula	Human	Other: Nampula		Male	58	unknown		Original	Nasopharyngeal and oropharyngeal swab		BA.1.18	GRA	(NSP5_P132H,Spike_H69del,Spike_T95I,Spike_A67V,Spike_S373P,Spike_Q493R,Spike_H655Y,Spike_N856K,N_R203K,Spike_G142D,NSP3_A1892T,NS3_D155Y,N_P13L,Spike_N501Y,N_R32del,M_Q19E,Spike_N440K,NSP4_T492I,NSP6_L105del,Spike_N679K,Spike_L212I,NSP6_G107del,Spike_Y505H,NSP6_I189V,Spike_T547K,M_D3G,Spike_D796Y,N_G204R,Spike_T478K,Spike_V143del,M_A63T,Spike_G496S,Spike_K417N,NSP6_S106del,Spike_S371L,Spike_G339D…
357	hCoV-19/Mozambique/CERI-KRISP-K037924/2022	EPI_ISL_11621089	2022-02-04	Africa / Mozambique / Nampula	Human	Other: Nampula		Male	58	unknown		Original	Nasopharyngeal and oropharyngeal swab		Unassigned	GRA	(NSP5_P132H,Spike_H69del,Spike_T95I,Spike_A67V,NSP3_G489S,NSP4_T327I,Spike_S373P,Spike_Q493R,Spike_N969K,Spike_H655Y,N_R203K,Spike_G142D,Spike_Q954H,N_P13L,Spike_N501Y,N_R32del,M_Q19E,Spike_N440K,NSP4_T492I,Spike_N679K,Spike_N764K,NSP6_G107del,Spike_Y505H,M_D3G,Spike_D796Y,N_G204R,Spike_T478K,Spike_V143del,M_A63T,Spike_S371F,Spike_K417N,NSP6_S106del,Spike_G339D,NSP14_I42V,Spike_P681H,NSP4_L264F,S…
358	hCoV-19/Mozambique/CERI-KRISP-K037917/2022	EPI_ISL_11621082	2022-02-17	Africa / Mozambique / Sofala	Human	Other: Sofala		Male	61	unknown		Original	Nasopharyngeal and oropharyngeal swab		BA.2.16	GRA	(NSP5_P132H,NSP3_G489S,Spike_L24del,NSP4_T327I,Spike_S373P,Spike_Q493R,Spike_N969K,Spike_H655Y,N_R203K,Spike_V213G,Spike_G142D,Spike_A27S,N_P13L,Spike_N501Y,Spike_P25del,N_R32del,NS3_T223I,Spike_T19I,M_Q19E,Spike_N440K,NSP4_T492I,Spike_N679K,Spike_N764K,NSP6_G107del,Spike_Y505H,Spike_D796Y,N_G204R,Spike_T478K,N_S413R,M_A63T,Spike_S371F,Spike_K417N,NSP13_R392C,Spike_T376A,NSP6_S106del,Spike_G339D,…
359	hCoV-19/Mozambique/CERI-KRISP-K037920/2022	EPI_ISL_11621085	2022-01-18	Africa / Mozambique / Nampula	Human	Other: Nampula		Female	25	unknown		Original	Nasopharyngeal and oropharyngeal swab		Unassigned	GRA	(NSP5_P132H,NSP13_R392C,Spike_K417N,Spike_L24del,NSP4_T327I,Spike_S373P,NSP6_S106del,Spike_Q493R,N_R203K,Spike_V213G,Spike_S371L,Spike_G142D,Spike_A27S,Spike_G339D,N_P13L,Spike_N501Y,Spike_P25del,N_R32del,Spike_T19I,Spike_Y144del,M_Q19E,Spike_N440K,N_S33del,NSP4_T492I,Spike_S375F,NSP6_L105del,Spike_Q498R,Spike_S477N,NSP6_G107del,Spike_Y505H,N_E31del,NSP3_K38R,NS8_S67F,Spike_D796Y,Spike_E484A,N_G2…
360	hCoV-19/Mozambique/CERI-KRISP-K037916/2022	EPI_ISL_11621081	2022-02-17	Africa / Mozambique / Sofala	Human	Other: Sofala		Male	70	unknown		Original	Nasopharyngeal and oropharyngeal swab		BA.2	GRA	(NSP5_P132H,NSP3_G489S,Spike_L24del,NSP4_T327I,Spike_S373P,Spike_Q493R,Spike_N969K,Spike_H655Y,N_R203K,Spike_V213G,Spike_G142D,Spike_A27S,N_P13L,Spike_N501Y,Spike_P25del,N_R32del,NS3_T223I,Spike_T19I,M_Q19E,Spike_N440K,NSP4_T492I,Spike_N679K,Spike_N764K,NSP6_G107del,Spike_Y505H,Spike_D796Y,N_G204R,Spike_T478K,N_S413R,M_A63T,Spike_S371F,Spike_K417N,NSP13_R392C,Spike_T376A,NSP6_S106del,Spike_G339D,…
361	hCoV-19/Mozambique/CERI-KRISP-K037919/2022	EPI_ISL_11621084	2022-01-17	Africa / Mozambique / Sofala	Human	Other: Sofala		Female	19	unknown		Original	Nasopharyngeal and oropharyngeal swab		BA.2.10	GRA	(NSP5_P132H,NSP14_F431L,NSP3_G489S,Spike_L24del,NSP4_T327I,Spike_S373P,Spike_N969K,Spike_H655Y,N_R203K,Spike_V213G,Spike_G142D,NSP1_M85V,Spike_A27S,N_P13L,NSP1_H83del,Spike_N501Y,Spike_P25del,N_R32del,NS3_T223I,Spike_T19I,M_Q19E,Spike_N440K,NSP4_T492I,Spike_N679K,Spike_N764K,NSP6_G107del,Spike_Y505H,Spike_V341I,NSP1_V84del,Spike_D796Y,N_G204R,Spike_T478K,N_S413R,M_A63T,NSP6_L37F,Spike_S371F,NSP15…
362	hCoV-19/Mozambique/CERI-KRISP-K033874/2021	EPI_ISL_9418723	2021-12-08	Africa / Mozambique / Maputo Cidade / Kamavota	Human			Female	36	unknown		Original	Nasopharyngeal and oropharyngeal swab		BA.1.14	GRA	(NSP5_P132H,Spike_H69del,Spike_T95I,Spike_A67V,Spike_S373P,Spike_Q493R,Spike_N969K,Spike_H655Y,Spike_N856K,N_R203K,Spike_G142D,NSP3_A1892T,Spike_Q954H,N_P13L,NSP3_L1266I,Spike_N501Y,N_R32del,NSP9_T34I,M_Q19E,Spike_N440K,NSP6_L105del,Spike_N679K,Spike_N764K,Spike_L212I,NSP6_G107del,Spike_Y505H,NSP6_I189V,M_D3G,Spike_D796Y,N_G204R,Spike_T478K,Spike_V143del,M_A63T,Spike_G496S,NSP6_L37F,Spike_K417N,N…
363	hCoV-19/Mozambique/CERI-KRISP-K033852/2021	EPI_ISL_9418717	2021-12-08	Africa / Mozambique / Maputo Cidade / Kamubukwana	Human			Male	43	unknown		Original	Nasopharyngeal and oropharyngeal swab		BA.1	GRA	(NSP5_P132H,Spike_H69del,Spike_T95I,Spike_A67V,Spike_S373P,Spike_Q493R,Spike_N969K,Spike_H655Y,Spike_N856K,N_R203K,Spike_G142D,NSP3_A1892T,Spike_Q954H,N_P13L,NSP3_L1266I,Spike_N501Y,N_R32del,M_Q19E,Spike_N440K,NSP4_T492I,NSP6_L105del,Spike_N679K,Spike_N764K,Spike_L212I,NSP6_G107del,Spike_Y505H,NSP6_I189V,M_D3G,Spike_D796Y,N_G204R,Spike_T478K,Spike_V143del,M_A63T,Spike_G496S,Spike_K417N,NSP6_S106d…
364	hCoV-19/Mozambique/CERI-KRISP-K033887/2021	EPI_ISL_9418731	2021-12-11	Africa / Mozambique / Maputo Cidade / Maputo Cidade	Human			Female	24	unknown		Original	Nasopharyngeal and oropharyngeal swab		BA.1	GRA	(NSP5_P132H,Spike_H69del,Spike_T95I,NSP4_R112C,Spike_A67V,Spike_S373P,Spike_Q493R,Spike_N969K,Spike_H655Y,Spike_N856K,N_R203K,Spike_G142D,NSP3_A1892T,Spike_Q954H,N_P13L,NSP3_L1266I,Spike_N501Y,N_R32del,M_Q19E,Spike_N440K,NSP4_T492I,NSP6_L105del,Spike_N679K,Spike_N764K,Spike_L212I,NSP6_G107del,Spike_Y505H,NSP6_I189V,Spike_T547K,M_D3G,Spike_D796Y,N_G204R,Spike_T478K,Spike_V143del,M_A63T,Spike_G496S…
365	hCoV-19/Mozambique/CERI-KRISP-K033861/2021	EPI_ISL_9418714	2021-12-04	Africa / Mozambique / Gaza / Xai Xai	Human			Male	24	unknown		Original	Nasopharyngeal and oropharyngeal swab		BA.1.18	GRA	(NSP5_P132H,Spike_S373P,Spike_Q493R,Spike_N969K,Spike_H655Y,Spike_N856K,N_R203K,Spike_G142D,NSP3_A1892T,Spike_Q954H,N_P13L,Spike_N501Y,N_R32del,M_Q19E,Spike_N440K,NSP6_L105del,Spike_N679K,Spike_N764K,Spike_L212I,NSP6_G107del,Spike_Y505H,NSP6_I189V,M_D3G,Spike_D796Y,N_G204R,Spike_T478K,Spike_V143del,M_A63T,Spike_G496S,Spike_K417N,NSP6_S106del,Spike_S371L,Spike_G339D,NSP14_I42V,Spike_P681H,Spike_Y1…
366	hCoV-19/Mozambique/CERI-KRISP-K033846/2021	EPI_ISL_9418735	2021-12-08	Africa / Mozambique / Maputo Provincia / Maputo Provincia	Human			Male	30	unknown		Original	Nasopharyngeal and oropharyngeal swab		BA.1.14	GRA	(NSP5_P132H,Spike_S373P,Spike_Q493R,Spike_N969K,Spike_H655Y,Spike_N856K,N_R203K,NSP3_A1892T,Spike_Q954H,N_P13L,Spike_N501Y,N_R32del,M_Q19E,Spike_N440K,NSP6_L105del,Spike_N679K,Spike_N764K,Spike_L212I,Spike_Y505H,NSP6_G107del,NSP6_I189V,M_D3G,Spike_D796Y,N_G204R,Spike_T478K,M_A63T,Spike_G496S,NSP3_S1807F,Spike_K417N,NSP6_S106del,Spike_S371L,Spike_G339D,Spike_P681H,Spike_ins214EPE,N_S33del,Spike_S3…
367	hCoV-19/Mozambique/CERI-KRISP-K033870/2021	EPI_ISL_9418736	2021-12-06	Africa / Mozambique / Maputo Provincia / Marracuene	Human			Female	28	unknown		Original	Nasopharyngeal and oropharyngeal swab		BA.1.14	GRA	(NSP5_P132H,Spike_H69del,Spike_T95I,Spike_A67V,Spike_S373P,Spike_Q493R,Spike_N969K,Spike_H655Y,Spike_N856K,N_R203K,Spike_G142D,NSP3_A1892T,Spike_Q954H,N_P13L,Spike_N501Y,N_R32del,NSP9_T34I,M_Q19E,Spike_N440K,NSP6_L105del,Spike_N679K,Spike_N764K,Spike_L212I,NSP6_G107del,Spike_Y505H,NSP6_I189V,M_D3G,Spike_D796Y,N_G204R,Spike_T478K,Spike_V143del,M_A63T,Spike_G496S,Spike_K417N,NSP6_S106del,Spike_S371…
368	hCoV-19/Mozambique/CERI-KRISP-K033857/2021	EPI_ISL_9418718	2021-12-08	Africa / Mozambique / Maputo Cidade / Kampfumu	Human			Male	42	unknown		Original	Nasopharyngeal and oropharyngeal swab		BA.1.1.1	GRA	(NSP5_P132H,Spike_H69del,Spike_T95I,Spike_A67V,Spike_S373P,Spike_Q493R,Spike_N969K,Spike_H655Y,Spike_N856K,N_R203K,Spike_G142D,NSP3_A1892T,Spike_Q954H,N_P13L,NSP3_L1266I,Spike_N501Y,N_R32del,M_Q19E,Spike_N440K,NSP4_T492I,NSP6_L105del,Spike_N679K,Spike_N764K,Spike_L212I,NSP6_G107del,Spike_Y505H,Spike_R346K,NSP6_I189V,Spike_T547K,M_D3G,Spike_D796Y,N_G204R,Spike_T478K,Spike_V143del,M_A63T,Spike_G496…
369	hCoV-19/Mozambique/CERI-KRISP-K033872/2021	EPI_ISL_9418722	2021-12-08	Africa / Mozambique / Maputo Cidade / Kampfumu	Human			Female	30	unknown		Original	Nasopharyngeal and oropharyngeal swab		BA.3	GRA	(NSP5_P132H,Spike_H69del,Spike_T95I,NSP6_A88V,Spike_A67V,NSP3_G489S,NSP4_T327I,Spike_S373P,Spike_Q493R,Spike_N969K,Spike_H655Y,N_R203K,Spike_G142D,Spike_Q954H,N_P13L,Spike_N501Y,N_R32del,NS3_T223I,M_Q19E,Spike_N440K,NSP4_T492I,Spike_N679K,Spike_N764K,Spike_L212I,NSP6_G107del,Spike_Y505H,Spike_D796Y,N_G204R,Spike_T478K,N_S413R,Spike_V143del,M_A63T,Spike_S371F,Spike_K417N,NSP6_S106del,Spike_G339D,N…
370	hCoV-19/Mozambique/CERI-KRISP-K033878/2021	EPI_ISL_9418725	2021-12-11	Africa / Mozambique / Maputo Cidade / Maputo Cidade	Human			Male	37	unknown		Original	Nasopharyngeal and oropharyngeal swab		BA.2	GRA	(NSP5_P132H,NSP3_G489S,Spike_L24del,NSP4_T327I,Spike_S373P,Spike_Q493R,Spike_N969K,Spike_H655Y,N_R203K,Spike_G142D,Spike_A27S,Spike_Q954H,N_P13L,Spike_N501Y,Spike_P25del,N_R32del,NS3_T223I,Spike_T19I,M_Q19E,Spike_N440K,NSP4_T492I,Spike_N679K,Spike_N764K,NSP6_G107del,Spike_Y505H,Spike_D796Y,N_G204R,Spike_T478K,N_S413R,M_A63T,Spike_S371F,Spike_K417N,NSP13_R392C,Spike_T376A,NSP6_S106del,Spike_G339D,…
371	hCoV-19/Mozambique/CERI-KRISP-K033875/2021	EPI_ISL_9418724	2021-12-08	Africa / Mozambique / Maputo Cidade / Kamavota	Human			Female	39	unknown		Original	Nasopharyngeal and oropharyngeal swab		BA.1.17	GRA	(NSP5_P132H,Spike_H69del,Spike_T95I,Spike_A67V,Spike_S373P,Spike_Q493R,Spike_N969K,Spike_H655Y,Spike_N856K,N_R203K,Spike_G142D,NSP3_A1892T,Spike_Q954H,N_P13L,NSP3_L1266I,Spike_N501Y,N_R32del,M_Q19E,Spike_N440K,NSP4_T492I,NSP6_L105del,Spike_N679K,Spike_N764K,Spike_L212I,NSP6_G107del,Spike_Y505H,NSP6_I189V,M_D3G,Spike_D796Y,N_G204R,Spike_T478K,Spike_V143del,M_A63T,Spike_G496S,NSP3_V1069I,Spike_K417…
372	hCoV-19/Mozambique/CERI-KRISP-K033891/2021	EPI_ISL_9418733	2021-12-11	Africa / Mozambique / Maputo Cidade / Maputo Cidade	Human			Male	18	unknown		Original	Nasopharyngeal and oropharyngeal swab		BA.1.18	GRA	(NSP5_P132H,Spike_H69del,Spike_T95I,Spike_A67V,Spike_S373P,Spike_Q493R,Spike_N969K,Spike_H655Y,Spike_N856K,N_R203K,Spike_G142D,NSP3_A1892T,Spike_Q954H,N_P13L,NSP3_L1266I,Spike_N501Y,N_R32del,M_Q19E,Spike_N440K,NSP6_L105del,Spike_N679K,Spike_N764K,Spike_L212I,NSP6_G107del,Spike_Y505H,NSP6_I189V,M_D3G,Spike_D796Y,N_G204R,Spike_T478K,NS3_L15del,Spike_V143del,M_A63T,Spike_G496S,Spike_K417N,NSP6_S106d…
373	hCoV-19/Mozambique/CERI-KRISP-K033885/2021	EPI_ISL_9418729	2021-12-11	Africa / Mozambique / Maputo Cidade / Maputo Cidade	Human			Male	26	unknown		Original	Nasopharyngeal and oropharyngeal swab		BA.1.14	GRA	(NSP5_P132H,Spike_S373P,Spike_Q493R,Spike_N969K,Spike_H655Y,Spike_N856K,N_R203K,Spike_G142D,NSP3_A1892T,Spike_Q954H,N_P13L,Spike_N501Y,N_R32del,M_Q19E,Spike_N440K,NSP6_L105del,Spike_N679K,Spike_N764K,Spike_L212I,Spike_Y505H,NSP6_G107del,NSP6_I189V,M_D3G,Spike_D796Y,N_G204R,Spike_T478K,Spike_V143del,M_A63T,Spike_G496S,Spike_K417N,NSP3_P512L,NSP6_S106del,Spike_S371L,Spike_G339D,NSP14_I42V,Spike_P68…
374	hCoV-19/Mozambique/CERI-KRISP-K033892/2021	EPI_ISL_9418734	2021-12-11	Africa / Mozambique / Maputo Cidade / Maputo Cidade	Human			Female	29	unknown		Original	Nasopharyngeal and oropharyngeal swab		BA.1	GRA	(NSP5_P132H,Spike_H69del,Spike_T95I,Spike_A67V,Spike_S373P,Spike_Q493R,Spike_N969K,Spike_H655Y,Spike_N856K,N_R203K,Spike_G142D,NSP3_A1892T,Spike_Q954H,N_P13L,NSP3_L1266I,Spike_N501Y,N_R32del,M_Q19E,Spike_N440K,NSP4_T492I,NSP6_L105del,Spike_N679K,Spike_N764K,Spike_L212I,NSP6_G107del,Spike_Y505H,NSP2_G465S,NSP6_I189V,Spike_T547K,M_D3G,Spike_D796Y,N_G204R,Spike_T478K,Spike_V143del,M_A63T,Spike_G496S…
375	hCoV-19/Mozambique/CERI-KRISP-K033871/2021	EPI_ISL_9418721	2021-12-08	Africa / Mozambique / Maputo Cidade / Kamaxaquene	Human			Male	29	unknown		Original	Nasopharyngeal and oropharyngeal swab		BA.1.18	GRA	(NSP5_P132H,Spike_H69del,Spike_A67V,Spike_S373P,Spike_Q493R,Spike_N969K,Spike_H655Y,Spike_N856K,N_R203K,Spike_G142D,NSP3_A1892T,Spike_Q954H,N_P13L,Spike_N501Y,N_R32del,M_Q19E,Spike_N440K,NSP6_L105del,Spike_N679K,Spike_N764K,Spike_L212I,NSP6_G107del,Spike_Y505H,NSP6_I189V,M_D3G,Spike_D796Y,N_G204R,Spike_T478K,Spike_V143del,M_A63T,Spike_G496S,Spike_K417N,NSP6_S106del,Spike_S371L,Spike_G339D,NSP14_I…
376	hCoV-19/Mozambique/CERI-KRISP-K033867/2021	EPI_ISL_9418719	2021-12-08	Africa / Mozambique / Maputo Cidade / Kamubukwana	Human			Female	43	unknown		Original	Nasopharyngeal and oropharyngeal swab		BA.2	GRA	(NSP5_P132H,NSP3_G489S,Spike_L24del,NSP4_T327I,Spike_S373P,Spike_Q493R,Spike_N969K,Spike_H655Y,N_R203K,Spike_V213G,Spike_G142D,Spike_A27S,Spike_Q954H,N_P13L,Spike_N501Y,Spike_P25del,N_R32del,NS3_T223I,Spike_T19I,M_Q19E,Spike_N440K,NSP4_T492I,Spike_N679K,Spike_N764K,NSP6_G107del,Spike_Y505H,Spike_D796Y,N_G204R,Spike_T478K,N_S413R,M_A63T,Spike_S371F,Spike_K417N,NSP13_R392C,Spike_T376A,NSP6_S106del,…
377	hCoV-19/Mozambique/CERI-KRISP-K033882/2021	EPI_ISL_9418728	2021-12-11	Africa / Mozambique / Maputo Cidade / Kamavota	Human			Female	65	unknown		Original	Nasopharyngeal and oropharyngeal swab		BA.1.18	GRA	(NSP5_P132H,Spike_H69del,Spike_T95I,Spike_A67V,Spike_S373P,Spike_Q493R,Spike_N969K,Spike_H655Y,Spike_N856K,N_R203K,Spike_G142D,NSP3_A1892T,Spike_Q954H,N_P13L,Spike_N501Y,N_R32del,M_Q19E,Spike_N440K,NSP6_L105del,Spike_N679K,Spike_N764K,Spike_L212I,NSP6_G107del,Spike_Y505H,NSP2_G465S,NSP6_I189V,M_D3G,Spike_D796Y,N_G204R,Spike_T478K,Spike_V143del,M_A63T,Spike_G496S,Spike_K417N,NSP6_S106del,Spike_S37…
378	hCoV-19/Mozambique/CERI-KRISP-K033860/2021	EPI_ISL_9418713	2021-12-04	Africa / Mozambique / Gaza / Xai Xai	Human			Female	28	unknown		Original	Nasopharyngeal and oropharyngeal swab		BA.1.1.1	GRA	(NSP5_P132H,Spike_H69del,Spike_A67V,Spike_S373P,Spike_Q493R,Spike_N969K,Spike_H655Y,Spike_N856K,N_R203K,Spike_G142D,NSP3_A1892T,Spike_Q954H,N_P13L,Spike_N501Y,N_R32del,Spike_N440K,NSP6_L105del,Spike_N679K,Spike_N764K,Spike_L212I,NSP6_G107del,Spike_Y505H,Spike_R346K,NSP6_I189V,Spike_D796Y,N_G204R,Spike_T478K,Spike_V143del,M_A63T,Spike_G496S,Spike_K417N,NSP6_S106del,Spike_S371L,Spike_G339D,NSP14_I4…
379	hCoV-19/Mozambique/CERI-KRISP-K033888/2021	EPI_ISL_9418732	2021-12-11	Africa / Mozambique / Maputo Cidade / Maputo Cidade	Human			Female	41	unknown		Original	Nasopharyngeal and oropharyngeal swab		BA.1.18	GRA	(NSP5_P132H,Spike_H69del,Spike_T95I,Spike_A67V,Spike_S373P,Spike_Q493R,Spike_N969K,Spike_H655Y,Spike_N856K,N_R203K,Spike_G142D,NSP3_A1892T,Spike_Q954H,N_P13L,NSP3_L1266I,Spike_N501Y,N_R32del,M_Q19E,Spike_N440K,NSP4_T492I,NSP6_L105del,Spike_N679K,Spike_N764K,Spike_L212I,NSP6_G107del,Spike_Y505H,NSP6_I189V,Spike_T547K,M_D3G,Spike_D796Y,N_G204R,Spike_T478K,Spike_V143del,M_A63T,Spike_G496S,Spike_K417…
380	hCoV-19/Mozambique/CERI-KRISP-K033886/2021	EPI_ISL_9418730	2021-12-11	Africa / Mozambique / Maputo Cidade / Maputo Cidade	Human			Female	35	unknown		Original	Nasopharyngeal and oropharyngeal swab		BA.1.1.1	GRA	(NSP5_P132H,Spike_H69del,Spike_T95I,Spike_A67V,Spike_S373P,Spike_Q493R,Spike_N969K,Spike_H655Y,Spike_N856K,N_R203K,Spike_G142D,NSP3_A1892T,Spike_Q954H,N_P13L,NSP3_L1266I,Spike_N501Y,N_R32del,M_Q19E,Spike_N440K,NSP4_T492I,NSP6_L105del,Spike_N679K,Spike_N764K,Spike_L212I,NSP6_G107del,Spike_Y505H,Spike_R346K,NSP6_I189V,Spike_T547K,M_D3G,Spike_D796Y,N_G204R,Spike_T478K,Spike_V143del,M_A63T,Spike_G496…
381	hCoV-19/Mozambique/CERI-KRISP-K033862/2021	EPI_ISL_9418715	2021-12-07	Africa / Mozambique / Inhambane / Massinga	Human			Male	46	unknown		Original	Nasopharyngeal and oropharyngeal swab		BA.2	GRA	(NSP5_P132H,NSP3_G489S,Spike_L24del,NSP4_T327I,Spike_S373P,Spike_Q493R,Spike_N969K,Spike_H655Y,N_R203K,Spike_V213G,Spike_G142D,Spike_A27S,Spike_Q954H,N_P13L,Spike_N501Y,Spike_P25del,N_R32del,NS3_T223I,Spike_T19I,M_Q19E,Spike_N440K,NSP4_T492I,Spike_N679K,Spike_N764K,NSP6_G107del,Spike_Y505H,Spike_D796Y,N_G204R,Spike_T478K,N_S413R,M_A63T,Spike_S371F,Spike_K417N,NSP13_R392C,Spike_T376A,NSP6_S106del,…
382	hCoV-19/Mozambique/CERI-KRISP-K033880/2021	EPI_ISL_9418726	2021-12-11	Africa / Mozambique / Maputo Cidade / Maputo Cidade	Human			Male	31	unknown		Original	Nasopharyngeal and oropharyngeal swab		BA.1.14	GRA	(NSP5_P132H,Spike_H69del,Spike_T95I,Spike_A67V,Spike_S373P,Spike_Q493R,Spike_N969K,Spike_H655Y,Spike_N856K,N_R203K,Spike_G142D,NSP3_A1892T,Spike_Q954H,N_P13L,NSP3_L1266I,Spike_N501Y,N_R32del,NSP9_T34I,M_Q19E,Spike_N440K,NSP6_L105del,Spike_N679K,Spike_N764K,Spike_L212I,NSP6_G107del,Spike_Y505H,NSP2_G465S,NSP6_I189V,M_D3G,Spike_D796Y,N_G204R,Spike_T478K,Spike_V143del,M_A63T,Spike_G496S,NSP3_A1305T,…
383	hCoV-19/Mozambique/CERI-KRISP-K033850/2021	EPI_ISL_9418716	2021-12-08	Africa / Mozambique / Maputo Cidade / Maputo Cidade	Human			Female	30	unknown		Original	Nasopharyngeal and oropharyngeal swab		BA.1	GRA	(NSP5_P132H,Spike_H69del,Spike_T95I,Spike_A67V,Spike_S373P,Spike_Q493R,Spike_N969K,Spike_H655Y,Spike_N856K,N_R203K,Spike_G142D,NSP3_A1892T,Spike_Q954H,N_P13L,Spike_N501Y,N_R32del,M_Q19E,Spike_N440K,NSP6_L105del,Spike_N679K,Spike_N764K,Spike_L212I,NSP6_G107del,Spike_Y505H,NSP6_I189V,M_D3G,Spike_D796Y,N_G204R,Spike_T478K,Spike_V143del,M_A63T,Spike_G496S,Spike_K417N,NSP6_S106del,Spike_S371L,Spike_G3…
384	hCoV-19/Mozambique/CERI-KRISP-K033881/2021	EPI_ISL_9418727	2021-12-11	Africa / Mozambique / Maputo Cidade / Kamaxaquene	Human			Female	59	unknown		Original	Nasopharyngeal and oropharyngeal swab		BA.1	GRA	(NSP5_P132H,Spike_H69del,Spike_T95I,Spike_A67V,Spike_S373P,Spike_Q493R,Spike_N969K,Spike_H655Y,Spike_N856K,N_R203K,Spike_G142D,NSP3_A1892T,Spike_Q954H,N_P13L,Spike_N501Y,N_R32del,M_Q19E,Spike_N440K,NSP6_L105del,Spike_N679K,Spike_N764K,Spike_L212I,NSP6_G107del,Spike_Y505H,NSP6_I189V,Spike_T547K,M_D3G,Spike_D796Y,N_G204R,Spike_T478K,Spike_V143del,M_A63T,Spike_G496S,Spike_K417N,NSP6_S106del,Spike_S3…
385	hCoV-19/Mozambique/COV-2156-A1803/2021	EPI_ISL_5822667	2021-04-05	Africa / Mozambique / Sofala	Human			Female	unknown	unknown		Original			B	O	(N_G215C,N_R203M)
386	hCoV-19/Mozambique/COV-2374-A2023/2021	EPI_ISL_5822564	2021-04-01	Africa / Mozambique / Nampula	Human			Male	31	unknown		Original			B.1.351	GH	(E_P71L,NSP3_K837N,Spike_K417N,NSP6_S106del,NSP13_V98F,Spike_E484K,NSP2_E570K,Spike_A701V,Spike_N501Y,Spike_A243del,Spike_L18F,Spike_D215G,NSP3_T1288I,NSP6_G107del,N_T205I,NSP6_F108del,NS3_Q57H,NSP2_T85I,Spike_D80A,Spike_A1020S,NSP12_P323L,NSP5_K90R,Spike_D614G,NS3_G49S,NS3_S171L)
387	hCoV-19/Mozambique/COV-2139-A1786/2021	EPI_ISL_5822549	2021-06-22	Africa / Mozambique / Niassa	Human			Female	33	unknown		Original			B.1.351	GH	(E_P71L,NSP3_K837N,Spike_K417N,NSP6_S106del,Spike_E484K,N_P13S,Spike_A701V,Spike_N501Y,NSP14_V125F,Spike_A243del,Spike_L18F,Spike_D215G,NSP3_G1273C,NSP6_G107del,N_T205I,NSP6_F108del,NS3_Q57H,Spike_A1078S,NSP2_T85I,Spike_D80A,NSP12_P323L,NSP5_K90R,Spike_D614G,NS3_S171L)
388	hCoV-19/Mozambique/COV-2346-A1995/2021	EPI_ISL_5822559	2021-05-29	Africa / Mozambique / Maputo Provincia	Human			Male	38	unknown		Original			B.1.351	GH	(E_P71L,NSP3_K837N,Spike_K417N,NS8_I121L,NSP6_S106del,Spike_E484K,Spike_A701V,Spike_N501Y,N_R195T,Spike_A243del,Spike_D215G,NS7a_T28I,NS3_C133S,NSP6_G107del,N_T205I,NSP6_F108del,NSP3_T1189A,NS3_Q57H,NSP2_T85I,NSP12_D740Y,Spike_D80A,NSP12_P323L,NSP5_K90R,Spike_D614G,NS3_S171L)
389	hCoV-19/Mozambique/COV-2354-A2003/2021	EPI_ISL_5822561	2021-05-22	Africa / Mozambique / Niassa	Human			Male	21	unknown		Original			B.1.351	GH	(Spike_L18F,NSP3_S794L,Spike_D215G,E_P71L,NSP3_K837N,Spike_K417N,NSP6_G107del,NSP6_S106del,Spike_E484K,N_T205I,NSP6_F108del,NS3_Q57H,Spike_A701V,NSP2_T85I,Spike_D80A,Spike_N501Y,NSP12_L829F,NSP12_P323L,NSP5_K90R,Spike_D614G,Spike_A243del,NS3_S171L)
390	hCoV-19/Mozambique/COV-2362-A2011/2021	EPI_ISL_5822562	2021-05-23	Africa / Mozambique / Maputo Cidade	Human			Female	38	unknown		Original			B.1.351	GH	(Spike_G75V,E_P71L,NSP3_K837N,Spike_K417N,NS8_I121L,NSP6_S106del,Spike_E484K,Spike_A701V,Spike_N501Y,NSP13_P172S,NS3_G172C,E_A41S,Spike_A243del,N_L382F,Spike_D215G,NSP6_G107del,N_T205I,NSP6_F108del,NSP3_T725I,NS3_Q57H,NSP2_T85I,Spike_D80A,NSP12_P323L,NSP5_K90R,Spike_D614G,NS3_S171L)
391	hCoV-19/Mozambique/COV-2084-A1707/2021	EPI_ISL_5822570	2021-06-21	Africa / Mozambique / Tete	Human			Female	23	unknown		Original			AY.6	GK	(N_G215C,N_D63G,N_R203M,NSP12_G671S,NSP16_M270I,NS3_S26L,NSP2_P129S,Spike_P681R,Spike_R158del,NSP3_P1228L,NS7a_V82A,NSP2_D511N,NSP3_A488S,Spike_F157del,NSP4_T492I,NSP14_A394V,Spike_T19R,NS7a_T120I,N_D377Y,M_I82T,Spike_D950N,NS7b_T40I,NSP13_P77L,Spike_E156G,NSP3_P1469S,Spike_T478K,NSP6_T77A,NS8_G66S,NSP12_P323L,Spike_D614G,NSP4_V167L,Spike_L452R,NSP13_E365D)
392	hCoV-19/Mozambique/COV-2089-A1712/2021	EPI_ISL_5822573	2021-06-21	Africa / Mozambique / Tete	Human			Male	28	unknown		Original			AY.6	GK	(N_G215C,N_D63G,N_R203M,NSP12_G671S,N_H300Y,NS3_S26L,Spike_P681R,Spike_R158del,NSP3_P1228L,NS7a_V82A,NSP2_D511N,NSP3_A488S,Spike_F157del,NSP4_T492I,NSP14_A394V,Spike_T19R,NS7a_T120I,N_D377Y,M_I82T,Spike_D950N,NS7b_T40I,NSP13_P77L,Spike_E156G,NSP3_P1469S,Spike_T478K,NSP6_T77A,NS8_G66S,NSP12_P323L,Spike_D614G,Spike_L452R,NSP4_V167L,NSP13_E365D)
393	hCoV-19/Mozambique/COV-2095-A1718/2021	EPI_ISL_5822578	2021-06-21	Africa / Mozambique / Tete	Human			Female	0	unknown		Original			AY.6	GK	(N_G215C,N_D63G,N_R203M,NSP12_G671S,NS3_S26L,Spike_P681R,Spike_R158del,NSP3_P1228L,NS3_G18V,NS7a_V82A,NSP2_D511N,NSP3_A488S,Spike_F157del,NSP4_T492I,NSP14_A394V,Spike_T19R,NS7a_T120I,N_D377Y,M_I82T,Spike_D950N,NS7b_T40I,NSP13_P77L,Spike_E156G,NSP3_P1469S,Spike_T478K,NSP6_T77A,NS8_G66S,NSP12_P323L,Spike_D614G,NSP4_V167L,Spike_L452R,NSP13_E365D)
394	hCoV-19/Mozambique/COV-2169-A1816/2021	EPI_ISL_5822593	2021-06-16	Africa / Mozambique / Tete	Human			Female	31	unknown		Original			B.1.617.2	GK	(NS7a_L116F,N_D63G,N_R203M,NSP12_G671S,NSP2_P129L,NS3_S26L,NSP14_P46L,Spike_P681R,Spike_R158del,NS7a_V82A,Spike_F157del,Spike_T19R,NS7a_T120I,N_D377Y,M_I82T,NSP6_V149A,Spike_D950N,NSP3_P822L,NSP13_P77L,Spike_E156G,NSP4_A446V,Spike_T478K,NSP12_P323L,NS3_Q57R,Spike_D614G,Spike_L452R)
395	hCoV-19/Mozambique/COV-2190-A1837/2021	EPI_ISL_5822600	2021-06-18	Africa / Mozambique / Tete	Human			Female	25	unknown		Original			AY.6	GK	(N_G215C,N_D63G,N_R203M,NSP12_G671S,NS3_S26L,Spike_P681R,Spike_R158del,NSP3_P1228L,NSP3_E1650Z,NS7a_V82A,NSP2_D511N,NSP3_A488S,Spike_F157del,NSP4_T492I,NSP14_A394V,Spike_T19R,NS7a_T120I,N_D377Y,M_I82T,Spike_D950N,NS7b_T40I,NSP3_P402L,NSP13_P77L,Spike_E156G,NSP3_P1469S,Spike_T478K,NSP6_T77A,NSP15_Q187H,NSP12_P323L,Spike_D614G,NSP4_V167L,Spike_L452R,NSP13_E365D)
396	hCoV-19/Mozambique/COV-2229-A1877/2021	EPI_ISL_5822622	2021-06-21	Africa / Mozambique / Tete	Human			Female	34	unknown		Original			AY.6	GK	(N_G215C,N_D63G,N_R203M,NSP12_G671S,NS3_S26L,Spike_P681R,Spike_R158del,NSP3_P1228L,NS7a_V82A,NSP2_D511N,NSP3_A488S,Spike_F157del,NSP4_T492I,NSP14_A394V,Spike_T19R,NS7a_T120I,N_D377Y,M_I82T,Spike_D950N,NS7b_T40I,NSP13_P77L,Spike_E156G,NSP3_P1469S,NSP4_F322S,Spike_T478K,NSP6_T77A,NSP12_P323L,Spike_D614G,NSP4_V167L,Spike_L452R,NSP13_E365D)
397	hCoV-19/Mozambique/INS-K008140/2021	EPI_ISL_964918	2021-01-14	Africa / Mozambique / Inhambane / Inhambane	Human			Female	23	unknown		Original	Oropharyngeal swab		B.1.1.375	GR	(Spike_S689R,NSP5_G15S,NSP13_S264I,NSP6_G107del,NSP6_S106del,N_R203K,NSP3_T428I,NSP6_F108del,NSP15_V35F,N_G204R,NSP3_A85D,N_Q384H,NSP12_P323L,NSP5_K90R,Spike_D614G,NS8_R52K,NS8_T12S,N_D144H)
398	hCoV-19/Mozambique/INS-K008138/2021	EPI_ISL_964919	2021-01-15	Africa / Mozambique / Inhambane / Inhambane	Human			Male	61	unknown		Original	Oropharyngeal swab		B.1.1.375	GR	(Spike_S689R,NSP5_G15S,NSP13_S264I,N_R203K,NSP3_T428I,NSP15_V35F,N_G204R,NSP3_A85D,N_Q384H,NSP12_P323L,NSP5_K90R,Spike_D614G,NS8_R52K,NS8_T12S,N_D144H)
399	hCoV-19/Mozambique/INS-K008134/2021	EPI_ISL_964920	2021-01-16	Africa / Mozambique / Maputo / Maputo City	Human			Female	22	unknown		Original	Oropharyngeal swab		B.1.1	GR	(NS7b_M24I,N_R203K,NSP3_E122D,NS3_R126S,NS3_L127F,N_G204R,NSP12_S27I,NSP12_P323L,Spike_D614G,NSP2_G173V,NSP2_S305N,NSP16_I128V,NSP14_P297S,NSP8_Y138H,NSP3_S1396A,NSP14_M501I)
400	hCoV-19/Mozambique/INS-K008149/2021	EPI_ISL_964921	2021-01-14	Africa / Mozambique / Inhambane / Inhambane	Human			Female	18	unknown		Original	Oropharyngeal swab		B.1.351	O	(E_P71L,NSP3_A58del,NSP3_K837N,Spike_K417N,NSP6_S106del,Spike_E484K,NSP3_A60del,Spike_A701V,Spike_N501Y,Spike_A243del,Spike_L18F,Spike_D215G,NSP3_D59del,Spike_L244del,NSP6_G107del,N_T205I,NSP6_F108del,Spike_L242del,NS3_Q57H,NSP3_V61del,NSP2_T85I,Spike_D80A,NS3_W131L,NSP12_P323L,NSP5_K90R,Spike_D614G,Spike_P793L,NS3_S171L)
401	hCoV-19/Mozambique/INS-K008131/2021	EPI_ISL_964922	2021-01-16	Africa / Mozambique / Maputo / Maputo City	Human			Male	unknown	unknown		Original	Oropharyngeal swab		B.1.351	GH	(E_P71L,NSP3_K837N,Spike_K417N,NS8_I121L,NSP6_S106del,Spike_E484K,M_K162N,Spike_A701V,NS7b_E33stop,NSP3_C926S,Spike_N501Y,Spike_A243del,Spike_D215G,Spike_L244del,NSP6_G107del,N_T205I,NSP6_F108del,Spike_L242del,NS3_V88L,NS3_Q57H,NSP2_T85I,Spike_D80A,NSP12_P323L,NSP5_K90R,Spike_D614G,NSP13_T588I,NS3_S171L)
402	hCoV-19/Mozambique/INS-K008150/2021	EPI_ISL_964923	2021-01-15	Africa / Mozambique / Inhambane / Inhambane	Human			Female	18	unknown		Original	Oropharyngeal swab		B.1.351	GH	(E_P71L,NSP3_K837N,Spike_K417N,NSP6_S106del,Spike_E484K,N_P13S,Spike_A701V,Spike_N501Y,Spike_A243del,Spike_L18F,Spike_D215G,NSP3_Y1463T,Spike_L244del,NSP6_G107del,NSP3_C1464S,N_T205I,NSP6_F108del,Spike_L242del,NS3_Q57H,NSP2_T85I,Spike_A522S,Spike_D80A,NSP12_P323L,NSP5_K90R,Spike_D614G,NS3_S171L)
403	hCoV-19/Mozambique/INS-K008126/2021	EPI_ISL_964924	2021-01-08	Africa / Mozambique / Maputo	Human			Male	40	unknown		Original	Oropharyngeal swab		B.1.351	GH	(E_P71L,NSP3_K837N,Spike_K417N,NSP6_S106del,Spike_E484K,NS3_L65F,Spike_A701V,Spike_N501Y,Spike_A243del,Spike_D215G,Spike_L244del,NSP6_G107del,NSP6_L125F,N_T205I,NSP6_F108del,NSP13_Y253H,Spike_L242del,NS3_Q57H,NSP2_T85I,NSP3_T275A,Spike_D80A,NSP12_P323L,NSP5_K90R,Spike_D614G,NS3_S171L)
404	hCoV-19/Mozambique/INS-K008147/2021	EPI_ISL_964925	2021-01-16	Africa / Mozambique / Maputo	Human			Female	60	unknown		Original	Oropharyngeal swab		B.1.351	GH	(E_P71L,NSP3_K837N,Spike_K417N,NSP6_S106del,Spike_E484K,Spike_A701V,Spike_N501Y,NS3_V202L,NSP4_L264F,Spike_A243del,Spike_D215G,Spike_L244del,NSP6_G107del,N_T205I,NSP6_F108del,Spike_L242del,NS3_W45L,NS3_Q57H,NSP2_T85I,Spike_D80A,NSP12_P323L,NSP5_K90R,Spike_D614G,NS3_S171L)
405	hCoV-19/Mozambique/INS-K008160/2021	EPI_ISL_964926	2021-01-15	Africa / Mozambique / Maputo	Human			Female	73	unknown		Original	Oropharyngeal swab		B.1.351	GH	(E_P71L,NSP3_K837N,Spike_K417N,NSP6_S106del,Spike_E484K,Spike_A701V,Spike_N501Y,Spike_A243del,Spike_L18F,Spike_D215G,Spike_L244del,NSP6_G107del,NSP14_V290F,N_T205I,NSP6_F108del,Spike_L242del,NS3_Q57H,NSP2_T85I,Spike_D80A,NS3_W131L,NSP12_P323L,NSP5_K90R,Spike_D614G,NS3_S171L)
406	hCoV-19/Mozambique/INS-K008166/2021	EPI_ISL_964927	2021-01-17	Africa / Mozambique / Maputo	Human			Female	44	unknown		Original	Oropharyngeal swab		B.1.351	GH	(Spike_D215G,E_P71L,NSP3_K837N,Spike_K417N,Spike_L244del,NSP6_G107del,NSP6_S106del,Spike_E484K,N_T205I,NSP6_F108del,Spike_L242del,NS3_Q57H,Spike_A701V,NSP2_T85I,Spike_D80A,Spike_N501Y,NSP12_P323L,NSP5_K90R,Spike_D614G,NSP13_T588I,Spike_A243del,NS3_S171L)
407	hCoV-19/Mozambique/INS-K008171/2021	EPI_ISL_964928	2021-01-16	Africa / Mozambique / Maputo	Human			Female	41	unknown		Original	Oropharyngeal swab		B.1.351	GH	(E_P71L,NSP3_K837N,Spike_K417N,NSP6_S106del,Spike_E484K,Spike_A701V,Spike_N501Y,NSP2_S263F,Spike_A243del,Spike_L18F,Spike_D215G,Spike_L244del,NSP6_G107del,N_T205I,NSP6_F108del,Spike_L242del,NS3_Q57H,NSP2_T85I,Spike_D80A,NSP12_P323L,NSP5_K90R,Spike_D614G,NS3_S171L)
408	hCoV-19/Mozambique/INS-K008143/2021	EPI_ISL_964929	2021-01-15	Africa / Mozambique / Inhambane / Inhambane	Human			Female	22	unknown		Original	Oropharyngeal swab		B.1.351	GH	(E_P71L,NSP2_T160I,NSP3_K837N,Spike_K417N,NSP6_S106del,Spike_E484K,Spike_A701V,Spike_N501Y,Spike_A243del,Spike_L18F,Spike_D215G,Spike_L244del,NSP6_G107del,N_T205I,NSP6_F108del,Spike_L242del,NS3_Q57H,NSP2_T85I,Spike_D80A,NS3_W131L,NSP12_P323L,NSP5_K90R,Spike_D614G,NS3_S171L)
409	hCoV-19/Mozambique/INS-K008145/2021	EPI_ISL_964930	2021-01-15	Africa / Mozambique / Inhambane / Inhambane	Human			Female	34	unknown		Original	Oropharyngeal swab		B.1.351	GH	(E_P71L,NSP3_K837N,Spike_K417N,NSP6_S106del,Spike_E484K,NS3_L65F,Spike_A701V,Spike_N501Y,Spike_A243del,Spike_D215G,Spike_L244del,NSP6_G107del,NSP6_L125F,N_T205I,NSP6_F108del,NSP13_Y253H,Spike_L242del,NS3_Q57H,NSP2_T85I,NSP3_T275A,Spike_D80A,NSP12_P323L,NSP5_K90R,Spike_D614G,NS3_S171L)
410	hCoV-19/Mozambique/INS-K008154/2021	EPI_ISL_964932	2021-01-14	Africa / Mozambique / Inhambane / Inhambane	Human			Male	18	unknown		Original	Oropharyngeal swab		B.1.351	GH	(E_P71L,NSP4_S34F,NSP3_K837N,Spike_K417N,NSP3_T1336I,NSP6_S106del,Spike_E484K,Spike_A701V,Spike_N501Y,Spike_A243del,Spike_L18F,Spike_D215G,Spike_L244del,NSP6_G107del,N_T205I,NSP6_F108del,Spike_L242del,NS3_Q57H,NSP2_T85I,Spike_D80A,NSP12_P323L,NSP5_K90R,Spike_D614G,NS3_S171L)
411	hCoV-19/Mozambique/INS-K008173/2021	EPI_ISL_964942	2021-01-16	Africa / Mozambique / Maputo / Maputo City	Human			Female	26	unknown		Original	Oropharyngeal swab		B.1.351	GH	(E_P71L,Spike_P809S,NSP3_K837N,Spike_K417N,NSP6_S106del,Spike_E484K,Spike_A701V,NSP3_D1774A,Spike_N501Y,Spike_A243del,Spike_D215G,Spike_L141F,Spike_L244del,NSP6_G107del,N_T205I,NSP6_F108del,Spike_L242del,NS3_Q57H,NSP2_T85I,Spike_D80A,NSP12_P323L,NSP5_K90R,Spike_D614G,NS3_S171L)
412	hCoV-19/Mozambique/INS-K008137/2021	EPI_ISL_964945	2021-01-15	Africa / Mozambique / Inhambane / Inhambane	Human			Male	42	unknown		Original	Oropharyngeal swab		C.1.1	GR	(Spike_M1237I,Spike_S689R,Spike_S477N,NSP5_G15S,N_R203K,NS3_L86F,NSP3_T428I,Spike_A688S,N_G204R,N_Q384H,NSP3_L1244F,NSP12_P323L,NSP13_T413I,Spike_D614G,NS8_R52K,NS8_P93L)
413	hCoV-19/Mozambique/INS-K008128/2021	EPI_ISL_964934	2021-01-16	Africa / Mozambique / Maputo / Maputo City	Human			Female	6	unknown		Original	Oropharyngeal swab		B.1.351	GH	(NSP3_E1025D,E_P71L,NSP3_K837N,Spike_K417N,NSP6_S106del,Spike_E484K,NS7a_K53T,Spike_A701V,NSP12_A656S,Spike_N501Y,NSP15_D300N,Spike_A243del,NSP3_A256T,Spike_D215G,NSP2_T153M,NSP12_Q81K,Spike_L244del,NSP6_G107del,N_T205I,NSP6_F108del,Spike_L242del,NS3_Q57H,NSP2_T85I,Spike_D80A,NSP12_P323L,NSP5_K90R,Spike_D614G,NS3_S171L)
414	hCoV-19/Mozambique/INS-K008133/2021	EPI_ISL_964937	2021-01-16	Africa / Mozambique / Maputo / Maputo City	Human			Female	29	unknown		Original	Oropharyngeal swab		B.1.351	GH	(Spike_D215G,E_P71L,NSP3_K837N,Spike_K417N,Spike_L244del,NSP6_G107del,NSP6_S106del,Spike_E484K,N_T205I,NSP6_F108del,Spike_L242del,NS3_Q57H,Spike_A701V,NSP2_T85I,Spike_D80A,Spike_N501Y,NS3_A143V,NSP12_P323L,NSP5_K90R,Spike_D614G,Spike_A243del,NS3_S171L)
415	hCoV-19/Mozambique/INS-K008161/2021	EPI_ISL_964938	2021-01-22	Africa / Mozambique / Maputo / Maputo City	Human			Male	31	unknown		Original	Oropharyngeal swab		B.1.351	GH	(E_P71L,NSP3_K837N,NSP13_S263F,Spike_K417N,NSP6_S106del,Spike_E484K,Spike_A701V,Spike_N501Y,Spike_A672V,Spike_A243del,Spike_L18F,Spike_D215G,Spike_L244del,NSP6_G107del,N_T205I,NSP6_F108del,Spike_L242del,NS3_Q57H,NSP2_T85I,Spike_D80A,NS3_W131L,NSP12_P323L,NSP5_K90R,Spike_D614G,Spike_P793L,NS3_S171L)
416	hCoV-19/Mozambique/INS-K008146/2021	EPI_ISL_964931	2021-01-15	Africa / Mozambique / Inhambane / Inhambane	Human			Female	32	unknown		Original	Oropharyngeal swab		B.1.351	GH	(Spike_D215G,E_P71L,NSP3_K837N,Spike_K417N,Spike_L244del,NSP6_G107del,NSP6_S106del,Spike_E484K,N_T205I,NSP6_F108del,NSP10_T58I,Spike_L242del,NS3_Q57H,Spike_A701V,NSP2_T85I,Spike_D80A,Spike_N501Y,NSP12_P323L,NSP5_K90R,Spike_D614G,Spike_A243del,NS3_S171L)
417	hCoV-19/Mozambique/INS-K008130/2021	EPI_ISL_964935	2021-01-16	Africa / Mozambique / Maputo / Maputo City	Human			Male	45	unknown		Original	Oropharyngeal swab		B.1.351	GH	(E_P71L,NSP3_K837N,Spike_K417N,NS3_L73F,NSP6_S106del,Spike_E484K,Spike_A701V,NSP6_V194F,Spike_N501Y,Spike_A243del,Spike_L18F,N_D377Y,Spike_D215G,Spike_L244del,NSP6_G107del,N_T205I,NSP6_F108del,Spike_L242del,NS3_Q57H,NSP2_T85I,Spike_D80A,NSP12_P323L,NSP5_K90R,Spike_D614G,NS3_S171L)
418	hCoV-19/Mozambique/INS-K008162/2021	EPI_ISL_964939	2021-01-15	Africa / Mozambique / Maputo / Maputo City	Human			Male	37	unknown		Original	Oropharyngeal swab		B.1.351	GH	(Spike_V1264L,E_P71L,NSP3_K837N,Spike_K417N,NSP6_S106del,Spike_E484K,N_P13S,Spike_A701V,Spike_N501Y,Spike_A243del,Spike_L18F,Spike_D215G,Spike_L244del,NSP6_G107del,N_T205I,NSP6_F108del,Spike_L242del,NS3_Q57H,NSP2_T85I,Spike_D80A,NSP12_P323L,NSP5_K90R,Spike_D614G,NS3_S171L)
419	hCoV-19/Mozambique/INS-K008142/2021	EPI_ISL_964946	2021-01-15	Africa / Mozambique / Inhambane / Inhambane	Human			Male	34	unknown		Original	Oropharyngeal swab		C.1.1	GR	(Spike_M1237I,Spike_S689R,Spike_S477N,NSP5_G15S,N_R203K,NS3_L86F,NSP3_T428I,Spike_A688S,N_G204R,N_Q384H,NSP3_L1244F,NSP12_P323L,NSP13_T413I,Spike_D614G,NS8_R52K,NS8_P93L)
420	hCoV-19/Mozambique/INS-K008157/2021	EPI_ISL_964933	2021-01-14	Africa / Mozambique / Inhambane / Inhambane	Human			Female	31	unknown		Original	Oropharyngeal swab		B.1.351	GH	(E_P71L,NSP3_K837N,Spike_K417N,NSP6_S106del,Spike_E484K,NS3_L65F,Spike_A701V,Spike_N501Y,Spike_A243del,NS8_C83F,Spike_D215G,Spike_L244del,NSP6_G107del,NSP6_L125F,N_T205I,NSP6_F108del,NSP13_Y253H,Spike_L242del,NS3_Q57H,NSP2_T85I,NSP3_T275A,Spike_D80A,NSP12_P323L,NSP5_K90R,Spike_D614G,NS3_S171L)
421	hCoV-19/Mozambique/INS-K008132/2021	EPI_ISL_964936	2021-01-16	Africa / Mozambique / Maputo / Maputo City	Human			Female	42	unknown		Original	Oropharyngeal swab		B.1.351	GH	(E_P71L,NSP3_K837N,Spike_K417N,NSP6_S106del,Spike_E484K,Spike_A701V,Spike_N501Y,NSP3_L689F,Spike_A243del,Spike_D215G,NSP3_S794L,Spike_L244del,NSP6_G107del,N_T205I,NSP6_F108del,Spike_L242del,NS3_Q57H,NSP2_T85I,Spike_D80A,NSP12_P323L,NSP5_K90R,Spike_D614G,NS3_S171L,Spike_A653V)
422	hCoV-19/Mozambique/INS-K008170/2021	EPI_ISL_964941	2021-01-14	Africa / Mozambique / Maputo / Maputo City	Human			Female	25	unknown		Original	Oropharyngeal swab		B.1.351	GH	(E_P71L,NSP3_K837N,Spike_K417N,NSP6_S106del,Spike_E484K,Spike_A701V,Spike_N501Y,Spike_A243del,Spike_D215G,NSP3_S794L,Spike_L244del,NSP6_G107del,N_T205I,NSP6_F108del,Spike_L242del,NS3_Q57H,NSP2_T85I,NSP12_A449V,Spike_T478K,Spike_D80A,NSP1_V111M,NSP12_P323L,NSP5_K90R,Spike_D614G,NS3_S171L)
423	hCoV-19/Mozambique/INS-K008163/2021	EPI_ISL_964940	2021-01-14	Africa / Mozambique / Maputo / Maputo City	Human			Male	32	unknown		Original	Oropharyngeal swab		B.1.351	GH	(E_P71L,NSP3_K837N,Spike_K417N,NSP6_S106del,Spike_E484K,Spike_A701V,Spike_N501Y,NSP3_Q203H,Spike_A243del,Spike_L18F,Spike_D215G,Spike_L244del,NSP6_G107del,Spike_I128V,N_T205I,NSP6_F108del,Spike_L242del,NS3_Q57H,NSP2_T85I,Spike_D80A,NS3_W131L,NSP12_P323L,NSP5_K90R,Spike_D614G,NSP6_L37F,NS3_S171L)
424	hCoV-19/Mozambique/INS-K008167/2021	EPI_ISL_964948	2021-01-22	Africa / Mozambique / Maputo / Maputo City	Human			Female	35	unknown		Original	Oropharyngeal swab		B.1.1.375	GR	(NSP3_Q380H,Spike_S689R,Spike_S477N,NSP5_G15S,NSP13_S264I,N_R203K,NSP3_T428I,NS6_D6A,NSP15_V182I,Spike_L5F,N_G204R,NSP7_V16A,N_Q384H,NSP7_M75I,NSP12_P323L,Spike_D614G,NS8_R52K)
425	hCoV-19/Mozambique/INS-K008135/2021	EPI_ISL_964943	2021-01-15	Africa / Mozambique / Inhambane / Inhambane	Human			Female	19	unknown		Original	Oropharyngeal swab		C.1.1	GR	(Spike_M1237I,Spike_S689R,Spike_S477N,NSP5_G15S,N_R203K,NS3_L86F,NSP3_T428I,Spike_A688S,N_G204R,N_Q384H,NSP3_L1244F,NSP12_P323L,NSP13_T413I,Spike_D614G,NS8_R52K,NS8_P93L)
426	hCoV-19/Mozambique/INS-K008144/2021	EPI_ISL_964947	2021-01-15	Africa / Mozambique / Inhambane / Inhambane	Human			Male	unknown	unknown		Original	Oropharyngeal swab		C.1.1	GR	(Spike_M1237I,Spike_S689R,Spike_S477N,NSP5_G15S,N_R203K,NS3_L86F,NSP3_T428I,Spike_A688S,N_G204R,N_Q384H,NSP3_L1244F,NSP12_P323L,NSP13_T413I,Spike_D614G,NS8_R52K,NS8_P93L)
427	hCoV-19/Mozambique/CERI-KRISP-K015078/2021	EPI_ISL_2617093	2021-03-18	Africa / Mozambique / Maputo Cidade	Human			Female	20	unknown		Original	Nasopharyngeal and oropharyngeal swab		B.1	GH	(E_P71L,N_T205I,NS3_Q57H,NSP12_P323L,Spike_D614G)
428	hCoV-19/Mozambique/CERI-KRISP-K015000/2021	EPI_ISL_2492815	2021-03-07	Africa / Mozambique / Maputo Provincia	Human	Marracuene		Female	42	unknown		Original	Oropharyngeal swab		B.1.351	GH	(E_P71L,Spike_K417N,Spike_E484K,N_T205I,NS3_Q57H,NSP2_T85I,Spike_N501Y,NSP12_P323L,NSP5_K90R,Spike_D614G)
429	hCoV-19/Mozambique/CERI-KRISP-K014987/2021	EPI_ISL_2492937	2021-03-01	Africa / Mozambique / Inhambane	Human			Female	54	unknown		Original	Oropharyngeal swab		B.1.351	G	(E_P71L,NSP3_K837N,NSP13_T416A,Spike_K417N,NSP6_G107del,NSP6_S106del,Spike_E484K,N_P13S,N_T205I,NSP6_F108del,NSP6_T181I,Spike_N501Y,NSP12_G671A,NSP12_P323L,NSP5_K90R,Spike_D614G,NS3_S171L)
430	hCoV-19/Mozambique/CERI-KRISP-K014990/2021	EPI_ISL_2492957	2021-03-05	Africa / Mozambique / Maputo Provincia	Human			Female	36	unknown		Original	Oropharyngeal swab		B.1.351	G	(E_P71L,NSP3_K837N,Spike_K417N,NSP6_G107del,NSP6_S106del,Spike_E484K,N_P13S,N_T205I,NSP6_F108del,Spike_N501Y,NSP12_G671A,NSP12_P323L,NSP5_K90R,Spike_D614G,NS3_S171L)
431	hCoV-19/Mozambique/CERI-KRISP-K014995/2021	EPI_ISL_2492976	2021-03-05	Africa / Mozambique / Maputo Provincia	Human			Male	47	unknown		Original	Oropharyngeal swab		B.1.351	GH	(E_P71L,Spike_K417N,Spike_E484K,N_T205I,NS3_Q57H,Spike_A701V,NSP2_T85I,Spike_N501Y,NSP12_P323L,NSP5_K90R,Spike_D614G)
432	hCoV-19/Mozambique/CERI-KRISP-K014999/2021	EPI_ISL_2492988	2021-03-07	Africa / Mozambique / Maputo Provincia	Human			Female	47	unknown		Original	Oropharyngeal swab		B.1.351	GH	(E_P71L,Spike_K417N,Spike_E484K,N_T205I,NS3_Q57H,Spike_N501Y,NSP12_P323L,NSP5_K90R,Spike_D614G)
433	hCoV-19/Mozambique/CERI-KRISP-K027972/2021	EPI_ISL_7417340	2021-09-25	Africa / Mozambique / Maputo Cidade	Human	Other: Maputo Cidade		Female	unknown	unknown		Original	Nasopharyngeal and oropharyngeal swab		AY.122	GK	(N_G215C,Spike_T73I,N_D63G,NSP15_P65S,N_R203M,NSP12_G671S,Spike_G142D,NSP3_P1103S,NS3_S26L,Spike_P681R,NS3_S180T,Spike_R158del,NSP3_P1228L,NS7a_V82A,NSP3_A488S,Spike_F157del,NSP4_T492I,NSP14_A394V,Spike_T19R,NS3_D238Y,NS7a_T120I,NSP2_K81N,N_D377Y,M_I82T,Spike_D950N,NS7b_T40I,NSP13_P77L,NSP3_S211N,Spike_E156G,NSP3_P1469S,Spike_T478K,NSP6_T77A,NSP12_P323L,Spike_D614G,NSP4_V167L,NSP6_L37F,Spike_L452…
434	hCoV-19/Mozambique/CERI-KRISP-K027963/2021	EPI_ISL_7417415	2021-09-08	Africa / Mozambique / Niassa	Human	Other: Murrupa		Male	unknown	unknown		Original	Nasopharyngeal and oropharyngeal swab		AY.6	GK	(N_G215C,N_D63G,N_R203M,NSP12_G671S,Spike_G142D,NS3_S26L,Spike_P681R,Spike_R158del,NSP3_I733V,NS7a_V82A,NSP2_D511N,NSP3_A488S,Spike_F157del,NSP4_T492I,NSP14_A394V,Spike_T19R,NS7a_T120I,N_D377Y,NSP3_T1056K,M_I82T,Spike_D950N,NS3_A98S,NS7b_T40I,NSP13_P77L,Spike_E156G,NSP3_P1469S,Spike_T478K,NSP6_T77A,NS8_G66S,NSP12_P323L,Spike_D614G,NSP4_V167L,Spike_L452R,NSP13_E365D)
435	hCoV-19/Mozambique/CERI-KRISP-K027991/2021	EPI_ISL_7417429	2021-09-14	Africa / Mozambique / Niassa	Human	Other: Niassa		Male	27	unknown		Original	Nasopharyngeal and oropharyngeal swab		AY.6	GK	(N_G215C,N_K373N,N_D63G,N_R203M,NSP12_G671S,Spike_G142D,NS3_S26L,NSP8_G144D,NSP12_A656S,Spike_P681R,Spike_R158del,NS7a_V82A,NSP2_D511N,NSP3_A488S,Spike_F157del,NSP4_T492I,NSP14_A394V,Spike_T19R,NS7a_T120I,N_D377Y,M_I82T,Spike_D950N,NSP12_L240F,NS7b_T40I,NSP13_P77L,Spike_E156G,NSP3_P1469S,Spike_T478K,NSP6_T77A,NS8_G66S,NSP12_P323L,Spike_D614G,NSP4_V167L,Spike_L452R,NSP13_E365D)
436	hCoV-19/Mozambique/CERI-KRISP-K027971/2021	EPI_ISL_7417145	2021-09-25	Africa / Mozambique / Maputo Cidade	Human	Other: Maputo Cidade		Male	44	unknown		Original	Nasopharyngeal and oropharyngeal swab		AY.122	GK	(N_G215C,N_D63G,N_R203M,Spike_D178del,NS3_S26L,Spike_P681R,NSP15_D219G,Spike_L179del,NS7a_V82A,NSP3_A488S,NSP4_T492I,NSP14_A394V,Spike_T19R,NS3_D238Y,NS7a_T120I,NSP2_K81N,N_D377Y,M_I82T,Spike_D950N,NSP13_P77L,NSP3_P1469S,NS8_S67F,Spike_T478K,NSP6_T77A,N_A182S,NSP12_P323L,Spike_D614G,Spike_L452R,NSP6_L37F,NSP4_V167L)
437	hCoV-19/Mozambique/CERI-KRISP-K027993/2021	EPI_ISL_7417243	2021-09-13	Africa / Mozambique / Inhambane	Human	Other: Inhambane		Female	28	unknown		Original	Nasopharyngeal and oropharyngeal swab		AY.6	GK	(N_G215C,N_D63G,N_R203M,Spike_G142D,NS3_S26L,Spike_P681R,Spike_R158del,NS3_V202A,NS7a_V82A,NSP2_D511N,NSP3_A488S,Spike_F157del,NSP4_T492I,NSP14_A394V,Spike_T19R,NS7a_T120I,N_D377Y,M_I82T,Spike_D950N,NSP13_P77L,Spike_E156G,NSP3_P1469S,Spike_T478K,NSP6_T77A,NS8_G66S,NSP12_P323L,Spike_D614G,Spike_L452R,NSP4_V167L,NSP13_E365D)
438	hCoV-19/Mozambique/CERI-KRISP-K027960/2021	EPI_ISL_7417021	2021-09-08	Africa / Mozambique / Niassa	Human	Other: Niassa		Female	40	unknown		Original	Nasopharyngeal and oropharyngeal swab		AY.6	GK	(N_G215C,N_D63G,N_R203M,NSP12_G671S,Spike_G142D,NS3_S26L,E_V62F,Spike_P681R,Spike_R158del,NSP3_P1228L,NS7a_V82A,NSP2_D511N,NSP3_A488S,Spike_F157del,NSP4_T492I,NSP14_A394V,Spike_T19R,NS7a_T120I,N_D377Y,M_I82T,Spike_D950N,NS7a_I4V,NS7b_T40I,NSP13_P77L,Spike_E156G,NSP3_P1469S,Spike_T478K,NSP6_T77A,NS7a_P99L,NSP12_P323L,Spike_D614G,NSP4_V167L,Spike_L452R,NSP13_E365D)
439	hCoV-19/Mozambique/CERI-KRISP-K027964/2021	EPI_ISL_7417032	2021-09-08	Africa / Mozambique / Niassa	Human	Other: Murrupa		Female	unknown	unknown		Original	Nasopharyngeal and oropharyngeal swab		AY.6	GK	(N_G215C,N_D63G,N_R203M,NSP12_G671S,NS3_L65F,Spike_G142D,NS3_S26L,Spike_P681R,Spike_R158del,NSP3_P1228L,NS7a_V82A,NSP2_D511N,NSP3_A488S,Spike_F157del,NSP4_T492I,NSP14_A394V,Spike_T19R,NS7a_T120I,N_D377Y,M_I82T,Spike_D950N,N_T198I,NS7b_T40I,NSP13_P77L,Spike_E156G,NSP3_P1469S,NSP5_M49I,Spike_T478K,NSP6_T77A,NS8_G66S,NSP12_P323L,Spike_D614G,NSP4_V167L,Spike_L452R,NSP13_E365D)
440	hCoV-19/Mozambique/CERI-KRISP-K027970/2021	EPI_ISL_7417303	2021-09-24	Africa / Mozambique / Inhambane	Human	Other: Inhambane		Male	34	unknown		Original	Nasopharyngeal and oropharyngeal swab		AY.122	GK	(N_G215C,N_D63G,N_R203M,M_L29F,NSP12_G671S,NSP3_E111G,Spike_G142D,NS3_S26L,Spike_P681R,Spike_R158del,NS7a_V82A,NSP3_A488S,Spike_F157del,NSP4_T492I,NSP14_A394V,Spike_T19R,NS3_D238Y,NS7a_T120I,NSP2_K81N,N_D377Y,M_I82T,Spike_D950N,NS7a_S37F,NS7b_T40I,NSP3_N263D,NSP13_P77L,Spike_E156G,NSP3_P1469S,Spike_T478K,Spike_H1159R,NSP6_T77A,NSP12_P323L,Spike_D614G,NSP4_V167L,Spike_L452R)
441	hCoV-19/Mozambique/CERI-KRISP-K027983/2021	EPI_ISL_7417061	2021-09-03	Africa / Mozambique / Maputo Provincia	Human	Other: Maputo Provincia		Male	25	unknown		Original	Nasopharyngeal and oropharyngeal swab		AY.122	GK	(N_G215C,N_D63G,N_R203M,NSP12_G671S,Spike_G142D,NS3_S26L,NSP12_S913F,NSP3_M265I,Spike_P681R,Spike_R158del,NSP3_P1228L,NS7a_V82A,NSP3_A488S,Spike_F157del,NSP4_T492I,NSP14_A394V,Spike_T19R,NS3_D238Y,NS7a_T120I,NSP2_K81N,N_D377Y,M_I82T,Spike_D950N,NS7b_T40I,NSP13_P77L,Spike_E156G,NSP3_D135Y,NSP3_P1469S,Spike_T478K,NSP6_T77A,NSP3_A465V,NSP12_P323L,Spike_D614G,NSP4_V167L,Spike_L452R)
442	hCoV-19/Mozambique/CERI-KRISP-K027973/2021	EPI_ISL_7417188	2021-09-08	Africa / Mozambique / Inhambane	Human	Other: Inhambane		Female	29	unknown		Original	Nasopharyngeal and oropharyngeal swab		AY.122	GK	(N_G215C,N_D63G,N_R203M,NSP12_G671S,Spike_G142D,NS3_S26L,Spike_P681R,Spike_R158del,NS7a_V82A,NSP3_A488S,Spike_F157del,NSP4_T492I,NSP14_A394V,Spike_T19R,NS3_D238Y,NS7a_T120I,NSP2_K81N,N_D377Y,M_I82T,Spike_D950N,NS7b_T40I,NSP13_P77L,Spike_E156G,NSP3_P1469S,Spike_T478K,NSP6_T77A,NSP12_P323L,Spike_D614G,NSP4_V167L,Spike_L452R,NSP16_A226S,NSP1_P62H)
443	hCoV-19/Mozambique/CERI-KRISP-K027961/2021	EPI_ISL_7417274	2021-09-09	Africa / Mozambique / Niassa	Human	Other: Murrupa		Male	unknown	unknown		Original	Nasopharyngeal and oropharyngeal swab		AY.6	GK	(N_G215C,N_D63G,N_R203M,NSP12_G671S,Spike_G142D,NS3_S26L,Spike_P681R,Spike_R158del,NS8_S67del,NSP3_P1228L,NS7a_V82A,NSP2_D511N,NSP3_A488S,NSP12_R173C,Spike_F157del,NSP4_T492I,NSP14_A394V,Spike_T19R,NS7a_T120I,N_D377Y,M_I82T,Spike_D950N,NSP13_P77L,Spike_E156G,NS8_G66del,NSP3_P1469S,Spike_A1078S,Spike_T478K,NSP6_T77A,NSP12_P323L,NSP4_V212M,Spike_D614G,NSP4_V167L,Spike_L452R,NSP13_E365D)
444	hCoV-19/Mozambique/CERI-KRISP-K027969/2021	EPI_ISL_7417295	2021-09-25	Africa / Mozambique / Maputo Cidade	Human	Other: Maputo Cidade		Male	32	unknown		Original	Nasopharyngeal and oropharyngeal swab		AY.99	GK	(N_G215C,Spike_Q677R,N_D63G,N_R203M,Spike_H1058Y,NSP12_G671S,Spike_G142D,NS3_S26L,Spike_P681R,Spike_R158del,NSP3_P1228L,NSP2_K489N,NS7a_V82A,NSP3_A488S,Spike_F157del,NSP4_T492I,NSP14_A394V,Spike_T19R,NS7a_T120I,N_D377Y,M_I82T,Spike_D950N,NS7b_T40I,NSP13_P77L,Spike_E156G,NSP3_P1469S,Spike_T478K,NSP6_T77A,NSP12_P323L,Spike_D614G,NSP4_V167L,Spike_L452R,NSP3_I273V)
445	hCoV-19/Mozambique/CERI-KRISP-K027980/2021	EPI_ISL_7417457	2021-09-02	Africa / Mozambique / Maputo Cidade	Human	Other: Maputo Cidade		Male	38	unknown		Original	Nasopharyngeal and oropharyngeal swab		AY.6	GK	(N_G215C,N_D63G,N_R203M,NSP12_G671S,Spike_G142D,NS3_S26L,Spike_P681R,Spike_R158del,NS7a_V82A,NSP2_D511N,NSP3_A488S,Spike_F157del,NSP4_T492I,NSP14_A394V,Spike_T19R,NS7a_T120I,N_D377Y,M_I82T,Spike_D950N,NS7b_T40I,NSP13_P77L,Spike_E156G,Spike_T478K,NSP6_T77A,NSP12_P323L,Spike_D614G,Spike_L452R,NSP4_V167L,NSP13_E365D)
446	hCoV-19/Mozambique/CERI-KRISP-K027990/2021	EPI_ISL_7417073	2021-09-13	Africa / Mozambique / Niassa	Human	Other: Niassa		Male	27	unknown		Original	Nasopharyngeal and oropharyngeal swab		AY.122	GK	(N_G215C,N_D63G,N_R203M,NSP12_G671S,Spike_G142D,NS3_S26L,NS8_V32L,Spike_P681R,Spike_R158del,NSP3_P1228L,NS7a_V82A,NSP3_A488S,Spike_F157del,NSP4_T492I,NSP14_A394V,Spike_T19R,NS3_D238Y,NS7a_T120I,NSP2_K81N,N_D377Y,M_I82T,Spike_D950N,NSP2_I293V,NS7b_T40I,NSP13_P77L,Spike_E156G,NSP3_P1469S,Spike_T478K,NSP12_V128I,NSP6_T77A,NSP12_P323L,NSP15_L331F,Spike_D614G,NSP4_V167L,Spike_L452R,NSP2_G212C)
447	hCoV-19/Mozambique/CERI-KRISP-K027996/2021	EPI_ISL_7417402	2021-10-06	Africa / Mozambique / Maputo Cidade	Human	Other: Maputo Cidade		Male	44	unknown		Original	Nasopharyngeal and oropharyngeal swab		AY.122	GK	(N_G215C,N_D63G,N_R203M,NSP12_G671S,Spike_G142D,NS3_S26L,NS6_L15V,Spike_P681R,Spike_R158del,NSP15_D219G,NS7a_V82A,NSP3_A488S,Spike_F157del,NSP4_T492I,NSP14_A394V,Spike_T19R,NS3_D238Y,NS7a_T120I,NSP2_K81N,N_D377Y,M_I82T,Spike_D950N,NS7b_T40I,NSP13_P77L,Spike_E156G,NSP3_P1469S,Spike_T1117I,Spike_T478K,NSP6_T77A,N_A182S,NSP2_D23Y,Spike_T470I,NSP12_P323L,Spike_D614G,NSP4_V167L,NSP6_L37F,Spike_L452R)
448	hCoV-19/Mozambique/CERI-KRISP-K027968/2021	EPI_ISL_7417044	2021-09-27	Africa / Mozambique / Niassa	Human	Other: Niassa		Female	7	unknown		Original	Nasopharyngeal and oropharyngeal swab		AY.6	GK	(N_G215C,N_D63G,N_R203M,NSP12_G671S,Spike_G142D,NS3_S26L,E_V62F,Spike_P681R,Spike_R158del,NSP3_P1228L,NS7a_V82A,NSP2_D511N,NSP3_A488S,Spike_F157del,NSP4_T492I,NSP14_A394V,Spike_T19R,NS7a_T120I,N_D377Y,M_I82T,Spike_D950N,NS7a_I4V,NS7b_T40I,NSP13_P77L,Spike_E156G,NSP3_P1469S,Spike_T478K,NSP6_T77A,NS7a_P99L,NSP12_P323L,Spike_D614G,NSP4_V167L,Spike_L452R,NSP13_E365D)
449	hCoV-19/Mozambique/CERI-KRISP-K027987/2021	EPI_ISL_7417442	2021-09-15	Africa / Mozambique / Niassa	Human	Other: Niassa		Female	unknown	unknown		Original	Nasopharyngeal and oropharyngeal swab		AY.6	GK	(N_G215C,Spike_T95I,N_D63G,N_R203M,NSP12_G671S,Spike_G142D,NS3_S26L,Spike_P681R,Spike_R158del,NS7a_V82A,NSP2_D511N,NSP3_A488S,Spike_F157del,NSP4_T492I,NSP14_A394V,Spike_T19R,NS7a_T120I,N_D377Y,M_I82T,Spike_D950N,NSP16_R287T,NS3_D142H,NS7b_T40I,NSP13_P77L,Spike_E156G,NSP3_P1469S,Spike_T478K,NSP6_T77A,NS8_G66S,NSP12_P323L,Spike_D614G,NSP4_V167L,Spike_L452R,NSP13_E365D)
450	hCoV-19/Mozambique/CERI-KRISP-K027979/2021	EPI_ISL_7417051	2021-09-08	Africa / Mozambique / Niassa	Human	Other: Lichinga		Female	unknown	unknown		Original	Nasopharyngeal and oropharyngeal swab		AY.6	GK	(N_G215C,NSP13_M429I,N_D63G,N_R203M,NSP12_G671S,Spike_G142D,NS3_S26L,Spike_P681R,Spike_R158del,NSP3_P1228L,NS7a_V82A,NSP2_D511N,NSP3_A488S,Spike_F157del,NSP4_T492I,NSP14_A394V,Spike_T19R,NS7a_T120I,N_D377Y,M_I82T,Spike_D950N,NS7a_I4V,NS7b_T40I,NSP13_P77L,NSP3_A1324V,Spike_E156G,NSP3_P1469S,Spike_T478K,NSP6_T77A,NSP3_L1035F,NSP12_P323L,Spike_D614G,NSP4_V167L,Spike_L452R,NSP13_E365D)
451	hCoV-19/Mozambique/CERI-KRISP-K027988/2021	EPI_ISL_7417314	2021-09-13	Africa / Mozambique / Niassa	Human	Other: Niassa		Female	27	unknown		Original	Nasopharyngeal and oropharyngeal swab		AY.70	GK	(N_D63G,N_R203M,NSP12_G671S,Spike_G142D,N_D144Y,NSP6_T181I,NSP13_L581F,NS3_S26L,Spike_P681R,Spike_R158del,NSP3_T350I,NSP3_N1099K,NS7a_V82A,Spike_F157del,Spike_T19R,NS7a_T120I,Spike_A222V,N_D377Y,M_I82T,NSP6_V149A,Spike_D950N,NSP14_K311N,NSP3_P822L,NSP13_P77L,NSP12_T739I,Spike_E156G,NSP4_A446V,Spike_T478K,NSP12_D879Y,NSP12_P323L,Spike_D614G,Spike_L452R)
452	hCoV-19/Mozambique/CERI-KRISP-K027962/2021	EPI_ISL_7417328	2021-09-09	Africa / Mozambique / Inhambane	Human	Other: Inhambane		Female	31	unknown		Original	Nasopharyngeal and oropharyngeal swab		AY.122	GK	(N_G215C,N_D63G,N_R203M,NSP12_G671S,Spike_G142D,NS3_S26L,Spike_P681R,Spike_R158del,NSP3_P1228L,NS7a_V82A,NSP3_A488S,Spike_F157del,NSP4_T492I,NSP14_A394V,Spike_T19R,NS3_D238Y,NS7a_T120I,NSP2_K81N,N_D377Y,M_I82T,Spike_D950N,NS7b_T40I,NSP13_P77L,Spike_E156G,NSP5_T21I,NSP3_P1469S,Spike_T478K,NSP6_T77A,NSP12_P323L,Spike_D614G,NSP4_V167L,Spike_L452R)
453	hCoV-19/Mozambique/CERI-KRISP-K027981/2021	EPI_ISL_7417365	2021-09-03	Africa / Mozambique / Niassa	Human	Other: Niassa		Male	27	unknown		Original	Nasopharyngeal and oropharyngeal swab		AY.6	GK	(N_G215C,N_D63G,N_R203M,NSP12_G671S,Spike_G142D,NS3_S26L,Spike_P681R,NSP12_A311S,Spike_R158del,NSP7_L71F,NSP3_P1228L,NS7a_V82A,NSP2_D511N,NSP3_A488S,Spike_F157del,NSP4_T492I,NSP14_A394V,Spike_T19R,NS7a_T120I,N_D377Y,M_I82T,Spike_D950N,NS7a_I4V,NS7b_T40I,NSP13_P77L,Spike_E156G,NSP3_P1469S,Spike_D796Y,Spike_T478K,NSP6_T77A,NSP12_P323L,Spike_D614G,NSP4_V167L,Spike_L452R,NSP3_P985S,NSP13_E365D)
454	hCoV-19/Mozambique/MZ-L-IBV-97025281/2021	EPI_ISL_2442087	2021-03-03	Africa / Mozambique / Maputo	Human	Residence: Africa / Mozambique / Maputo		Female	49	unknown		Original			B.1.351	GH	(E_P71L,NSP3_K837N,Spike_K417N,NS8_I121L,NSP6_S106del,Spike_E484K,Spike_A27S,Spike_A701V,NSP3_S1682F,Spike_N501Y,Spike_A243del,Spike_D215G,NSP3_T1288I,Spike_L244del,NSP6_G107del,N_T205I,NSP6_F108del,Spike_L242del,NS3_Q57H,NSP13_A302V,NSP2_T85I,Spike_D80A,NSP12_P323L,NSP5_K90R,Spike_D614G,NS3_S171L)
455	hCoV-19/Mozambique/MZ-L-IBV-97025303/2021	EPI_ISL_2442093	2021-02-17	Africa / Mozambique / Maputo	Human	Residence: Africa / Mozambique / Maputo		Male	24	unknown		Original			B.1.351	GH	(E_P71L,Spike_K417N,NSP6_G107del,NSP6_S106del,Spike_E484K,NSP6_F108del,NS3_Q57H,Spike_A701V,NSP2_T85I,Spike_N501Y,Spike_G1219C,NS3_W131L,NSP12_P323L,NSP5_K90R,Spike_D614G,NS3_S171L)
456	hCoV-19/Mozambique/MZ-L-IBV-97025304/2021	EPI_ISL_2442094	2021-02-19	Africa / Mozambique / Maputo	Human	Residence: Africa / Mozambique / Maputo		Male	93	unknown		Original			B.1.351	GH	(E_P71L,Spike_K417N,NSP6_G107del,NSP6_L259I,NSP6_S106del,Spike_E484K,N_T205I,NSP6_F108del,NS3_Q57H,Spike_A701V,NSP2_T85I,NSP12_V637I,Spike_N501Y,NSP12_P323L,NS3_G172C,NSP5_K90R,Spike_D614G,NSP12_D161Y,NS3_S171L)
457	hCoV-19/Mozambique/MZ-L-IBV-97025305/2021	EPI_ISL_2442095	2021-02-17	Africa / Mozambique / Maputo	Human	Residence: Africa / Mozambique / Maputo		Female	26	unknown		Original			B.1.351	GH	(E_P71L,NSP3_K837N,Spike_K417N,NSP6_S106del,Spike_E484K,Spike_A701V,Spike_N501Y,Spike_A243del,NSP1_F143del,Spike_D215G,NSP1_K141del,Spike_L244del,NSP6_G107del,NSP1_S142del,N_T205I,NSP6_F108del,Spike_L242del,NS3_Q57H,NSP2_T85I,Spike_D80A,NS3_A143V,NSP12_P323L,NSP5_K90R,Spike_D614G,NS3_S171L)
458	hCoV-19/Mozambique/MZ-L-IBV-97025386/2021	EPI_ISL_2442138	2021-01-24	Africa / Mozambique / Maputo	Human	Residence: Africa / Mozambique / Maputo		Male	20	unknown		Original			B.1.351	GH	(Spike_D215G,E_P71L,NSP3_K837N,Spike_K417N,Spike_L244del,NSP6_G107del,NSP6_S106del,Spike_E484K,N_T205I,NSP6_F108del,Spike_L242del,NS3_Q57H,Spike_A701V,NSP2_T85I,Spike_D80A,Spike_N501Y,NSP12_P323L,NSP5_K90R,Spike_D614G,Spike_A243del,NS3_S171L)
459	hCoV-19/Mozambique/MZ-L-IBV-97025405/2021	EPI_ISL_2442152	2021-01-05	Africa / Mozambique / Maputo	Human	Residence: Africa / Mozambique / Maputo		Male	19	unknown		Original			B.1.351	GH	(Spike_D215G,E_P71L,NSP3_K837N,Spike_K417N,Spike_L244del,NSP6_G107del,NSP6_S106del,Spike_E484K,N_T205I,NSP6_F108del,Spike_L242del,NS3_Q57H,Spike_A701V,NSP2_T85I,Spike_D80A,Spike_N501Y,NSP12_M196I,NSP12_P323L,NSP5_K90R,Spike_D614G,Spike_A243del,NS3_S171L)
460	hCoV-19/Mozambique/MZ-L-IBV-97025425/2021	EPI_ISL_2442171	2021-01-19	Africa / Mozambique / Maputo	Human	Residence: Africa / Mozambique / Maputo		Male	45	unknown		Original			B.1.351	GH	(E_P71L,NSP3_K837N,Spike_K417N,NSP6_S106del,Spike_E484K,NSP3_T504I,Spike_A701V,Spike_N501Y,Spike_A243del,Spike_D215G,Spike_L244del,NSP6_G107del,N_T205I,NSP6_F108del,Spike_L242del,NS3_Q57H,NSP2_T85I,Spike_D80A,NSP12_P323L,NSP5_K90R,Spike_D614G,Spike_V1104L,NS3_S171L)
461	hCoV-19/Mozambique/MZ-L-IBV-97025426/2021	EPI_ISL_2442172	2021-01-05	Africa / Mozambique / Maputo	Human	Residence: Africa / Mozambique / Maputo		Male	61	unknown		Original			B.1.351	GH	(Spike_D215G,E_P71L,NSP3_K837N,Spike_K417N,Spike_L244del,NSP6_G107del,NSP6_S106del,Spike_E484K,N_T205I,NSP6_F108del,Spike_L242del,NS3_Q57H,Spike_A701V,NSP2_T85I,Spike_D80A,Spike_N501Y,NSP12_P323L,NSP5_K90R,Spike_D614G,NSP12_K59N,Spike_A243del,NS3_S171L)
462	hCoV-19/Mozambique/MZ-L-IBV-97025407/2021	EPI_ISL_2442154	2021-01-05	Africa / Mozambique / Maputo	Human	Residence: Africa / Mozambique / Maputo		Male	46	unknown		Original			B.1.1.375	GR	(NS3_V255del,Spike_S689R,Spike_S477N,NSP5_G15S,NSP13_S264I,N_R203K,NSP3_T428I,NSP15_V35F,NSP15_V182I,N_G204R,NSP3_A85D,N_Q384H,NSP12_P323L,Spike_D614G,NS8_R52K,NS8_T12S,N_D144H)
463	hCoV-19/Mozambique/MZ-L-IBV-97025409/2021	EPI_ISL_2442155	2021-01-13	Africa / Mozambique / Maputo	Human	Residence: Africa / Mozambique / Maputo		Female	34	unknown		Original			B.1.351	GH	(Spike_D215G,E_P71L,NSP3_K837N,Spike_K417N,Spike_L244del,NSP6_G107del,NSP6_S106del,N_T205I,NSP6_F108del,Spike_L242del,NS3_Q57H,Spike_A701V,NSP2_T85I,Spike_D80A,NSP12_P323L,NSP5_K90R,Spike_D614G,Spike_A243del,NS3_S171L,NSP3_A256T)
464	hCoV-19/Mozambique/CERI-KRISP-K016074/2021	EPI_ISL_3447974	2021-04-20	Africa / Mozambique / Maputo Provincia / Matola	Human			Female	20	unknown		Original	Nasopharyngeal and oropharyngeal swab		B.1.351	GH	(E_P71L,NSP13_M429I,NSP3_K837N,Spike_K417N,NSP3_P1228S,NSP2_G88E,NSP6_S106del,Spike_E484K,Spike_A701V,Spike_N501Y,NSP3_G797C,NS8_S69P,Spike_A243del,Spike_L18F,Spike_D215G,Spike_L244del,NSP6_G107del,N_T205I,NSP6_F108del,Spike_L242del,NS3_Q57H,NSP2_T85I,Spike_D80A,NSP3_C1392F,NSP12_P323L,NSP5_K90R,Spike_D614G,NS3_S171L)
465	hCoV-19/Mozambique/CERI-KRISP-K015999/2021	EPI_ISL_3447975	2021-03-31	Africa / Mozambique / Niassa / Lichinga	Human			Female	13	unknown		Original	Nasopharyngeal and oropharyngeal swab		B.1.351	GH	(E_P71L,NSP3_K837N,Spike_K417N,NS8_I121L,NSP6_S106del,Spike_E484K,Spike_L241del,Spike_A701V,Spike_N501Y,NS8_A65S,Spike_A243del,NSP6_L75F,Spike_D215G,NS7a_T28I,NSP6_G107del,N_T205I,NSP6_F108del,Spike_L242del,NSP3_D135Y,NS3_Q57H,NSP2_T85I,Spike_D80A,NSP9_T35I,NSP12_P323L,NSP5_K90R,Spike_D614G,Spike_M1229I,N_P383L,NS3_S171L)
466	hCoV-19/Mozambique/CERI-KRISP-K015998/2021	EPI_ISL_3447976	2021-03-31	Africa / Mozambique / Niassa / Lichinga	Human			Female	13	unknown		Original	Nasopharyngeal and oropharyngeal swab		B.1.351	GH	(E_P71L,NSP3_K837N,Spike_K417N,NSP6_S106del,Spike_E484K,N_P13S,Spike_L241del,NSP6_T181I,Spike_A701V,Spike_N501Y,Spike_A243del,Spike_L18F,Spike_D215G,NSP4_S197F,NSP6_G107del,N_T205I,NSP6_F108del,Spike_L242del,NS3_Q57H,Spike_A1078S,NSP2_T85I,Spike_D80A,NSP12_P323L,NSP5_K90R,Spike_D614G,NS3_S171L)
467	hCoV-19/Mozambique/CERI-KRISP-K016082/2021	EPI_ISL_3447977	2021-04-20	Africa / Mozambique / Maputo Cidade / Maputo Cidade	Human			Female	26	unknown		Original	Nasopharyngeal and oropharyngeal swab		B.1.351	GH	(E_P71L,NSP3_K837N,Spike_K417N,NS8_I121L,NSP6_S106del,Spike_E484K,N_P13S,Spike_L241del,Spike_A701V,Spike_N501Y,NSP12_G671A,Spike_Q675H,Spike_A243del,Spike_L18F,Spike_D215G,NSP6_G107del,N_T205I,NSP6_F108del,Spike_L242del,NS3_Q57H,NSP3_I1094T,NSP2_T85I,Spike_D80A,NSP12_P323L,NSP5_K90R,Spike_D614G,N_N196I,NSP16_A34V,NS3_S171L)
468	hCoV-19/Mozambique/CERI-KRISP-K016070/2021	EPI_ISL_3447978	2021-04-20	Africa / Mozambique / Maputo Provincia / Marracune	Human			Female	28	unknown		Original	Nasopharyngeal and oropharyngeal swab		B.1.351	GH	(E_P71L,NSP3_K837N,NSP3_S93F,Spike_K417N,NS8_E19stop,NSP6_S106del,Spike_E484K,Spike_L241del,Spike_A701V,NSP14_V115I,Spike_N501Y,NSP16_L163F,Spike_A243del,Spike_D215G,NSP6_G107del,N_T205I,NSP6_F108del,Spike_L242del,NS3_Q57H,NSP2_T85I,NS3_T175I,Spike_D80A,Spike_A879S,NSP13_K584N,NSP12_P323L,NSP5_K90R,Spike_D614G,NSP13_T588I,NS3_S171L,NSP6_M58I)
469	hCoV-19/Mozambique/CERI-KRISP-K016059/2021	EPI_ISL_3447979	2021-04-19	Africa / Mozambique / Maputo Provincia / Matola	Human			Female	27	unknown		Original	Nasopharyngeal and oropharyngeal swab		B.1.351	GH	(E_P71L,NSP3_K837N,NSP2_A386S,Spike_K417N,NS8_I121L,NSP6_S106del,Spike_E484K,N_P13S,Spike_L241del,Spike_A701V,Spike_N501Y,NSP12_G671A,Spike_Q675H,Spike_A243del,Spike_L18F,Spike_D215G,N_T366I,NSP6_G107del,N_T205I,NSP6_F108del,Spike_L242del,NS3_Q57H,NSP3_I1094T,NSP2_T85I,Spike_D80A,NSP12_P323L,NSP5_K90R,Spike_D614G,N_N196I,NSP16_A34V,NS3_S171L)
470	hCoV-19/Mozambique/CERI-KRISP-K016015/2021	EPI_ISL_3447980	2021-04-01	Africa / Mozambique / Zambezia / Macanja da Costa	Human			Female	41	unknown		Original	Nasopharyngeal and oropharyngeal swab		B.1.351	GH	(E_P71L,NSP3_K837N,NSP6_L239F,Spike_K417N,NSP6_S106del,Spike_E484K,Spike_L241del,Spike_A701V,Spike_N501Y,Spike_A243del,Spike_L18F,Spike_D215G,NSP6_G107del,N_T205I,NSP14_T250I,NSP6_F108del,Spike_L242del,NS3_Q57H,NSP2_T85I,Spike_G181V,Spike_D80A,NSP3_S1285F,NSP12_P323L,NSP5_K90R,Spike_D614G,NS3_S171L)
471	hCoV-19/Mozambique/CERI-KRISP-K016046/2021	EPI_ISL_3447981	2021-04-14	Africa / Mozambique / Niassa / Lichinga	Human			Female	32	unknown		Original	Nasopharyngeal and oropharyngeal swab		B.1.351	GH	(E_P71L,NSP3_K837N,Spike_K417N,NSP6_S106del,Spike_E484K,Spike_L241del,Spike_A701V,Spike_N501Y,NS7a_R80I,Spike_A243del,Spike_L18F,Spike_D215G,NSP6_G107del,N_T205I,NSP6_F108del,Spike_L242del,NS3_Q57H,NSP1_L16P,NSP2_T85I,Spike_D80A,NSP12_P323L,NSP5_K90R,Spike_D614G,NS3_S171L)
472	hCoV-19/Mozambique/CERI-KRISP-K016053/2021	EPI_ISL_3447982	2021-04-16	Africa / Mozambique / Maputo Cidade / Maputo Cidade	Human			Female	43	unknown		Original	Nasopharyngeal and oropharyngeal swab		B.1.351	G	(E_P71L,NSP3_K902N,NSP3_K837N,Spike_K417N,NSP6_S106del,Spike_E484K,Spike_L241del,Spike_A701V,Spike_N501Y,NSP2_G47S,Spike_A243del,NSP3_G1423S,Spike_L18F,Spike_D215G,NSP15_A94V,NSP6_G107del,NS7a_P45S,N_T205I,NSP6_F108del,Spike_L242del,NSP2_T85I,Spike_D80A,NS3_W131L,NSP13_P53L,NSP12_P323L,NSP5_K90R,Spike_D614G,NS3_S171L)
473	hCoV-19/Mozambique/CERI-KRISP-K016077/2021	EPI_ISL_3447983	2021-04-20	Africa / Mozambique / Maputo Cidade / Maputo Cidade	Human			Male	unknown	unknown		Original	Nasopharyngeal and oropharyngeal swab		B.1.351	GH	(E_P71L,NSP3_K837N,Spike_K417N,NSP2_G88E,NSP6_S106del,Spike_E484K,Spike_L241del,Spike_A701V,Spike_N501Y,NSP14_V14L,Spike_A243del,Spike_L18F,Spike_D215G,NSP6_G107del,N_T205I,NSP6_F108del,Spike_L242del,NS3_Q57H,NSP2_T85I,Spike_D80A,NSP12_P323L,NSP5_K90R,Spike_D614G,NS3_S171L)
474	hCoV-19/Mozambique/CERI-KRISP-K016056/2021	EPI_ISL_3447984	2021-04-13	Africa / Mozambique / Inhambabe / Zavala	Human			Female	65	unknown		Original	Nasopharyngeal and oropharyngeal swab		B.1.351	GH	(E_P71L,NSP3_K837N,Spike_K417N,NS3_S40L,NSP3_T1336I,NS8_I121L,NSP6_S106del,Spike_E484K,Spike_A701V,Spike_N501Y,NS3_L41V,Spike_A243del,Spike_G769V,Spike_L18F,Spike_D215G,Spike_L244del,NSP6_G107del,N_T205I,NSP6_F108del,Spike_L242del,NS3_Q57H,NSP2_T85I,Spike_D80A,Spike_S704L,NSP12_P323L,NSP5_K90R,Spike_D614G,NS3_S171L)
475	hCoV-19/Mozambique/CERI-KRISP-K016054/2021	EPI_ISL_3447985	2021-04-18	Africa / Mozambique / Maputo Cidade / Maputo Cidade	Human			Male	65	unknown		Original	Nasopharyngeal and oropharyngeal swab		B.1.351	GH	(NSP1_E159G,E_P71L,NSP3_K837N,Spike_K417N,NSP6_S106del,Spike_E484K,N_P13S,Spike_A701V,Spike_N501Y,Spike_I896V,Spike_A243del,Spike_L18F,Spike_D215G,Spike_L244del,NSP6_G107del,N_T205I,NSP6_F108del,Spike_L242del,NS3_Q57H,NSP2_T85I,Spike_D80A,NSP12_P323L,NSP5_K90R,Spike_D614G,NS3_S171L)
476	hCoV-19/Mozambique/CERI-KRISP-K016047/2021	EPI_ISL_3447986	2021-04-16	Africa / Mozambique / Niassa / Lichinga	Human			Female	32	unknown		Original	Nasopharyngeal and oropharyngeal swab		B.1.351	GH	(E_P71L,NSP3_S454N,NSP3_K837N,Spike_K417N,NSP6_S106del,Spike_E484K,NSP3_N1053S,Spike_A701V,Spike_N501Y,NS8_A65S,Spike_A243del,NSP6_L75F,Spike_D215G,NS7a_T28I,Spike_L244del,NSP6_G107del,N_T205I,NSP6_F108del,Spike_L242del,NS3_Q57H,NSP12_Q822H,NSP2_T85I,Spike_D80A,NSP9_T35I,NSP12_P323L,NSP5_K90R,Spike_D614G,N_P383L,NS3_S171L,Spike_S940F)
477	hCoV-19/Mozambique/CERI-KRISP-K016071/2021	EPI_ISL_3447987	2021-04-20	Africa / Mozambique / Maputo Provincia / Matola	Human			Female	11	unknown		Original	Nasopharyngeal and oropharyngeal swab		B.1.351	GH	(E_P71L,NSP3_K837N,Spike_K417N,NSP2_G88E,NSP6_S106del,Spike_E484K,Spike_A701V,Spike_N501Y,Spike_A243del,Spike_L18F,Spike_D215G,NSP3_S1396L,Spike_L244del,NSP6_G107del,N_T205I,NSP6_F108del,Spike_L242del,NS3_Q57H,NSP2_T85I,Spike_D80A,NSP12_P323L,NSP5_K90R,Spike_D614G,NS3_S171L)
478	hCoV-19/Mozambique/CERI-KRISP-K016000/2021	EPI_ISL_3447988	2021-04-02	Africa / Mozambique / Maputo Provincia / Matola	Human			Male	20	unknown		Original	Nasopharyngeal and oropharyngeal swab		B.1.351	GH	(NS3_A59T,E_P71L,NSP3_K837N,Spike_K417N,NSP6_S106del,Spike_E484K,Spike_A701V,Spike_N501Y,Spike_A243del,Spike_L18F,Spike_D215G,Spike_L244del,NSP6_G107del,N_T205I,NSP6_F108del,Spike_L242del,NS3_Q57H,NSP2_T85I,Spike_D80A,NS3_W131L,NSP12_P323L,NSP5_K90R,Spike_D614G,Spike_A520S,NS3_S171L)
479	hCoV-19/Mozambique/CERI-KRISP-K016003/2021	EPI_ISL_3447989	2021-03-30	Africa / Mozambique / Zambezia / Murrumbala	Human			Male	32	unknown		Original	Nasopharyngeal and oropharyngeal swab		B.1.351	GH	(E_P71L,NSP3_K837N,NS3_G254stop,Spike_K417N,NSP6_S106del,Spike_E484K,Spike_A701V,Spike_N501Y,Spike_A243del,Spike_L18F,Spike_D215G,Spike_L244del,NSP6_G107del,NS3_C153R,N_T205I,NSP6_F108del,Spike_L242del,NS3_Q57H,NSP2_T85I,Spike_D80A,NS3_W131L,NSP5_K90R,Spike_D614G,NSP12_P323H,NS3_S171L,Spike_P26L)
480	hCoV-19/Mozambique/CERI-KRISP-K016042/2021	EPI_ISL_3447990	2021-04-13	Africa / Mozambique / Maputo Cidade / Maputo Cidade	Human			Female	67	unknown		Original	Nasopharyngeal and oropharyngeal swab		B.1.351	GH	(E_P71L,NSP3_K837N,Spike_K417N,NS8_I121L,NSP6_S106del,Spike_E484K,Spike_L241del,Spike_A701V,NSP13_L428I,Spike_N501Y,Spike_A243del,Spike_L18F,Spike_D215G,NSP3_A1279V,NSP6_G107del,N_T205I,NSP6_F108del,Spike_L242del,NS3_Q57H,NSP2_T85I,Spike_D80A,NS3_W131L,NSP12_P323L,NSP5_K90R,Spike_D614G)
481	hCoV-19/Mozambique/CERI-KRISP-K016085/2021	EPI_ISL_3447991	2021-04-20	Africa / Mozambique / Maputo Cidade / Maputo Cidade	Human			Male	60	unknown		Original	Nasopharyngeal and oropharyngeal swab		B.1.351	GH	(NSP3_P968L,NSP3_K837N,Spike_K417N,NSP2_G88E,NSP6_S106del,Spike_E484K,Spike_L241del,Spike_A701V,Spike_N501Y,Spike_A243del,Spike_L18F,Spike_D215G,NSP3_A1431V,NSP6_G107del,N_T205I,NSP6_F108del,Spike_L242del,NS3_Q57H,NS7a_A13T,NSP2_T85I,Spike_D80A,NSP12_P323L,NSP5_K90R,Spike_D614G,NSP6_M143I)
482	hCoV-19/Mozambique/CERI-KRISP-K016001/2021	EPI_ISL_3447993	2021-03-30	Africa / Mozambique / Zambezia / Namacurra	Human			Female	36	unknown		Original	Nasopharyngeal and oropharyngeal swab		B.1.351	GH	(E_P71L,NSP3_K837N,Spike_K417N,NSP6_S106del,Spike_E484K,N_P13S,Spike_A701V,Spike_N501Y,NSP12_G671A,Spike_Q675H,Spike_A243del,Spike_L18F,Spike_D215G,NSP3_I1258V,Spike_L244del,NSP6_G107del,Spike_D1163Y,N_T205I,NSP6_F108del,Spike_L242del,NS3_Q57H,NSP2_T85I,Spike_D80A,NSP12_P323L,NSP5_K90R,Spike_D614G,NS3_S171L)
483	hCoV-19/Mozambique/CERI-KRISP-K016005/2021	EPI_ISL_3447994	2021-03-25	Africa / Mozambique / Zambezia / Gurue	Human			Female	40	unknown		Original	Nasopharyngeal and oropharyngeal swab		B.1.351	GH	(E_P71L,NSP3_K837N,Spike_K417N,NSP6_S106del,Spike_E484K,N_P13S,Spike_A701V,Spike_N501Y,NSP12_G671A,Spike_Q675H,Spike_A243del,Spike_L18F,Spike_D215G,Spike_L244del,NSP6_G107del,N_T205I,NSP6_F108del,Spike_L242del,NS3_Q57H,NSP2_T85I,NS7a_Q62H,Spike_D80A,NSP12_P323L,NSP5_K90R,Spike_D614G,NS3_S171L)
484	hCoV-19/Mozambique/CERI-KRISP-K016006/2021	EPI_ISL_3447995	2021-03-31	Africa / Mozambique / Zambezia / Quelimane	Human			Male	43	unknown		Original	Nasopharyngeal and oropharyngeal swab		B.1.351	GH	(E_P71L,Spike_H245Y,NSP3_K837N,Spike_K417N,NSP6_S106del,NSP13_V98F,Spike_E484K,Spike_K835T,Spike_A701V,Spike_N501Y,Spike_A243del,Spike_L18F,Spike_D215G,Spike_L244del,NSP6_G107del,N_T205I,NSP6_F108del,Spike_L242del,NS3_V88L,NS3_Q57H,NSP2_T85I,Spike_D80A,Spike_A1020S,NS7a_Q62L,NSP12_P323L,NSP5_K90R,Spike_D614G,NS3_G49S,NS3_S171L)
485	hCoV-19/Mozambique/CERI-KRISP-K016058/2021	EPI_ISL_3447997	2021-04-16	Africa / Mozambique / Niassa / Cuamba	Human			Female	32	unknown		Original	Nasopharyngeal and oropharyngeal swab		B.1.351	GH	(E_P71L,NSP3_K837N,Spike_K417N,NSP6_S106del,Spike_E484K,N_P13S,Spike_A701V,Spike_N501Y,Spike_A243del,Spike_L18F,Spike_D215G,Spike_L244del,NSP6_G107del,N_T205I,NSP6_F108del,Spike_L242del,NSP5_T45N,NSP2_T85I,Spike_D80A,NSP12_P323L,NS3_Q57R,NSP5_K90R,Spike_D614G,NS3_S171L)
486	hCoV-19/Mozambique/CERI-KRISP-K016068/2021	EPI_ISL_3447998	2021-04-20	Africa / Mozambique / Maputo Provincia / Marracune	Human			Male	41	unknown		Original	Nasopharyngeal and oropharyngeal swab		B.1.351	GH	(E_P71L,NSP3_K837N,Spike_K417N,NS8_I121L,NSP6_S106del,Spike_E484K,N_P13S,Spike_A701V,Spike_N501Y,NSP4_T204I,Spike_A243del,Spike_L18F,Spike_D215G,Spike_L244del,NSP6_G107del,N_T205I,NSP6_F108del,Spike_L242del,NS3_Q57H,NSP2_T85I,Spike_D80A,NSP12_D62E,NSP12_P323L,NSP5_K90R,Spike_D614G,NS3_S171L)
487	hCoV-19/Mozambique/CERI-KRISP-K025853/2021	EPI_ISL_5425648	2021-05-07	Africa / Mozambique / Manica	Human	Other: Chimoio		Male	53	unknown		Original	Nasopharyngeal and oropharyngeal swab		AY.6	GK	(N_G215C,N_D63G,N_R203M,NSP12_G671S,NS3_S26L,Spike_P681R,NSP3_P1228L,NS7a_V82A,NSP2_D511N,NSP3_A488S,NSP4_T492I,NSP14_A394V,Spike_T19R,NS7a_T120I,N_D377Y,M_I82T,Spike_D950N,NS7b_T40I,Spike_G446V,NSP13_P77L,NSP3_P1469S,NSP4_F322S,Spike_T478K,NSP6_T77A,NSP12_P323L,Spike_D614G,Spike_L452R,NSP4_V167L,NSP13_E365D)
488	hCoV-19/Mozambique/CERI-KRISP-K025858/2021	EPI_ISL_5425649	2021-07-07	Africa / Mozambique / Manica	Human	Other: Chimoio		Male	33	unknown		Original	Nasopharyngeal and oropharyngeal swab		AY.6	GK	(N_G215C,N_D63G,N_R203M,NSP12_G671S,NS3_S26L,Spike_P681R,NSP3_P1228L,NS7a_V82A,NSP2_D511N,NSP3_A488S,NSP4_T492I,NSP14_A394V,Spike_T19R,NS7a_T120I,N_D377Y,M_I82T,Spike_D950N,NS7b_T40I,NSP13_P77L,NSP3_P1469S,Spike_T478K,NSP6_T77A,NSP12_P323L,Spike_D614G,Spike_L452R,NSP4_V167L,NSP13_E365D)
489	hCoV-19/Mozambique/CERI-KRISP-K025916/2021	EPI_ISL_5425650	2021-06-28	Africa / Mozambique / Tete	Human	Other: C.Bassa		Female	22	unknown		Original	Nasopharyngeal and oropharyngeal swab		B.1.617.2	GK	(NS7a_L116F,N_D63G,N_R203M,NSP12_G671S,NSP2_P129L,NS3_S26L,NSP14_P46L,Spike_P681R,Spike_T19R,NS7a_T120I,N_D377Y,M_I82T,NSP6_V149A,Spike_D950N,NSP3_P822L,NSP13_P77L,NSP4_A446V,Spike_T478K,NSP12_P323L,NS3_Q57R,Spike_D614G,NSP6_L37F,Spike_L452R)
490	hCoV-19/Mozambique/CERI-KRISP-K025924/2021	EPI_ISL_5425651	2021-07-01	Africa / Mozambique / Tete	Human	Other: Maravia		Female	8	unknown		Original	Nasopharyngeal and oropharyngeal swab		AY.6	GK	(N_G215C,N_K373N,N_D63G,N_R203M,NSP12_G671S,Spike_P681R,NSP3_P1228L,NS7a_V82A,NSP2_D511N,NSP3_A488S,NSP4_T492I,NSP14_A394V,Spike_T19R,NS7a_T120I,N_D377Y,M_I82T,NSP3_T1056K,Spike_D950N,NS7b_T40I,NSP13_P77L,NSP3_P1469S,Spike_T478K,NSP6_T77A,NS8_G66S,NSP12_P323L,Spike_D614G,Spike_L452R,NSP4_V167L,NSP13_E365D)
491	hCoV-19/Mozambique/CERI-KRISP-K025909/2021	EPI_ISL_5425658	2021-07-02	Africa / Mozambique / Zambezia	Human	Other: C.S.Maganja da costa		Female	24	unknown		Original	Nasopharyngeal and oropharyngeal swab	Mild	AY.45	GK	(N_D377Y,M_I82T,N_D63G,Spike_D950N,NS7b_T40I,NSP12_G671S,NSP13_P77L,NSP9_D50N,NSP3_P1469S,Spike_T478K,NSP12_M124I,Spike_P681R,NSP6_T77A,NSP12_P323L,Spike_D614G,Spike_L452R,NSP3_A488S,NSP4_T492I,NSP14_A394V,Spike_T19R)
492	hCoV-19/Mozambique/CERI-KRISP-K025844/2021	EPI_ISL_5425637	2021-07-07	Africa / Mozambique / Manica	Human	Other: Chimoio		Male	29	unknown		Original	Nasopharyngeal and oropharyngeal swab		AY.6	GK	(N_G215C,N_D63G,N_R203M,NSP12_G671S,NS3_S26L,NSP2_S196L,Spike_P681R,Spike_R158del,NSP3_P1228L,NS7a_V82A,NSP2_D511N,NSP3_A488S,Spike_F157del,NSP4_T492I,NSP14_A394V,Spike_T19R,NS7a_T120I,N_D377Y,M_I82T,Spike_D950N,NS7a_I4V,NSP3_T1335I,NS7b_T40I,NSP13_P77L,Spike_E156G,NSP3_P1469S,Spike_T478K,NSP6_T77A,NSP12_P323L,Spike_D614G,NSP4_V167L,Spike_L452R,NSP13_E365D)
493	hCoV-19/Mozambique/CERI-KRISP-K025911/2021	EPI_ISL_5425638	2021-07-01	Africa / Mozambique / Zambezia	Human	Other: C.S.Mopeia Sede		Male	28	unknown		Original	Nasopharyngeal and oropharyngeal swab	Mild	AY.6	GK	(NSP2_A360S,N_G215C,N_D63G,N_R203M,NSP12_G671S,NS3_S26L,Spike_P681R,Spike_R158del,NSP3_P1228L,NS7a_V82A,NSP2_D511N,NSP3_A488S,Spike_F157del,NSP4_T492I,NSP14_A394V,Spike_T19R,NS7a_T120I,N_D377Y,M_I82T,Spike_D950N,NS7b_T40I,NSP13_P77L,Spike_E156G,NSP3_P1469S,Spike_T478K,NSP6_T77A,NSP12_P323L,Spike_D614G,NSP4_V167L,Spike_L452R,NSP13_E365D)
494	hCoV-19/Mozambique/CERI-KRISP-K025912/2021	EPI_ISL_5425639	2021-06-25	Africa / Mozambique / Tete	Human	Other: C.Bassa		Female	42	unknown		Original	Nasopharyngeal and oropharyngeal swab		B.1.617.2	GK	(NS7a_L116F,N_D63G,N_R203M,NSP12_G671S,Spike_G142D,NSP2_P129L,NS3_S26L,NSP14_P46L,Spike_P681R,Spike_R158del,NS7a_V82A,Spike_F157del,Spike_T19R,NS7a_T120I,N_D377Y,M_I82T,NSP6_V149A,Spike_D950N,NSP3_P822L,NSP4_A58S,NSP13_P77L,Spike_E156G,NSP4_A446V,Spike_T478K,NSP12_P323L,NS3_Q57R,Spike_D614G,Spike_L452R,NSP6_L37F)
495	hCoV-19/Mozambique/CERI-KRISP-K025914/2021	EPI_ISL_5425640	2021-06-28	Africa / Mozambique / Tete	Human	Other: Marara		Female	50	unknown		Original	Nasopharyngeal and oropharyngeal swab		AY.6	GK	(N_G215C,N_D63G,N_R203M,NSP12_G671S,NS3_S26L,Spike_P681R,Spike_R158del,NSP3_P1228L,NS7a_V82A,NSP2_D511N,NSP3_A488S,Spike_F157del,NSP4_T492I,NSP14_A394V,Spike_T19R,NS7a_T120I,N_D377Y,M_I82T,Spike_D950N,NS7b_T40I,NSP13_P77L,Spike_E156G,NSP3_P1469S,Spike_T478K,NSP6_T77A,NSP12_P323L,Spike_D614G,Spike_L452R,NSP4_V167L,NSP13_E365D)
496	hCoV-19/Mozambique/CERI-KRISP-K025926/2021	EPI_ISL_5425641	2021-07-05	Africa / Mozambique / Tete	Human	Other: Tsangano		Female	63	unknown		Original	Nasopharyngeal and oropharyngeal swab		AY.6	GK	(N_G215C,N_D63G,N_R203M,NSP12_G671S,NS3_S26L,Spike_P681R,Spike_R158del,NSP3_P1228L,NS7a_V82A,NSP2_D511N,NSP3_A488S,Spike_F157del,NSP4_T492I,NSP14_A394V,Spike_T19R,NS7a_T120I,N_D377Y,M_I82T,Spike_D950N,NS7b_T40I,NSP3_P402L,NSP13_P77L,Spike_E156G,NSP3_P1469S,Spike_T478K,NSP6_T77A,NSP12_P323L,Spike_D614G,NSP4_V167L,Spike_L452R,NSP13_E365D)
497	hCoV-19/Mozambique/CERI-KRISP-K025904/2021	EPI_ISL_5425670	2021-07-02	Africa / Mozambique / Zambezia	Human	Other: H.G.Quelimane		Female	25	unknown		Original	Nasopharyngeal and oropharyngeal swab	Asymptomatic	AY.122	GK	(N_G215C,N_D63G,N_R203M,NSP12_G671S,NSP3_P1228L,NS7a_V82A,NSP3_A488S,NSP4_T492I,NSP14_A394V,Spike_T19R,NS3_D238Y,NSP2_K81N,N_D377Y,M_I82T,Spike_D950N,NS7b_T40I,NSP13_P77L,NSP3_P1469S,Spike_T478K,NSP6_T77A,NSP12_P323L,Spike_D614G,Spike_L452R,NSP4_V167L)
498	hCoV-19/Mozambique/CERI-KRISP-K025861/2021	EPI_ISL_5425680	2021-08-07	Africa / Mozambique / Manica	Human	Other: Chimoio		Female	31	unknown		Original	Nasopharyngeal and oropharyngeal swab		AY.43	O	(M_I82T,NS8_Q27stop,N_D63G,Spike_D950N,NS7b_T40I,NSP13_P77L,NSP3_D135Y,NSP3_P1469S,NS3_S26L,Spike_T478K,Spike_P681R,NSP12_P323L,Spike_D614G,NSP4_V167L,Spike_L452R,NSP2_D511N,NSP3_A488S)
499	hCoV-19/Mozambique/CERI-KRISP-K025860/2021	EPI_ISL_5425687	2021-08-07	Africa / Mozambique / Manica	Human	Other: Chimoio		Female	18	unknown		Original	Nasopharyngeal and oropharyngeal swab		AY.125	GK	(N_D377Y,M_I82T,N_D63G,NSP12_S325I,NS7b_T40I,NSP12_G671S,NSP13_P77L,NSP3_P1469S,NSP12_Q822H,Spike_T478K,Spike_P681R,NSP6_T77A,NSP3_P1228L,NSP12_P323L,Spike_D614G,NSP4_V167L,Spike_L452R,NSP3_A488S,NSP4_T492I,NSP13_E365D,NSP14_A394V,Spike_T19R)
500	hCoV-19/Mozambique/CERI-KRISP-K025933/2021	EPI_ISL_5425693	2021-06-25	Africa / Mozambique / Tete	Human	Other: Macanga		Male	25	unknown		Original	Nasopharyngeal and oropharyngeal swab		AY.6	GK	(N_G215C,N_D377Y,M_I82T,N_D63G,Spike_D950N,N_R203M,NS7b_T40I,NSP13_P77L,NSP3_P1469S,Spike_T478K,Spike_P681R,Spike_D614G,NSP4_V167L,Spike_L452R,NSP3_A488S,NSP13_E365D,NSP14_A394V,Spike_T19R)
501	hCoV-19/Mozambique/CERI-KRISP-K025875/2021	EPI_ISL_5425701	2021-07-08	Africa / Mozambique / Zambezia	Human	Other: HD.Molocue		Female	64	unknown		Original	Nasopharyngeal and oropharyngeal swab	Asymptomatic	AY.6	O	(N_G215C,N_D377Y,M_I82T,N_D63G,Spike_D950N,N_R203M,NSP13_S80G,NS7b_T40I,NSP12_G671S,NSP13_P77L,NSP3_P1469S,Spike_T478K,Spike_P681R,NSP6_T77A,Spike_D614G,Spike_L452R,NS7a_V82A,NSP4_T492I,NSP13_E365D,NSP14_A394V,NS7a_T120I)
502	hCoV-19/Mozambique/CERI-KRISP-K025920/2021	EPI_ISL_5425710	2021-07-02	Africa / Mozambique / Tete	Human	Other: HP TETE		Female	27	unknown		Original	Nasopharyngeal and oropharyngeal swab		AY.122	O	(N_D377Y,N_D63G,Spike_D950N,NSP13_P77L,Spike_T478K,Spike_P681R,NSP6_T77A,NSP12_P323L,Spike_D614G,NSP4_V167L,Spike_L452R,NSP3_A488S,NSP14_A394V,Spike_T19R)
503	hCoV-19/Mozambique/CERI-KRISP-K025905/2021	EPI_ISL_5425714	2021-07-06	Africa / Mozambique / Zambezia	Human	Other: C.S.Sangaivea Quelimane		Male	32	unknown		Original	Nasopharyngeal and oropharyngeal swab	Mild	AY.45	O	(N_G215C,N_D377Y,M_I82T,N_D63G,Spike_D950N,N_R203M,NS7b_T40I,NSP13_P77L,NSP3_P1469S,Spike_T478K,NSP12_M124I,Spike_P681R,NSP6_T77A,NSP8_R96G,NSP12_P323L,Spike_D614G,NSP4_V167L,Spike_L452R,NSP3_A488S,NSP4_T492I,Spike_T19R)
504	hCoV-19/Mozambique/CERI-KRISP-K025896/2021	EPI_ISL_5425718	2021-07-09	Africa / Mozambique / Zambezia	Human	Other: C.S.Mulevala		Male	39	unknown		Original	Nasopharyngeal and oropharyngeal swab	Asymptomatic	AY.33	GK	(N_G215C,N_D377Y,M_I82T,N_D63G,Spike_D950N,N_R203M,NS7b_T40I,NSP12_G671S,Spike_T478K,Spike_P681R,NS8_G66S,NSP12_P323L,Spike_D614G,Spike_L452R,NS7a_V82A,NSP14_A394V,Spike_T19R,NS7a_T120I)
505	hCoV-19/Mozambique/CERI-KRISP-K025915/2021	EPI_ISL_5425719	2021-06-28	Africa / Mozambique / Tete	Human	Other: Marara		Female	35	unknown		Original	Nasopharyngeal and oropharyngeal swab		AY.6	GK	(N_G215C,N_D63G,N_R203M,NSP12_G671S,NS3_S26L,Spike_P681R,NSP3_P1228L,NS7a_V82A,NSP2_D511N,NSP3_A488S,NSP4_T492I,NSP14_A394V,Spike_T19R,NS7a_T120I,N_D377Y,M_I82T,Spike_D950N,NS7a_I4V,NS7b_T40I,NSP13_P77L,NSP3_P1469S,Spike_T478K,NSP6_T77A,NSP12_P323L,Spike_D614G,Spike_L452R,NSP4_V167L,NSP13_E365D)
506	hCoV-19/Mozambique/CERI-KRISP-K025879/2021	EPI_ISL_5425720	2021-07-08	Africa / Mozambique / Zambezia	Human	Other: C.S.17de Setembro Quel		Male	17	unknown		Original	Nasopharyngeal and oropharyngeal swab	Asymptomatic	AY.6	GK	(N_G215C,N_D63G,N_R203M,NSP12_G671S,N_K355N,Spike_P681R,NSP3_P1228L,NS7a_V82A,NSP2_D511N,NSP3_A488S,NSP4_T492I,NSP14_A394V,Spike_T19R,NS7a_T120I,N_D377Y,M_I82T,Spike_D950N,NS7b_T40I,NSP13_P77L,NSP3_P1469S,Spike_T478K,NSP6_T77A,NSP12_P323L,Spike_D614G,Spike_L452R,NSP4_V167L,NSP13_E365D)
507	hCoV-19/Mozambique/CERI-KRISP-K025927/2021	EPI_ISL_5425721	2021-06-30	Africa / Mozambique / Tete	Human	Other: Mutarara		Male	21	unknown		Original	Nasopharyngeal and oropharyngeal swab		AY.6	GK	(N_G215C,N_D63G,N_R203M,NSP12_G671S,NS3_S26L,Spike_P681R,NSP3_P1228L,NS7a_V82A,NSP2_D511N,NSP3_A488S,NSP4_T492I,NSP14_A394V,Spike_T19R,NS7a_T120I,N_D377Y,M_I82T,Spike_D950N,NS7b_T40I,NSP3_P402L,NSP13_P77L,NSP5_Q83K,NSP3_P1469S,Spike_T478K,NSP6_T77A,NSP12_P323L,Spike_D614G,Spike_L452R,NSP4_V167L,NSP13_E365D)
508	hCoV-19/Mozambique/CERI-KRISP-K025929/2021	EPI_ISL_5425722	2021-06-29	Africa / Mozambique / Tete	Human	Other: Mutarara		Female	7	unknown		Original	Nasopharyngeal and oropharyngeal swab		AY.6	GK	(N_G215C,N_D63G,N_R203M,NSP12_G671S,NS3_V97F,NS3_S26L,Spike_P681R,NSP3_P1228L,NS8_E106stop,N_S26I,NS7a_V82A,NSP2_D511N,NSP3_A488S,NSP4_T492I,NSP14_A394V,Spike_T19R,NS7a_T120I,N_D377Y,M_I82T,Spike_D950N,NS7b_T40I,NSP13_P77L,NSP3_P1469S,Spike_T478K,NSP2_P13L,NSP6_T77A,NSP12_P323L,Spike_D614G,Spike_L452R,NSP4_V167L,NSP13_E365D)
509	hCoV-19/Mozambique/CERI-KRISP-K025922/2021	EPI_ISL_5425723	2021-06-30	Africa / Mozambique / Tete	Human	Other: Maravia		Female	65	unknown		Original	Nasopharyngeal and oropharyngeal swab		AY.116	GK	(N_G215C,N_D63G,N_R203M,NSP12_G671S,NS3_S26L,Spike_P681R,NSP3_P1228L,NSP14_T516A,NS7a_V82A,NSP3_A488S,NSP4_T492I,NSP14_A394V,Spike_T19R,NS7a_T120I,N_D377Y,NSP15_V127F,M_I82T,Spike_D950N,NS7b_T40I,NSP5_I213V,NSP13_P77L,NSP3_P1469S,Spike_T478K,NSP6_T77A,NSP12_P323L,Spike_D614G,Spike_L452R,NSP4_V167L)
510	hCoV-19/Mozambique/CERI-KRISP-K025850/2021	EPI_ISL_5425724	2021-07-07	Africa / Mozambique / Manica	Human	Other: Chimoio		Male	38	unknown		Original	Nasopharyngeal and oropharyngeal swab		AY.6	GK	(N_G215C,NS8_Q27stop,N_D63G,NS3_S177I,N_R203M,NSP12_G671S,Spike_P681R,NSP3_P1228L,NS7a_V82A,NSP2_D511N,NSP3_A488S,NSP4_T492I,NSP14_A394V,Spike_T19R,NS7a_T120I,N_D377Y,M_I82T,Spike_D950N,NS7b_T40I,NSP13_P77L,NS7a_G38V,NSP3_P1469S,Spike_T478K,NSP6_T77A,NSP12_P323L,Spike_D614G,Spike_L452R,NSP4_V167L,NSP13_E365D)
511	hCoV-19/Mozambique/CERI-KRISP-K025848/2021	EPI_ISL_5425725	2021-07-07	Africa / Mozambique / Manica	Human	Other: Chimoio		Female	29	unknown		Original	Nasopharyngeal and oropharyngeal swab		AY.6	GK	(N_G215C,N_D63G,N_R203M,NSP12_G671S,NS3_S26L,Spike_P681R,Spike_R158del,NSP3_P1228L,NS7a_V82A,NSP2_D511N,NSP3_A488S,Spike_F157del,NSP4_T492I,NSP14_A394V,Spike_T19R,NS7a_T120I,N_D377Y,M_I82T,Spike_D950N,NS7b_T40I,NSP13_P77L,Spike_E156G,NSP3_P1469S,NSP4_F322S,Spike_T478K,NSP6_T77A,NSP12_P323L,Spike_D614G,NSP4_V167L,Spike_L452R,NSP13_E365D)
512	hCoV-19/Mozambique/CERI-KRISP-K025874/2021	EPI_ISL_5425726	2021-07-10	Africa / Mozambique / Zambezia	Human	Other: Hosp. Geral de Quelimane		Male	11	unknown		Original	Nasopharyngeal and oropharyngeal swab	Asymptomatic	AY.6	GK	(N_G215C,N_D63G,N_R203M,NSP12_G671S,NS3_S26L,Spike_P681R,NSP3_P1228L,NS7a_V82A,NSP2_D511N,NSP3_A488S,NSP4_T492I,NSP14_A394V,Spike_T19R,NS7a_T120I,N_D377Y,M_I82T,Spike_D950N,NS7b_T40I,NSP13_P77L,NS8_A51V,NSP3_P1469S,Spike_T478K,NSP6_T77A,NSP12_P323L,Spike_D614G,Spike_L452R,NSP4_V167L,NSP13_E365D)
513	hCoV-19/Mozambique/CERI-KRISP-K025862/2021	EPI_ISL_5425734	2021-08-07	Africa / Mozambique / Manica	Human	Other: Chimoio		Female	16	unknown		Original	Nasopharyngeal and oropharyngeal swab		AY.6	GK	(N_G215C,N_D63G,N_R203M,NSP12_G671S,NS3_S26L,Spike_P681R,NSP3_P1228L,NS7a_V82A,NSP2_D511N,NSP3_A488S,NSP4_T492I,NSP14_A394V,Spike_T19R,NS7a_T120I,NSP1_E176D,NSP1_F143del,N_D377Y,Spike_P1263L,M_I82T,Spike_D950N,NS7a_I4V,NS7b_T40I,NSP1_K141del,NSP13_P77L,NSP1_S142del,NSP3_P1469S,Spike_T478K,Spike_V656I,NSP6_T77A,NSP12_P323L,Spike_D614G,NSP4_V167L,Spike_L452R,NSP13_E365D)
514	hCoV-19/Mozambique/CERI-KRISP-K025890/2021	EPI_ISL_5425735	2021-07-06	Africa / Mozambique / Zambezia	Human	Other: C.S.Nicoadala Sede		Male	40	unknown		Original	Nasopharyngeal and oropharyngeal swab	Asymptomatic	AY.6	GK	(N_G215C,N_D63G,N_R203M,NSP12_G671S,NS3_S26L,Spike_P681R,NSP3_P1228L,NSP3_P968S,NS7a_V82A,NSP2_D511N,NSP3_A488S,NSP4_T492I,NSP14_A394V,Spike_T19R,NS7a_T120I,N_D377Y,M_I82T,Spike_D950N,NS7b_T40I,NSP13_P77L,NSP3_P1469S,Spike_T478K,NSP6_T77A,NSP12_P323L,Spike_D614G,Spike_L452R,NSP4_V167L,NSP13_E365D)
515	hCoV-19/Mozambique/CERI-KRISP-K018287/2021	EPI_ISL_2688576	2021-04-20	Africa / Mozambique / Maputo Cidade / Maputo Cidade	Human			Female	45	unknown		Original	Nasopharyngeal and oropharyngeal swab		B.1.351	GH	(E_P71L,NSP3_K837N,Spike_K417N,NSP2_G88E,NSP6_S106del,Spike_E484K,NSP12_D284E,NSP2_I613V,Spike_A701V,Spike_N501Y,NS8_S69P,N_G243V,Spike_A243del,Spike_L18F,Spike_D215G,Spike_L244del,NSP6_G107del,N_T205I,NSP6_F108del,Spike_L242del,NS3_Q57H,NSP2_T85I,Spike_D80A,NSP12_P323L,NSP5_K90R,Spike_D614G,NS3_S171L)
516	hCoV-19/Mozambique/CERI-KRISP-K018290/2021	EPI_ISL_2688577	2021-04-21	Africa / Mozambique / Maputo Cidade / Maputo Cidade	Human			Female	42	unknown		Original	Nasopharyngeal and oropharyngeal swab		B.1.1.7	GRY	(NS8_Q27stop,NSP3_T183I,NSP3_A890D,NSP6_G107del,Spike_T716I,NSP4_L264V,NSP6_S106del,N_R203K,Spike_A570D,Spike_D1118H,NSP6_F108del,NS8_Y73C,N_G204R,NSP3_V1770F,Spike_N501Y,NSP3_I1412T,NS8_R52I,NSP12_P323L,Spike_P681H,Spike_D614G,N_D3L,Spike_S982A,N_S235F)
517	hCoV-19/Mozambique/CERI-KRISP-K018292/2021	EPI_ISL_2688578	2021-04-22	Africa / Mozambique / Maputo Cidade / Maputo Cidade	Human			Female	18	unknown		Original	Nasopharyngeal and oropharyngeal swab		B.1.351	GH	(E_P71L,NSP3_K837N,Spike_K417N,NSP3_T1336I,NSP6_S106del,Spike_E484K,NS8_W45stop,Spike_A701V,Spike_N501Y,NS3_L41V,Spike_A243del,NS6_F7L,Spike_L18F,Spike_D215G,Spike_L244del,NSP6_G107del,N_T205I,NSP6_F108del,Spike_L242del,NS3_Q57H,NS7a_Q76stop,NSP2_T85I,Spike_D80A,NSP3_R352H,NSP6_F184V,NSP12_P323L,NSP5_K90R,Spike_D614G,NS3_S171L)
518	hCoV-19/Mozambique/CERI-KRISP-K025868/2021	EPI_ISL_5425736	2021-07-10	Africa / Mozambique / Zambezia	Human	Other: Hosp. Geral de Quelimane		Female	26	unknown		Original	Nasopharyngeal and oropharyngeal swab	Asymptomatic	AY.122	GK	(N_G215C,N_D63G,N_R203M,NSP12_G671S,Spike_P681R,Spike_R158del,NSP3_P1228L,NS7a_V82A,NSP3_A488S,Spike_F157del,NSP4_T492I,NSP14_A394V,Spike_T19R,NS3_D238Y,NS7a_T120I,NSP2_K81N,N_D377Y,M_I82T,Spike_D950N,NS7b_T40I,NSP13_P77L,Spike_E156G,NSP5_T21I,NSP3_P1469S,Spike_T478K,NSP6_T77A,NSP12_P323L,Spike_D614G,Spike_L452R,NSP4_V167L)
519	hCoV-19/Mozambique/CERI-KRISP-K025934/2021	EPI_ISL_5425737	2021-07-10	Africa / Mozambique / Tete	Human	Other: Macanga		Female	28	unknown		Original	Nasopharyngeal and oropharyngeal swab		AY.6	GK	(N_G215C,N_D63G,N_R203M,NSP12_G671S,Spike_P681R,NSP3_P1228L,NS7a_V82A,NSP2_D511N,NSP3_A488S,NSP4_T492I,NSP14_A394V,Spike_T19R,NS7a_T120I,N_D377Y,M_I82T,NSP3_T1056K,Spike_D950N,NS7b_T40I,NSP13_P77L,NSP3_P1469S,Spike_T478K,NSP6_T77A,NS8_G66S,NSP14_A323T,NSP12_P323L,Spike_D614G,Spike_L452R,NSP4_V167L,NSP13_E365D)
520	hCoV-19/Mozambique/CERI-KRISP-K025863/2021	EPI_ISL_5425738	2021-08-07	Africa / Mozambique / Manica	Human	Other: Chimoio		Male	32	unknown		Original	Nasopharyngeal and oropharyngeal swab		AY.6	GK	(N_G215C,N_D63G,N_R203M,NSP12_G671S,NS3_S26L,Spike_P681R,NSP3_P1228L,NS7a_V82A,NSP2_A174V,NSP2_D511N,NSP3_A488S,NSP4_T492I,NSP14_A394V,Spike_T19R,NS7a_T120I,N_D377Y,M_I82T,Spike_D950N,NS7b_T40I,NSP13_P77L,NSP3_P1469S,Spike_T478K,NSP6_T77A,NSP12_P323L,Spike_D614G,Spike_L452R,NSP4_V167L,NSP13_E365D)
521	hCoV-19/Mozambique/CERI-KRISP-K025859/2021	EPI_ISL_5425739	2021-07-07	Africa / Mozambique / Manica	Human	Other: Chimoio		Male	14	unknown		Original	Nasopharyngeal and oropharyngeal swab		AY.6	GK	(N_G215C,N_D63G,N_R203M,NSP12_G671S,NSP3_P1103S,Spike_P681R,NSP3_P1228L,NS7a_V82A,NSP2_D511N,NSP3_A488S,NSP4_T492I,NSP14_A394V,Spike_T19R,NS7a_T120I,N_D377Y,M_I82T,Spike_D950N,NS7b_T40I,NSP13_P77L,NSP3_P1469S,Spike_T478K,NSP6_T77A,NS8_G66S,NSP12_P323L,Spike_D614G,Spike_L452R,NSP4_V167L,NSP13_E365D)
522	hCoV-19/Mozambique/CERI-KRISP-K025917/2021	EPI_ISL_5425740	2021-06-28	Africa / Mozambique / Tete	Human	Other: C.Bassa		Male	60	unknown		Original	Nasopharyngeal and oropharyngeal swab		AY.6	GK	(N_G215C,N_D63G,N_R203M,NSP12_G671S,Spike_P681R,NSP3_P1228L,NS7a_V82A,NSP3_A488S,NSP4_T492I,NSP14_A394V,Spike_T19R,NS7a_T120I,N_D377Y,M_I82T,Spike_D950N,NS7b_T40I,NSP13_P77L,NSP16_H186R,NSP3_P1469S,Spike_T478K,NSP6_T77A,NSP12_P323L,Spike_D614G,Spike_L452R,NSP4_V167L,NSP13_E365D)
523	hCoV-19/Mozambique/CERI-KRISP-K025938/2021	EPI_ISL_5425741	2021-06-28	Africa / Mozambique / Tete	Human	Other: Magoe		Male	40	unknown		Original	Nasopharyngeal and oropharyngeal swab		AY.6	GK	(N_G215C,N_D63G,N_R203M,NSP12_G671S,NSP5_M276T,Spike_P681R,NSP3_P1228L,NS7a_V82A,NSP2_D511N,NSP3_A488S,NSP4_T492I,NSP14_A394V,Spike_T19R,NS7a_T120I,N_D377Y,M_I82T,Spike_D950N,NS7b_T40I,NSP13_P77L,NS3_P159S,NSP3_P1469S,NSP4_F322S,Spike_T478K,NSP6_T77A,NSP12_P323L,Spike_D614G,Spike_L452R,NSP4_V167L,NSP13_E365D)
524	hCoV-19/Mozambique/CERI-KRISP-K025884/2021	EPI_ISL_5425742	2021-07-08	Africa / Mozambique / Zambezia	Human	Other: C.S.17 de Setembro Quelimane		Male	37	unknown		Original	Nasopharyngeal and oropharyngeal swab	Asymptomatic	AY.122	GK	(N_G215C,N_D63G,N_R203M,NSP12_G671S,Spike_P681R,NS8_V62L,NSP3_P1228L,NS7a_V82A,NSP3_A488S,NSP4_T492I,NSP14_A394V,Spike_T19R,NS3_D238Y,NS7a_T120I,NSP2_K81N,N_D377Y,M_I82T,Spike_D950N,NS7b_T40I,NSP13_P77L,NSP3_P1469S,Spike_T478K,NSP6_T77A,NSP12_P323L,Spike_D614G,Spike_L452R,NSP4_V167L)
525	hCoV-19/Mozambique/CERI-KRISP-K025931/2021	EPI_ISL_5425743	2021-07-02	Africa / Mozambique / Tete	Human	Other: Zumbo		Female	33	unknown		Original	Nasopharyngeal and oropharyngeal swab		AY.116	GK	(N_G215C,N_D63G,N_R203M,NSP12_G671S,NS3_S26L,NS3_D155Y,Spike_P681R,NSP3_P1228L,NS7a_V82A,NSP3_A488S,NSP4_T492I,NSP14_A394V,Spike_T19R,NS7a_T120I,N_D377Y,M_I82T,Spike_D950N,NS7b_T40I,NSP5_I213V,NSP3_P822L,NSP13_P77L,NSP3_P1469S,Spike_T478K,NSP6_T77A,NSP12_P323L,Spike_D614G,Spike_L452R,NSP4_V167L)
526	hCoV-19/Mozambique/CERI-KRISP-K025886/2021	EPI_ISL_5425744	2021-07-09	Africa / Mozambique / Zambezia	Human	Other: C.S.Macajune Quelimane		Female	40	unknown		Original	Nasopharyngeal and oropharyngeal swab	Asymptomatic	AY.122	GK	(N_G215C,N_D63G,N_R203M,NSP12_G671S,NS3_S26L,Spike_P681R,NS8_V62L,NSP3_P1228L,NS7a_V82A,NSP3_A488S,NSP4_T492I,NSP14_A394V,Spike_T19R,NS3_D238Y,NS7a_T120I,NSP2_K81N,N_D377Y,M_I82T,Spike_D950N,NS7b_T40I,NSP13_P77L,NSP3_P1469S,Spike_T478K,NSP6_T77A,NSP12_P323L,Spike_D614G,Spike_L452R,NSP4_V167L)
527	hCoV-19/Mozambique/CERI-KRISP-K025913/2021	EPI_ISL_5425745	2021-06-28	Africa / Mozambique / Tete	Human	Other: Marara		Female	43	unknown		Original	Nasopharyngeal and oropharyngeal swab		AY.6	GK	(N_G215C,N_D63G,N_R203M,NSP12_G671S,Spike_P681R,NSP3_P1228L,NS7a_V82A,NSP2_D511N,NSP3_A488S,NSP4_T492I,NSP14_A394V,Spike_T19R,NS7a_T120I,N_D377Y,M_I82T,NSP3_T1056K,Spike_D950N,NS7b_T40I,NSP13_P77L,NSP3_P1469S,Spike_T478K,NSP6_T77A,NS8_G66S,NSP12_P323L,Spike_D614G,Spike_L452R,NSP4_V167L,NSP13_E365D)
528	hCoV-19/Mozambique/CERI-KRISP-K025856/2021	EPI_ISL_5425753	2021-07-07	Africa / Mozambique / Manica	Human	Other: Chimoio		Male	29	unknown		Original	Nasopharyngeal and oropharyngeal swab		AY.6	GK	(Spike_V382L,N_G215C,N_D63G,N_R203M,NSP12_G671S,Spike_P681R,NSP3_P1228L,NS7a_V82A,NSP2_D511N,NSP3_A488S,NSP4_T492I,NSP14_A394V,Spike_T19R,NS7a_T120I,N_D377Y,M_I82T,Spike_D950N,NS7b_T40I,NSP13_P77L,NSP3_P1469S,Spike_T478K,NSP6_T77A,Spike_G1219C,NSP12_P323L,Spike_D614G,Spike_L452R,NSP4_V167L,NSP3_S716I,NSP13_E365D)
529	hCoV-19/Mozambique/CERI-KRISP-K025881/2021	EPI_ISL_5425754	2021-07-08	Africa / Mozambique / Zambezia	Human	Other: C.S.Macusse Namacurra		Female	32	unknown		Original	Nasopharyngeal and oropharyngeal swab	Asymptomatic	AY.6	GK	(N_G215C,N_D63G,N_R203M,NSP12_G671S,NS3_V97F,NS3_S26L,Spike_P681R,NSP3_P1228L,NS8_E106stop,NS7a_V82A,NSP3_A488S,NSP4_T492I,NSP14_A394V,Spike_T19R,NS7a_T120I,N_D377Y,M_I82T,Spike_D950N,NS7b_T40I,NSP13_P77L,NSP3_P1469S,NSP13_I370V,Spike_T478K,NSP6_T77A,NSP12_P323L,Spike_D614G,Spike_L452R,NSP4_V167L,NSP13_E365D)
530	hCoV-19/Mozambique/CERI-KRISP-K025846/2021	EPI_ISL_5425755	2021-07-07	Africa / Mozambique / Manica	Human	Other: Chimoio		Male	26	unknown		Original	Nasopharyngeal and oropharyngeal swab		AY.6	GK	(N_G215C,NS8_Q27stop,N_D63G,N_R203M,NSP12_G671S,Spike_P681R,NSP3_P1228L,NS7a_V82A,NSP2_D511N,NSP3_A488S,NSP4_T492I,NSP14_A394V,Spike_T19R,NS7a_T120I,N_D377Y,M_I82T,Spike_D950N,NS7b_T40I,NSP13_P77L,NSP3_D135Y,NSP3_P1469S,Spike_T478K,NSP6_T77A,NSP12_P323L,Spike_D614G,Spike_L452R,NSP4_V167L,NSP13_E365D)
531	hCoV-19/Mozambique/CERI-KRISP-K025889/2021	EPI_ISL_5425756	2021-07-09	Africa / Mozambique / Zambezia	Human	Other: C.S.Icidua Quelimane		Male	18	unknown		Original	Nasopharyngeal and oropharyngeal swab	Asymptomatic	AY.6	GK	(N_G215C,N_D63G,N_R203M,NSP12_G671S,Spike_P681R,NSP3_P1228L,NS7a_V82A,NSP2_D511N,NSP3_A488S,NSP4_T492I,NSP14_A394V,Spike_T19R,NS7a_T120I,N_D377Y,M_I82T,Spike_D950N,NS7b_T40I,NSP13_P77L,NSP3_P1469S,Spike_T478K,NSP6_T77A,NSP12_P323L,Spike_D614G,Spike_L452R,NSP4_V167L,NSP13_E365D)
532	hCoV-19/Mozambique/CERI-KRISP-K025888/2021	EPI_ISL_5425757	2021-07-06	Africa / Mozambique / Zambezia	Human	Other: C.S.Pebane Sede		Female	35	unknown		Original	Nasopharyngeal and oropharyngeal swab	Mild	AY.6	GK	(N_G215C,N_D63G,N_R203M,NSP12_G671S,NS3_S26L,Spike_P681R,NSP3_P1228L,NS7a_V82A,NSP3_A488S,NSP4_T492I,NSP14_A394V,Spike_T19R,NS7a_T120I,N_D377Y,M_I82T,Spike_D950N,NS7b_T40I,NSP13_P77L,NSP3_P1469S,Spike_T478K,NSP6_T77A,NS8_G66S,NSP12_P323L,Spike_D614G,Spike_L452R,NSP4_V167L,NSP13_E365D)
533	hCoV-19/Mozambique/CERI-KRISP-K025854/2021	EPI_ISL_5425758	2021-07-07	Africa / Mozambique / Manica	Human	Other: Chimoio		Female	13	unknown		Original	Nasopharyngeal and oropharyngeal swab		AY.6	GK	(N_G215C,N_D63G,N_R203M,NSP12_G671S,NSP3_D1809N,Spike_P681R,NSP3_P1228L,NS7a_V82A,NSP2_D511N,NSP3_A488S,NSP4_T492I,NSP14_A394V,Spike_T19R,NS7a_T120I,N_D377Y,M_I82T,Spike_D950N,NS7b_T40I,NSP13_P77L,NSP3_P1469S,Spike_T478K,NSP6_T77A,NSP12_P323L,Spike_D614G,Spike_L452R,NSP4_V167L,NSP13_E365D)
534	hCoV-19/Mozambique/CERI-KRISP-K025877/2021	EPI_ISL_5425759	2021-07-08	Africa / Mozambique / Zambezia	Human	Other: C.S.Macusse		Male	17	unknown		Original	Nasopharyngeal and oropharyngeal swab	Mild	AY.122	GK	(N_G215C,N_D63G,N_R203M,NSP12_G671S,Spike_P681R,NSP3_P1228L,NS7a_V82A,NSP3_A488S,NSP4_T492I,NSP14_A394V,Spike_T19R,NS3_D238Y,NS7a_T120I,NSP2_K81N,N_D377Y,M_I82T,Spike_D950N,NS7b_T40I,NSP13_P77L,NSP3_P1469S,Spike_T478K,NSP6_T77A,N_G34W,NSP12_P323L,Spike_D614G,Spike_L452R,NSP4_V167L,NSP3_Y88H)
535	hCoV-19/Mozambique/CERI-KRISP-K025923/2021	EPI_ISL_5425760	2021-07-05	Africa / Mozambique / Tete	Human	Other: Maravia		Male	32	unknown		Original	Nasopharyngeal and oropharyngeal swab		AY.45	GK	(N_G215C,N_D63G,N_R203M,NSP12_G671S,NS3_S26L,Spike_P681R,NS7a_V82A,NSP3_A488S,NSP4_T492I,NSP14_A394V,Spike_T19R,NS7a_T120I,N_D377Y,M_I82T,Spike_D950N,NS7b_T40I,NSP13_P77L,NSP3_P1469S,Spike_T478K,NSP6_T77A,NSP12_P323L,Spike_D614G,Spike_L452R,NSP4_V167L)
536	hCoV-19/Mozambique/CERI-KRISP-K025849/2021	EPI_ISL_5425761	2021-07-07	Africa / Mozambique / Manica	Human	Other: Chimoio		Female	23	unknown		Original	Nasopharyngeal and oropharyngeal swab		AY.6	GK	(N_G215C,N_D63G,N_R203M,NSP12_G671S,Spike_P681R,NSP3_P1228L,NS7a_V82A,NSP2_D511N,NSP3_A488S,NSP4_T492I,NSP14_A394V,Spike_T19R,NS7a_T120I,N_D377Y,M_I82T,Spike_D950N,NS7b_T40I,NSP13_P77L,NSP3_P1469S,Spike_T478K,NSP6_T77A,NSP12_P323L,Spike_D614G,Spike_L452R,NSP4_V167L,NSP13_E365D)
537	hCoV-19/Mozambique/CERI-KRISP-K025939/2021	EPI_ISL_5425762	2021-06-29	Africa / Mozambique / Tete	Human	Other: Moatize		Male	21	unknown		Original	Nasopharyngeal and oropharyngeal swab		AY.6	GK	(N_G215C,N_D63G,N_R203M,NSP12_G671S,Spike_P681R,NSP3_P1228L,NS7a_V82A,NSP2_D511N,NSP3_A488S,NSP4_T492I,NSP14_A394V,Spike_T19R,NS7a_T120I,N_D377Y,M_I82T,Spike_D950N,NS7b_T40I,NSP3_P402L,NSP13_P77L,NSP3_P1469S,Spike_T478K,NSP6_T77A,NSP12_P323L,Spike_D614G,Spike_L452R,NSP4_V167L,NSP13_E365D)
538	hCoV-19/Mozambique/CERI-KRISP-K025937/2021	EPI_ISL_5425763	2021-06-25	Africa / Mozambique / Tete	Human	Other: Magoe		Female	60	unknown		Original	Nasopharyngeal and oropharyngeal swab		AY.6	GK	(N_G215C,N_D63G,N_R203M,NSP12_G671S,Spike_P681R,NSP3_P1228L,NS7a_V82A,NSP2_D511N,NSP3_A488S,NSP4_T492I,NSP14_A394V,Spike_T19R,NS7a_T120I,N_D377Y,M_I82T,Spike_D950N,NS7a_I4V,NS7b_T40I,NSP13_P77L,NSP3_P1469S,Spike_T478K,NSP6_T77A,NSP12_P323L,Spike_D614G,Spike_L452R,NSP4_V167L,NSP13_E365D)
539	hCoV-19/Mozambique/CERI-KRISP-K025870/2021	EPI_ISL_5425771	2021-07-10	Africa / Mozambique / Zambezia	Human	Other: C.S.Icidua Quelimane		Male	40	unknown		Original	Nasopharyngeal and oropharyngeal swab	Mild	AY.122	GK	(N_G215C,N_D63G,N_R203M,NSP12_G671S,Spike_P681R,NS8_V62L,NSP3_P1228L,NS7a_V82A,NSP3_A488S,NSP4_T492I,NSP14_A394V,Spike_T19R,NS3_D238Y,NS7a_T120I,NSP2_K81N,N_D377Y,M_I82T,Spike_D950N,NS7b_T40I,NSP13_P77L,NSP3_P1469S,Spike_T478K,NSP6_T77A,NSP12_P323L,Spike_D614G,Spike_L452R,NSP4_V167L)
540	hCoV-19/Mozambique/CERI-KRISP-K025885/2021	EPI_ISL_5425772	2021-07-10	Africa / Mozambique / Zambezia	Human	Other: Hosp. Geral de Quelimane		Male	27	unknown		Original	Nasopharyngeal and oropharyngeal swab	Asymptomatic	AY.6	GK	(N_G215C,N_D63G,N_R203M,NSP12_G671S,Spike_P681R,NSP3_P1228L,NS7a_V82A,NSP3_A488S,NSP4_T492I,NSP14_A394V,Spike_T19R,NS7a_T120I,N_D377Y,M_I82T,Spike_D950N,NS7b_T40I,NSP13_P77L,NS8_A51V,NSP3_P1469S,Spike_T478K,NSP6_T77A,NSP12_P323L,Spike_D614G,Spike_L452R,NSP4_V167L,NSP13_E365D)
541	hCoV-19/Mozambique/CERI-KRISP-K025895/2021	EPI_ISL_5425784	2021-07-07	Africa / Mozambique / Zambezia	Human	Other: C.S.Maganja da costa		Male	27	unknown		Original	Nasopharyngeal and oropharyngeal swab	Asymptomatic	AY.6	GK	(N_G215C,NS8_Q27stop,N_D63G,N_R203M,NSP12_G671S,Spike_P681R,NSP3_P1228L,NS7a_V82A,NSP3_A488S,NSP4_T492I,NSP14_A394V,Spike_T19R,NS7a_T120I,N_D377Y,M_I82T,Spike_D950N,NS7b_T40I,NSP13_P77L,NSP14_A119V,NSP3_P1469S,NSP16_P215L,Spike_T478K,NSP6_T77A,NSP16_R216N,NSP12_T262I,Spike_D614G,Spike_L452R,NSP4_V167L,NSP13_E365D)
542	hCoV-19/Mozambique/CERI-KRISP-K025892/2021	EPI_ISL_5425777	2021-07-07	Africa / Mozambique / Zambezia	Human	Other: C.S 24de Julho Quelimane		Female	38	unknown		Original	Nasopharyngeal and oropharyngeal swab	Asymptomatic	AY.6	GK	(NSP2_A360S,N_G215C,N_D63G,N_R203M,NSP12_G671S,NS3_S26L,Spike_P681R,NSP3_P1228L,NS7a_V82A,NSP2_D511N,NSP3_A488S,NSP4_T492I,NSP14_A394V,Spike_T19R,NS7a_T120I,N_D377Y,M_I82T,Spike_D950N,NS3_A54S,NS7b_T40I,NSP13_P77L,NSP3_P1469S,Spike_T478K,NSP6_T77A,NSP12_P323L,Spike_D614G,Spike_L452R,NSP4_V167L,NSP13_E365D)
543	hCoV-19/Mozambique/CERI-KRISP-K025864/2021	EPI_ISL_5425778	2021-08-07	Africa / Mozambique / Manica	Human	Other: Chimoio		Female	23	unknown		Original	Nasopharyngeal and oropharyngeal swab		AY.6	GK	(N_G215C,N_D63G,N_R203M,NSP12_G671S,Spike_P681R,NSP3_P1228L,NS7a_V82A,NSP3_A488S,NSP4_T492I,NSP14_A394V,Spike_T19R,NS7a_T120I,N_D377Y,M_I82T,Spike_D950N,NSP16_A121T,NS7b_T40I,NSP3_P402L,NSP13_P77L,NSP3_P1469S,Spike_T478K,NSP6_T77A,NSP12_P323L,Spike_D614G,Spike_L452R,NSP4_V167L,NSP13_E365D)
544	hCoV-19/Mozambique/CERI-KRISP-K025898/2021	EPI_ISL_5425779	2021-07-07	Africa / Mozambique / Zambezia	Human	Other: C.S.Chinde Sede		Male	33	unknown		Original	Nasopharyngeal and oropharyngeal swab	Asymptomatic	AY.6	GK	(N_G215C,N_D63G,N_R203M,NSP12_G671S,Spike_P681R,NSP3_P1228L,NS7a_V82A,NSP2_D511N,NSP3_A488S,NSP4_T492I,NSP14_A394V,Spike_T19R,NS7a_T120I,N_D377Y,M_I82T,Spike_D950N,NS7b_T40I,NSP13_P77L,NSP3_P1469S,Spike_T478K,NSP6_T77A,NSP15_V320L,NSP12_P323L,Spike_D614G,Spike_L452R,NSP4_V167L,NSP13_E365D)
545	hCoV-19/Mozambique/CERI-KRISP-K025930/2021	EPI_ISL_5425780	2021-06-28	Africa / Mozambique / Tete	Human	Other: Zumbo		Male	60	unknown		Original	Nasopharyngeal and oropharyngeal swab		AY.6	GK	(N_G215C,N_D63G,N_R203M,NSP8_T145I,NSP12_G671S,E_V62F,Spike_L518I,Spike_P681R,NSP3_P1228L,NS7a_V82A,NSP3_A488S,NSP4_T492I,NSP14_A394V,Spike_T19R,NS7a_T120I,N_D377Y,M_I82T,Spike_D950N,NS7b_T40I,NSP3_P402L,NSP13_P77L,NSP3_P1469S,Spike_T478K,NSP6_T77A,NSP12_P323L,Spike_D614G,Spike_L452R,NSP4_V167L,NSP13_E365D)
546	hCoV-19/Mozambique/CERI-KRISP-K025894/2021	EPI_ISL_5425785	2021-07-06	Africa / Mozambique / Zambezia	Human	Other: C.S.Macuse		Male	unknown	unknown		Original	Nasopharyngeal and oropharyngeal swab	Asymptomatic	AY.122	GK	(N_G215C,N_D63G,N_R203M,NSP12_G671S,Spike_P681R,NSP3_P1228L,NS7a_V82A,NSP3_A488S,NSP4_T492I,NSP14_A394V,Spike_T19R,NS3_D238Y,NS7a_T120I,NSP2_K81N,N_D377Y,M_I82T,Spike_D950N,NS7b_T40I,NSP13_P77L,NSP3_P1469S,NSP13_A598V,Spike_T478K,NSP6_T77A,NSP12_P323L,Spike_D614G,Spike_L452R,NSP4_V167L)
547	hCoV-19/Mozambique/CERI-KRISP-K025925/2021	EPI_ISL_5425786	2021-07-01	Africa / Mozambique / Tete	Human	Other: Tsangano		Female	40	unknown		Original	Nasopharyngeal and oropharyngeal swab		AY.6	GK	(NSP15_D128Y,N_G215C,N_D63G,N_R203M,NSP12_G671S,Spike_P681R,NSP3_P1228L,NS7a_V82A,NSP3_A488S,NSP4_T492I,NSP14_A394V,Spike_T19R,NS7a_T120I,N_D377Y,M_I82T,Spike_D950N,NS7b_T40I,NSP3_P402L,NSP13_P77L,NSP3_P1469S,Spike_T478K,NSP6_T77A,NSP12_P323L,Spike_D614G,Spike_L452R,NSP4_V167L,NSP13_E365D)
548	hCoV-19/Mozambique/CERI-KRISP-K025907/2021	EPI_ISL_5425787	2021-06-30	Africa / Mozambique / Zambezia	Human	Other: C.S.Mopeia Sede		Female	30	unknown		Original	Nasopharyngeal and oropharyngeal swab	Asymptomatic	AY.6	GK	(N_G215C,N_D63G,N_R203M,NSP12_G671S,NS3_S26L,Spike_P681R,NSP3_P1228L,NS7a_V82A,NSP3_A488S,NSP4_T492I,NSP14_A394V,Spike_T19R,NS7a_T120I,N_D377Y,M_I82T,Spike_D950N,NS7b_T40I,NSP13_P77L,Spike_S673T,NSP3_P1469S,Spike_T478K,NSP6_T77A,NSP12_P323L,Spike_D614G,Spike_L452R,NSP4_V167L,NSP13_E365D)
549	hCoV-19/Mozambique/CERI-KRISP-K025883/2021	EPI_ISL_5425788	2021-07-12	Africa / Mozambique / Zambezia	Human	Other: C.S.Macajune Quelimane		Female	16	unknown		Original	Nasopharyngeal and oropharyngeal swab	Asymptomatic	AY.6	GK	(N_G215C,NSP2_A360S,N_D63G,N_R203M,NSP12_G671S,Spike_P681R,NSP3_P1228L,NS7a_V82A,NSP3_A488S,NSP4_T492I,NSP14_A394V,Spike_T19R,NS7a_T120I,N_D377Y,M_I82T,Spike_D950N,NS7b_T40I,NSP13_P77L,NSP3_P1469S,Spike_T478K,NSP6_T77A,NSP12_P323L,Spike_D614G,Spike_L452R,NSP4_V167L,NSP13_E365D)
550	hCoV-19/Mozambique/CERI-KRISP-K025918/2021	EPI_ISL_5425789	2021-06-28	Africa / Mozambique / Tete	Human	Other: C.Bassa		Male	20	unknown		Original	Nasopharyngeal and oropharyngeal swab		AY.6	GK	(N_G215C,N_D63G,N_R203M,NSP12_G671S,NSP3_A1642V,Spike_P681R,NSP3_P1228L,NS7a_V82A,NSP3_A488S,NSP4_T492I,NSP14_A394V,Spike_T19R,NS7a_T120I,Spike_T20I,N_D377Y,M_I82T,Spike_D950N,NS7b_T40I,NSP13_P77L,NSP3_P1469S,Spike_T478K,NSP6_T77A,NS8_G66S,NS8_D35Y,NSP12_P323L,Spike_D614G,Spike_N641S,Spike_L452R,NSP4_V167L,NSP13_E365D)
551	hCoV-19/Mozambique/CERI-KRISP-K025865/2021	EPI_ISL_5425792	2021-07-10	Africa / Mozambique / Zambezia	Human	Other: Hosp. Geral de Quelimane		Female	55	unknown		Original	Nasopharyngeal and oropharyngeal swab	Asymptomatic	AY.6	GK	(N_G215C,N_D63G,N_R203M,NSP12_G671S,Spike_P681R,NSP3_P1228L,NS7a_V82A,NSP3_A488S,NSP4_T492I,NSP14_A394V,Spike_T19R,NS7a_T120I,N_D377Y,M_I82T,Spike_D950N,NS7b_T40I,NSP13_P77L,NSP3_P1469S,Spike_T478K,NSP6_T77A,NSP12_P323L,Spike_D614G,Spike_L452R,NSP4_V167L,NSP13_E365D)
552	hCoV-19/Mozambique/CERI-KRISP-K025876/2021	EPI_ISL_5425793	2021-07-09	Africa / Mozambique / Zambezia	Human	Other: C.S.Molevala		Male	40	unknown		Original	Nasopharyngeal and oropharyngeal swab	Asymptomatic	AY.122	GK	(N_G215C,N_D63G,N_R203M,NSP12_G671S,Spike_P681R,NSP3_P1228L,NS7a_V82A,NSP3_A488S,NSP4_T492I,NSP14_A394V,Spike_T19R,NS3_D238Y,NS7a_T120I,NSP2_K81N,N_D377Y,M_I82T,Spike_D950N,NS7b_T40I,NSP13_P77L,NSP3_P1469S,Spike_T478K,NSP6_T77A,NSP12_P323L,Spike_D614G,Spike_L452R,NSP4_V167L)
553	hCoV-19/Mozambique/CERI-KRISP-K025936/2021	EPI_ISL_5425800	2021-06-24	Africa / Mozambique / Tete	Human	Other: Magoe		Male	60	unknown		Original	Nasopharyngeal and oropharyngeal swab		AY.6	GK	(N_G215C,N_D63G,N_R203M,NSP12_G671S,NSP3_T423I,Spike_P681R,NSP3_P1228L,NS7a_V82A,NSP2_D511N,NSP3_A488S,NSP4_T492I,NSP14_A394V,Spike_T19R,NS7a_T120I,NS3_C153Y,N_D377Y,M_I82T,Spike_D950N,NS7b_T40I,NSP3_P402L,NSP13_P77L,NSP3_P1469S,Spike_T478K,NSP6_T77A,NSP12_P323L,Spike_D614G,Spike_L452R,NSP4_V167L,NSP13_E365D)
554	hCoV-19/Mozambique/CERI-KRISP-K025928/2021	EPI_ISL_5425808	2021-07-02	Africa / Mozambique / Tete	Human	Other: Mutarara		Male	32	unknown		Original	Nasopharyngeal and oropharyngeal swab		AY.6	GK	(N_G215C,N_D63G,N_R203M,NSP12_G671S,Spike_P681R,NSP3_P1228L,NS7a_V82A,NSP2_D511N,NSP3_A488S,NSP4_T492I,Spike_Q677H,NSP14_A394V,Spike_T19R,NS7a_T120I,N_D377Y,M_I82T,Spike_D950N,NS7a_I4V,NS7b_T40I,NSP13_P77L,NSP3_P1469S,Spike_T478K,NSP6_T77A,NSP12_P323L,Spike_D614G,Spike_L452R,NSP4_V167L,NSP13_E365D)
555	hCoV-19/Mozambique/CERI-KRISP-K025867/2021	EPI_ISL_5425815	2021-07-10	Africa / Mozambique / Zambezia	Human	Other: C.S.Mocuba		Female	40	unknown		Original	Nasopharyngeal and oropharyngeal swab	Asymptomatic	AY.6	GK	(N_G215C,N_D63G,NSP1_M85del,N_R203M,NSP12_G671S,Spike_P681R,NSP1_H83del,NSP3_P1228L,NS7a_V82A,NSP1_G82del,NSP3_A488S,NSP14_A394V,Spike_T19R,NS7a_T120I,N_D377Y,M_I82T,Spike_D950N,NS7a_I4V,NS7b_T40I,NSP13_P77L,NSP1_V86del,NSP1_V84del,NSP3_P1469S,Spike_T478K,NSP6_T77A,NSP14_T31I,NSP12_P323L,Spike_D614G,NSP4_V167L,Spike_L452R,NSP13_E365D)
556	hCoV-19/Mozambique/CERI-KRISP-K021115/2021	EPI_ISL_3663545	2021-06-28	Africa / Mozambique / Maputo Cidade	Human			Male	43	unknown		Original	Nasopharyngeal and oropharyngeal swab		AY.122	GK	(N_G215C,N_D63G,N_R203M,NSP12_G671S,NS3_S26L,Spike_P681R,Spike_R158del,NSP3_P1228L,NS7a_V82A,NSP3_A488S,Spike_F157del,NSP4_T492I,NSP14_A394V,Spike_T19R,NS3_D238Y,NS7a_T120I,NSP2_K81N,N_D377Y,M_I82T,Spike_D950N,NS7b_T40I,NSP13_P77L,Spike_E156G,NS6_E55D,NSP3_P1469S,Spike_T478K,NSP6_T77A,NS8_D35Y,NSP12_P323L,Spike_D614G,NSP2_D23N,NSP4_V167L,NSP6_L37F,Spike_L452R)
557	hCoV-19/Mozambique/CERI-KRISP-K021116/2021	EPI_ISL_3663546	2021-06-29	Africa / Mozambique / Maputo Cidade	Human			Female	17	unknown		Original	Nasopharyngeal and oropharyngeal swab		AY.122	GK	(N_G215C,N_D63G,N_R203M,NSP12_G671S,NS3_S26L,Spike_P681R,Spike_R158del,NSP3_P1228L,NS7a_V82A,NSP3_A488S,Spike_F157del,NSP4_T492I,NSP14_A394V,Spike_T19R,NS3_D238Y,NS7a_T120I,NSP2_K81N,N_D377Y,M_I82T,Spike_D950N,NS7b_T40I,NSP13_P77L,Spike_E156G,NSP3_P1469S,Spike_T478K,NSP6_T77A,NSP12_P323L,Spike_D614G,NSP4_V167L,Spike_L452R)
558	hCoV-19/Mozambique/CERI-KRISP-K021117/2021	EPI_ISL_3663547	2021-06-30	Africa / Mozambique / Maputo Cidade	Human			Female	32	unknown		Original	Nasopharyngeal and oropharyngeal swab		AY.122	GK	(N_G215C,N_D63G,N_R203M,NSP12_G671S,Spike_G142D,NS3_S26L,Spike_P681R,Spike_R158del,NSP12_S68F,NS7a_V82A,NSP3_A488S,Spike_F157del,NSP4_T492I,NSP14_A394V,Spike_T19R,NS3_D238Y,NS7a_T120I,NSP2_K81N,N_D377Y,M_I82T,Spike_D950N,NS7b_T40I,NSP13_P77L,Spike_E156G,NSP3_P1469S,Spike_T478K,NSP6_T77A,NSP12_P323L,Spike_D614G,NSP4_V167L,Spike_L452R)
559	hCoV-19/Mozambique/CERI-KRISP-K021118/2021	EPI_ISL_3663548	2021-06-30	Africa / Mozambique / Maputo Provincia	Human			Female	14	unknown		Original	Nasopharyngeal and oropharyngeal swab		AY.122	GK	(N_G215C,N_D63G,N_R203M,NSP12_G671S,NS3_S26L,Spike_P681R,Spike_R158del,NSP3_P1228L,NS7a_V82A,NSP3_A488S,Spike_F157del,NSP4_T492I,NSP14_A394V,Spike_T19R,NS3_D238Y,NS7a_T120I,NSP2_K81N,N_D377Y,NSP4_S127N,M_I82T,Spike_D950N,NS7b_T40I,NSP13_P77L,Spike_E156G,NSP3_P1469S,Spike_T478K,NSP6_T77A,NSP12_P323L,Spike_D614G,NSP4_V167L,Spike_L452R)
560	hCoV-19/Mozambique/CERI-KRISP-K021119/2021	EPI_ISL_3663549	2021-06-30	Africa / Mozambique / Maputo Provincia	Human			Female	56	unknown		Original	Nasopharyngeal and oropharyngeal swab		AY.122	GK	(N_G215C,N_D63G,N_R203M,NS3_S195F,NSP12_G671S,NSP3_T204I,NS7a_V82A,NSP3_A488S,NSP4_T492I,NSP14_A394V,Spike_T19R,NS3_D238Y,NS7a_T120I,NSP2_K81N,N_D377Y,M_I82T,Spike_D950N,NS7b_T40I,NSP13_P77L,NSP3_P1469S,Spike_T478K,NSP6_T77A,NSP12_P323L,Spike_D614G,NSP4_V167L,Spike_L452R)
561	hCoV-19/Mozambique/CERI-KRISP-K021120/2021	EPI_ISL_3663550	2021-07-01	Africa / Mozambique / Maputo Cidade	Human			Male	10	unknown		Original	Nasopharyngeal and oropharyngeal swab		AY.122	GK	(N_G215C,N_D63G,N_R203M,NSP12_G671S,NS3_S26L,Spike_P681R,Spike_R158del,NSP3_P1228L,NS7a_V82A,NSP3_A488S,Spike_F157del,NSP4_T492I,NSP14_A394V,Spike_T19R,NS3_D238Y,NS7a_T120I,NSP2_K81N,N_D377Y,M_I82T,NS7b_T40I,NSP13_P77L,Spike_E156G,NSP3_P1469S,Spike_T478K,NSP6_T77A,NSP12_P323L,Spike_D614G,NSP4_V167L,Spike_L452R)
562	hCoV-19/Mozambique/CERI-KRISP-K021121/2021	EPI_ISL_3663551	2021-07-02	Africa / Mozambique / Maputo Provincia	Human			Female	44	unknown		Original	Nasopharyngeal and oropharyngeal swab		AY.122	GK	(N_G215C,N_D63G,N_R203M,NSP12_G671S,NSP14_P203L,NS3_S26L,Spike_P681R,Spike_R158del,NSP3_P1228L,NS7a_V82A,NSP3_A488S,Spike_F157del,NSP4_T492I,NSP14_A394V,Spike_T19R,NS3_D238Y,NS7a_T120I,NSP2_K81N,N_D377Y,M_I82T,Spike_D950N,NS7b_T40I,NSP13_P77L,Spike_E156G,NSP5_T21I,NSP3_P1469S,Spike_T478K,NSP6_T77A,NSP12_P323L,Spike_D614G,NSP4_V167L,Spike_L452R)
563	hCoV-19/Mozambique/CERI-KRISP-K021122/2021	EPI_ISL_3663552	2021-07-02	Africa / Mozambique / Maputo Provincia	Human			Male	12	unknown		Original	Nasopharyngeal and oropharyngeal swab		AY.122	GK	(N_G215C,N_D63G,N_R203M,NSP12_G671S,NSP14_P203L,NS3_S26L,Spike_P681R,Spike_R158del,NSP3_P1228L,NS7a_V82A,NSP3_A488S,Spike_F157del,NSP4_T492I,NSP14_A394V,Spike_T19R,NS3_D238Y,NS7a_T120I,NSP2_K81N,N_D377Y,M_I82T,Spike_D950N,NS7b_T40I,NSP13_P77L,Spike_E156G,NSP5_T21I,NSP3_P1469S,Spike_T478K,NSP6_T77A,NSP12_P323L,Spike_D614G,NSP4_V167L,Spike_L452R)
564	hCoV-19/Mozambique/CERI-KRISP-K021123/2021	EPI_ISL_3663553	2021-07-02	Africa / Mozambique / Maputo Cidade	Human			Male	32	unknown		Original	Nasopharyngeal and oropharyngeal swab		AY.122	GK	(N_G215C,N_D63G,N_R203M,NSP12_G671S,NS3_S26L,Spike_P681R,Spike_R158del,NS7a_V82A,NSP3_A488S,Spike_F157del,NSP4_T492I,NSP14_A394V,Spike_T19R,NS3_D238Y,NS7a_T120I,NSP2_K81N,N_D377Y,M_I82T,Spike_D950N,NS7b_T40I,NSP13_P77L,Spike_E156G,NSP3_P1469S,Spike_T478K,NSP6_T77A,NSP12_P323L,Spike_D614G,NSP4_V167L,Spike_L452R)
565	hCoV-19/Mozambique/CERI-KRISP-K021124/2021	EPI_ISL_3663554	2021-06-29	Africa / Mozambique / Inhambane / Maxixe	Human			Female	17	unknown		Original	Nasopharyngeal and oropharyngeal swab		AY.45	GK	(N_G215C,N_D63G,N_R203M,NSP12_G671S,NS3_S26L,NS3_D210Y,Spike_P681R,Spike_R158del,NSP3_P1228L,M_A2S,NS7a_V82A,NSP3_A488S,Spike_F157del,NSP4_T492I,NSP14_A394V,Spike_T19R,NS7a_T120I,N_D377Y,M_I82T,Spike_D950N,NS7b_T40I,NSP13_P77L,Spike_E156G,NSP3_P1469S,Spike_T478K,NSP12_M124I,NSP6_T77A,Spike_N370S,NSP12_P323L,Spike_D614G,NSP4_V167L,Spike_L452R)
566	hCoV-19/Mozambique/CERI-KRISP-K021125/2021	EPI_ISL_3663555	2021-07-01	Africa / Mozambique / Maputo Provincia	Human			Male	42	unknown		Original	Nasopharyngeal and oropharyngeal swab		AY.122	GK	(N_G215C,N_D63G,N_R203M,NSP12_G671S,Spike_G142D,NS3_S26L,Spike_P681R,Spike_R158del,NS7a_V82A,NSP3_A488S,Spike_F157del,NSP4_T492I,NSP14_A394V,Spike_T19R,NS3_D238Y,NS7a_T120I,NSP2_K81N,N_D377Y,M_I82T,Spike_D950N,NS7b_T40I,NSP13_P77L,Spike_E156G,NSP3_P1469S,Spike_T478K,NSP6_T77A,NSP12_P323L,Spike_D614G,NSP4_V167L,Spike_L452R)
567	hCoV-19/Mozambique/CERI-KRISP-K021126/2021	EPI_ISL_3663556	2021-07-01	Africa / Mozambique / Maputo Provincia	Human			Female	24	unknown		Original	Nasopharyngeal and oropharyngeal swab		AY.122	GK	(N_G215C,N_D63G,N_R203M,NSP12_G671S,NS3_S26L,Spike_P681R,Spike_R158del,NSP3_P1228L,NS7a_V82A,NSP3_A488S,Spike_F157del,NSP4_T492I,NSP14_A394V,Spike_T19R,NS3_D238Y,NS7a_T120I,NSP2_K81N,N_D377Y,M_I82T,Spike_D950N,NS7b_T40I,NSP13_P77L,Spike_E156G,NSP5_T21I,NSP3_P1469S,Spike_T478K,NSP6_T77A,NSP12_P323L,Spike_D614G,NSP4_V167L,Spike_L452R)
568	hCoV-19/Mozambique/CERI-KRISP-K021127/2021	EPI_ISL_3663557	2021-07-01	Africa / Mozambique / Maputo Provincia	Human			Female	24	unknown		Original	Nasopharyngeal and oropharyngeal swab		AY.122	GK	(N_G215C,N_D63G,N_R203M,NSP12_G671S,Spike_G142D,NS3_S26L,Spike_P681R,Spike_R158del,NS7a_V82A,NSP3_A488S,Spike_F157del,NSP4_T492I,NSP14_A394V,Spike_T19R,NS3_D238Y,NS7a_T120I,NSP2_K81N,N_D377Y,M_I82T,Spike_D950N,NS7b_T40I,NSP13_P77L,Spike_E156G,NSP3_P1469S,Spike_T478K,NSP6_T77A,N_A182S,NSP12_P323L,Spike_D614G,NSP4_V167L,Spike_L452R)
569	hCoV-19/Mozambique/CERI-KRISP-K021142/2021	EPI_ISL_3663558	2021-07-05	Africa / Mozambique / Maputo Cidade	Human			Male	59	unknown		Original	Nasopharyngeal and oropharyngeal swab		AY.122	GK	(N_G215C,N_D63G,N_R203M,NSP12_G671S,NS3_S26L,Spike_P681R,NSP3_P1228L,NS7a_V82A,NSP3_A488S,NSP4_T492I,NSP14_A394V,Spike_T19R,NS3_D238Y,NS7a_T120I,NSP2_K81N,N_D377Y,M_I82T,Spike_D950N,NS7b_T40I,NSP13_P77L,NSP3_P1469S,Spike_T478K,NSP6_T77A,NSP12_P323L,Spike_D614G,NSP4_V167L,Spike_L452R)
570	hCoV-19/Mozambique/CERI-KRISP-K021145/2021	EPI_ISL_3663559	2021-07-07	Africa / Mozambique / Inhambane / Massinga	Human			Male	19	unknown		Original	Nasopharyngeal and oropharyngeal swab		AY.6	GK	(N_G215C,N_D63G,N_R203M,NSP12_G671S,NS3_S26L,NSP3_A1183V,Spike_P681R,NSP3_N1383Y,NSP3_P1228L,NSP2_D511N,NSP3_A488S,NSP4_T492I,NSP14_A394V,Spike_T19R,NS7a_T120I,N_D377Y,M_I82T,Spike_D950N,NS7a_I4V,NS7b_T40I,NSP13_P77L,NSP3_P1469S,Spike_T478K,NSP3_K1382Q,NSP12_P323L,Spike_D614G,NSP4_V167L,Spike_L452R,NSP13_E365D)
571	hCoV-19/Mozambique/CERI-KRISP-K021147/2021	EPI_ISL_3663560	2021-07-06	Africa / Mozambique / Inhambane / Maxixe	Human			Female	32	unknown		Original	Nasopharyngeal and oropharyngeal swab		AY.122	GK	(N_G215C,N_D63G,N_R203M,NSP12_G671S,NS3_S26L,Spike_P681R,NSP3_P1228L,NS7a_V82A,NSP3_A488S,NSP4_T492I,NSP14_A394V,Spike_T19R,NS3_D238Y,NS7a_T120I,NSP2_K81N,N_D377Y,M_I82T,Spike_D950N,NS7b_T40I,NSP13_P77L,NSP5_T21I,NSP3_P1469S,Spike_T478K,NSP6_T77A,NSP12_P323L,Spike_D614G,NSP4_V167L,Spike_L452R)
572	hCoV-19/Mozambique/CERI-KRISP-K021151/2021	EPI_ISL_3663561	2021-07-06	Africa / Mozambique / Inhambane / Maxixe	Human			Female	22	unknown		Original	Nasopharyngeal and oropharyngeal swab		AY.122	GK	(N_G215C,N_D63G,N_R203M,NSP12_G671S,NS3_S26L,Spike_P681R,Spike_R158del,NSP3_P1228L,NSP12_V848L,NS7a_V82A,NSP3_A488S,Spike_F157del,NSP4_T492I,NSP14_A394V,Spike_T19R,NS3_D238Y,NS7a_T120I,NSP2_K81N,N_D377Y,M_I82T,Spike_D950N,NS7b_T40I,NSP13_P77L,Spike_E156G,NSP3_P1469S,Spike_T478K,NSP6_T77A,NSP12_P323L,Spike_D614G,NSP4_V167L,Spike_L452R)
573	hCoV-19/Mozambique/CERI-KRISP-K021152/2021	EPI_ISL_3663562	2021-07-09	Africa / Mozambique / Maputo Cidade	Human			Female	65	unknown		Original	Nasopharyngeal and oropharyngeal swab		AY.122	GK	(N_G215C,N_D63G,N_R203M,NSP12_G671S,NS3_S26L,Spike_P681R,Spike_R158del,NSP3_P1228L,NSP12_V848L,NS7a_V82A,NSP3_A488S,Spike_F157del,NSP4_T492I,NSP14_A394V,Spike_T19R,NS3_D238Y,NS7a_T120I,NSP2_K81N,N_D377Y,M_I82T,Spike_D950N,NS7b_T40I,NSP13_P77L,Spike_E156G,NSP3_P1469S,Spike_T478K,NSP6_T77A,NSP12_P323L,Spike_D614G,NSP4_V167L,Spike_L452R)
574	hCoV-19/Mozambique/CERI-KRISP-K021153/2021	EPI_ISL_3663563	2021-07-10	Africa / Mozambique / Maputo Cidade	Human			Female	37	unknown		Original	Nasopharyngeal and oropharyngeal swab		AY.122	GK	(N_G215C,N_D63G,N_R203M,NSP12_G671S,NS3_S26L,Spike_P681R,Spike_R158del,NSP3_P1228L,NS7a_V82A,NSP3_A488S,Spike_F157del,NSP4_T492I,NSP14_A394V,Spike_T19R,NS3_D238Y,NS7a_T120I,NSP2_K81N,N_D377Y,M_I82T,Spike_D950N,NS7b_T40I,NSP13_P77L,Spike_E156G,NSP5_T21I,NSP3_P1469S,Spike_T478K,NSP6_T77A,NSP12_P323L,Spike_D614G,NSP4_V167L,Spike_L452R)
575	hCoV-19/Mozambique/CERI-KRISP-K021154/2021	EPI_ISL_3663564	2021-07-07	Africa / Mozambique / Maputo Provincia	Human			Female	30	unknown		Original	Nasopharyngeal and oropharyngeal swab		AY.122	GK	(N_G215C,N_D63G,N_R203M,NSP12_G671S,NS3_S26L,Spike_P681R,Spike_R158del,NSP3_P1228L,NS7a_V82A,NSP3_A488S,Spike_F157del,NSP4_T492I,NSP14_A394V,Spike_T19R,NS3_D238Y,NS7a_T120I,NSP2_K81N,N_D377Y,M_I82T,Spike_D950N,NS7b_T40I,NSP13_P77L,Spike_E156G,NSP3_P1469S,Spike_T478K,NSP6_T77A,NSP12_P323L,Spike_D614G,NSP4_V167L,Spike_L452R)
576	hCoV-19/Mozambique/CERI-KRISP-K021155/2021	EPI_ISL_3663565	2021-07-07	Africa / Mozambique / Maputo Cidade	Human			Male	38	unknown		Original	Nasopharyngeal and oropharyngeal swab		AY.122	GK	(N_G215C,N_D63G,N_R203M,NSP12_G671S,NS3_S26L,Spike_P681R,NSP3_P1228L,Spike_E156del,NS7a_V82A,NSP3_A488S,Spike_F157del,NSP4_T492I,NSP14_A394V,Spike_T19R,NS3_D238Y,NS7a_T120I,NSP2_K81N,N_D377Y,M_I82T,Spike_D950N,NS7b_T40I,NSP13_P77L,Spike_R158G,NSP3_P1469S,NSP3_S1443F,Spike_T478K,NSP6_T77A,NSP12_P323L,Spike_D614G,NSP4_V167L,Spike_L452R)
577	hCoV-19/Mozambique/CERI-KRISP-K021156/2021	EPI_ISL_3663566	2021-07-12	Africa / Mozambique / Maputo Cidade	Human			Male	67	unknown		Original	Nasopharyngeal and oropharyngeal swab		AY.122	GK	(N_G215C,N_D63G,N_R203M,NSP12_G671S,NSP2_G339S,NS3_S26L,Spike_P681R,Spike_R158del,NSP3_P1228L,NS7a_V82A,NSP3_A488S,Spike_F157del,NSP4_T492I,NSP14_A394V,Spike_T19R,NS3_D238Y,NS7a_T120I,NSP2_K81N,N_D377Y,M_I82T,Spike_D950N,NS7b_T40I,NSP13_P77L,Spike_E156G,NSP3_P1469S,Spike_T478K,NSP6_T77A,NSP12_P323L,Spike_D614G,NSP4_V167L,Spike_L452R)
578	hCoV-19/Mozambique/CERI-KRISP-K021157/2021	EPI_ISL_3663567	2021-07-09	Africa / Mozambique / Maputo Cidade	Human			Female	23	unknown		Original	Nasopharyngeal and oropharyngeal swab		AY.6	GK	(N_G215C,N_D63G,N_R203M,NSP12_G671S,NSP13_A389T,NS3_S26L,Spike_P681R,NSP3_N1383Y,NSP3_P1228L,NS7a_V82A,NSP2_D511N,NSP3_A488S,NSP4_T492I,NSP14_A394V,Spike_T19R,NS7a_T120I,N_D377Y,M_I82T,Spike_D950N,NS7b_T40I,NSP13_P77L,Spike_T478K,NSP6_T77A,NSP12_P323L,Spike_D614G,NSP4_V167L,Spike_L452R,NSP13_E365D)
579	hCoV-19/Mozambique/CERI-KRISP-K021158/2021	EPI_ISL_3663568	2021-07-09	Africa / Mozambique / Maputo Cidade	Human			Female	33	unknown		Original	Nasopharyngeal and oropharyngeal swab		AY.65	GK	(Spike_V1264L,N_D63G,N_R203M,NSP12_G671S,NSP6_T181I,NS3_S26L,Spike_P681R,Spike_R158del,NS3_T223I,NS7a_V82A,Spike_F157del,Spike_T19R,NS7a_T120I,Spike_A222V,N_D377Y,M_I82T,NSP6_V149A,Spike_D950N,NSP15_T114A,NSP3_P822L,NSP13_P77L,Spike_E156G,NSP4_A446V,Spike_T478K,NSP12_M196I,NSP12_P323L,Spike_D614G,Spike_L452R,NSP12_V330L)
580	hCoV-19/Mozambique/CERI-KRISP-K021159/2021	EPI_ISL_3663569	2021-07-09	Africa / Mozambique / Maputo Cidade	Human			Female	80	unknown		Original	Nasopharyngeal and oropharyngeal swab		AY.6	GK	(N_G215C,N_D63G,NSP14_P203S,N_R203M,NSP12_G671S,NS3_S26L,Spike_P681R,Spike_R158del,NSP3_P1228L,NS3_G18V,NS7a_V82A,NSP2_D511N,NSP3_A488S,Spike_F157del,NSP4_T492I,NSP14_A394V,Spike_T19R,NS7a_T120I,N_D377Y,M_I82T,Spike_D950N,NS7b_T40I,NSP13_P77L,Spike_E156G,NSP3_P1469S,Spike_T478K,NSP6_T77A,NS8_G66S,NSP14_T31I,NSP12_P323L,Spike_D614G,NSP4_V167L,Spike_L452R,NSP13_E365D)
581	hCoV-19/Mozambique/CERI-KRISP-K021160/2021	EPI_ISL_3663570	2021-07-09	Africa / Mozambique / Maputo Cidade	Human			Female	63	unknown		Original	Nasopharyngeal and oropharyngeal swab		AY.122	GK	(N_G215C,N_D63G,N_R203M,NSP12_G671S,NSP13_F587L,NS3_S26L,Spike_P681R,Spike_R158del,NS8_P36L,NSP3_P1228L,NS7a_V82A,NSP3_A488S,Spike_F157del,NSP4_T492I,NSP14_A394V,Spike_T19R,NS3_D238Y,NS7a_T120I,NSP2_K81N,NSP3_A85V,N_D377Y,M_I82T,Spike_D950N,NS7b_T40I,NSP13_P77L,NSP12_Q357H,Spike_E156G,NS8_A65V,NSP3_P1469S,Spike_T478K,NSP6_T77A,NSP12_P323L,Spike_D614G,NSP4_V167L,Spike_L452R)
582	hCoV-19/Mozambique/CERI-KRISP-K021162/2021	EPI_ISL_3663571	2021-07-09	Africa / Mozambique / Maputo Cidade	Human			Male	14	unknown		Original	Nasopharyngeal and oropharyngeal swab		B.1.617.2	GK	(NS7a_L116F,N_D63G,N_R203M,NSP12_G671S,NSP2_P129L,NS3_S26L,NSP2_T429I,Spike_P681R,NSP3_H1274Y,NS7a_V82A,Spike_T19R,NS7a_T120I,N_R385K,N_D377Y,M_I82T,NSP6_V149A,Spike_D950N,NSP3_P822L,NSP13_P77L,NSP4_A446V,Spike_T478K,NSP12_T26I,NSP12_P323L,Spike_D614G,Spike_L452R)
583	hCoV-19/Mozambique/CERI-KRISP-K021163/2021	EPI_ISL_3663572	2021-07-09	Africa / Mozambique / Maputo Cidade	Human			Female	46	unknown		Original	Nasopharyngeal and oropharyngeal swab		AY.122	GK	(N_G215C,N_D63G,N_R203M,NSP12_G671S,NSP13_F587L,NS3_S26L,Spike_P681R,Spike_R158del,NS8_P36L,NSP3_P1228L,NS7a_V82A,NSP3_A488S,Spike_F157del,NSP4_T492I,NSP14_A394V,Spike_T19R,NS3_D238Y,NS7a_T120I,NSP2_K81N,NSP3_A85V,N_D377Y,M_I82T,Spike_D950N,NS7b_T40I,NSP13_P77L,NSP12_Q357H,Spike_E156G,NSP3_P1469S,Spike_T478K,NSP6_T77A,NSP12_P323L,Spike_D614G,NSP4_V167L,Spike_L452R)
584	hCoV-19/Mozambique/CERI-KRISP-K021164/2021	EPI_ISL_3663573	2021-07-12	Africa / Mozambique / Maputo Cidade	Human			Female	25	unknown		Original	Nasopharyngeal and oropharyngeal swab		AY.122	GK	(N_G215C,N_D63G,N_R203M,NSP12_G671S,NS3_S26L,Spike_P681R,Spike_R158del,NSP3_P1228L,NS7a_V82A,NSP3_A488S,Spike_F157del,NSP4_T492I,NSP14_A394V,Spike_T19R,NS3_D238Y,NS7a_T120I,NSP2_K81N,N_D377Y,M_I82T,NS7b_T40I,NSP13_P77L,Spike_E156G,NSP3_P1469S,Spike_T478K,NSP6_T77A,NSP12_P323L,Spike_D614G,NSP4_V167L,Spike_L452R)
585	hCoV-19/Mozambique/CERI-KRISP-K021165/2021	EPI_ISL_3663574	2021-07-09	Africa / Mozambique / Maputo Cidade	Human			Male	34	unknown		Original	Nasopharyngeal and oropharyngeal swab		AY.122	GK	(N_G215C,N_D63G,N_R203M,NSP12_G671S,NS3_S26L,Spike_P681R,Spike_R158del,NSP3_P1228L,NS7a_V82A,NSP3_A488S,Spike_F157del,NSP4_T492I,NSP14_A394V,Spike_T19R,NS3_D238Y,NS7a_T120I,NSP2_K81N,N_D377Y,NSP12_P323F,M_I82T,Spike_D950N,Spike_T618I,NS7b_T40I,NSP13_P77L,Spike_E156G,NSP3_P1469S,Spike_T478K,NSP6_T77A,NSP9_R55K,Spike_D614G,NSP3_T11I,NSP4_V167L,Spike_L452R)
586	hCoV-19/Mozambique/CERI-KRISP-K021166/2021	EPI_ISL_3663575	2021-07-12	Africa / Mozambique / Maputo Cidade	Human			Female	50	unknown		Original	Nasopharyngeal and oropharyngeal swab		AY.6	GK	(N_G215C,N_D63G,N_R203M,NSP12_G671S,NSP13_A389T,NS3_S26L,Spike_P681R,Spike_R158del,NSP3_P1228L,NS7a_V82A,NSP2_D511N,NSP3_A488S,Spike_F157del,NSP4_T492I,NSP14_A394V,Spike_T19R,NS7a_T120I,N_D377Y,M_I82T,Spike_D950N,NS7b_T40I,NSP13_P77L,Spike_E156G,NSP3_P1469S,Spike_T478K,NSP6_T77A,NSP12_P323L,Spike_D614G,NSP4_V167L,Spike_L452R,NSP13_E365D)
587	hCoV-19/Mozambique/CERI-KRISP-K021167/2021	EPI_ISL_3663576	2021-07-12	Africa / Mozambique / Maputo Cidade	Human			Male	28	unknown		Original	Nasopharyngeal and oropharyngeal swab		AY.122	GK	(N_G215C,N_D63G,N_R203M,NSP12_G671S,NSP2_D114G,NS3_S26L,Spike_P681R,NSP3_P1228L,Spike_E156del,NSP3_A488S,Spike_F157del,NSP4_T492I,NSP14_A394V,Spike_T19R,NS3_D238Y,NS7a_T120I,NSP2_K81N,N_D377Y,M_I82T,Spike_D950N,NSP3_T1288I,NS7b_T40I,NSP13_P77L,Spike_R158G,NSP3_P1469S,Spike_T478K,NSP6_T77A,NSP12_P323L,Spike_D614G,NSP4_V167L,Spike_L452R)
588	hCoV-19/Mozambique/CERI-KRISP-K021168/2021	EPI_ISL_3663577	2021-07-09	Africa / Mozambique / Maputo Cidade	Human			Male	unknown	unknown		Original	Nasopharyngeal and oropharyngeal swab		AY.122	GK	(N_G215C,N_D63G,N_R203M,NSP12_G671S,NS3_S26L,Spike_P681R,NSP3_P1228L,NS7a_V82A,NSP3_A488S,NSP4_T492I,NSP14_A394V,Spike_T19R,NS3_D238Y,NS7a_T120I,NSP2_K81N,N_D377Y,M_I82T,Spike_D950N,NS7b_T40I,NSP13_P77L,NS8_A65V,Spike_T478K,NSP6_T77A,NSP12_P323L,Spike_D614G,NSP4_V167L,Spike_L452R)
589	hCoV-19/Mozambique/CERI-KRISP-K021169/2021	EPI_ISL_3663578	2021-07-08	Africa / Mozambique / Maputo Provincia	Human			Male	26	unknown		Original	Nasopharyngeal and oropharyngeal swab		AY.122	GK	(N_G215C,NSP3_D349G,N_D63G,N_R203M,NSP12_G671S,NSP3_A1183T,NS3_S26L,Spike_P681R,NSP3_P1228L,NS7a_V82A,NSP3_A488S,NSP4_T492I,NSP14_A394V,Spike_T19R,NS3_D238Y,NS7a_T120I,NSP2_K81N,N_D377Y,M_I82T,Spike_D950N,NS7b_T40I,NSP13_P77L,Spike_T478K,NSP6_T77A,NSP12_P323L,Spike_D614G,NSP4_V167L,Spike_L452R)
590	hCoV-19/Mozambique/CERI-KRISP-K021174/2021	EPI_ISL_3663579	2021-07-09	Africa / Mozambique / Maputo Provincia	Human			Female	56	unknown		Original	Nasopharyngeal and oropharyngeal swab		AY.122	G	(N_G215C,N_D63G,N_R203M,NSP12_G671S,NSP3_E111G,Spike_E484K,NS3_S26L,Spike_P681R,Spike_N501Y,NSP3_P1228L,NS7a_V82A,NSP3_A488S,NSP14_A394V,Spike_T19R,NS3_D238Y,NS7a_T120I,NSP2_K81N,N_D377Y,M_I82T,Spike_D950N,NS7b_T40I,NSP13_P77L,NSP3_P1469S,NSP12_R285H,NSP6_T77A,NSP12_P323L,Spike_D614G,NSP4_V167L,Spike_L452R)
591	hCoV-19/Mozambique/CERI-KRISP-K021175/2021	EPI_ISL_3663580	2021-07-12	Africa / Mozambique / Maputo Cidade	Human			Female	unknown	unknown		Original	Nasopharyngeal and oropharyngeal swab		B.1.617.2	GK	(NS7a_L116F,N_D63G,N_R203M,NSP12_G671S,NSP2_P129L,NS3_S26L,NSP14_P46L,Spike_P681R,Spike_R158del,NS7a_V82A,Spike_F157del,Spike_T19R,NS7a_T120I,N_D377Y,M_I82T,NSP6_V149A,Spike_D950N,NSP3_P822L,NSP13_P77L,Spike_E156G,NSP4_A446V,Spike_T478K,NSP12_P323L,NS3_Q57R,Spike_D614G,NSP6_L37F,Spike_L452R)
592	hCoV-19/Mozambique/CERI-KRISP-K021176/2021	EPI_ISL_3663581	2021-07-13	Africa / Mozambique / Maputo Cidade	Human			Male	70	unknown		Original	Nasopharyngeal and oropharyngeal swab		AY.122	GK	(N_P199S,N_G215C,N_D63G,N_R203M,NSP12_G671S,NS3_S26L,Spike_P681R,Spike_R158del,NSP3_P1228L,NSP15_N11S,NS7a_V82A,NSP3_A488S,Spike_F157del,NSP4_T492I,NSP14_A394V,Spike_T19R,NS3_D238Y,NS7a_T120I,NSP2_K81N,N_D377Y,M_I82T,Spike_D950N,NS7b_T40I,NSP13_P77L,Spike_E156G,NSP3_P1469S,Spike_T478K,NSP6_T77A,N_A182S,NSP12_P323L,Spike_D614G,NSP4_V167L,Spike_L452R,NSP12_Y828H)
593	hCoV-19/Mozambique/CERI-KRISP-K021177/2021	EPI_ISL_3663582	2021-07-10	Africa / Mozambique / Maputo Provincia	Human			Male	58	unknown		Original	Nasopharyngeal and oropharyngeal swab		AY.122	GK	(N_G215C,N_D63G,N_R203M,NSP12_G671S,NS3_S26L,Spike_P681R,NSP3_D28N,Spike_R158del,NSP3_P1228L,NS7a_V82A,NSP3_A488S,Spike_F157del,NSP4_T492I,NSP14_A394V,Spike_T19R,NS3_D238Y,NS7a_T120I,NSP2_K81N,NSP15_G150V,N_D377Y,M_I82T,Spike_D950N,NS7b_T40I,NSP13_P77L,Spike_E156G,NSP3_P1469S,Spike_T478K,NSP6_T77A,NSP5_A94V,NSP12_P323L,Spike_D614G,NSP4_V167L,Spike_L452R)
594	hCoV-19/Mozambique/CERI-KRISP-K021178/2021	EPI_ISL_3663583	2021-07-13	Africa / Mozambique / Maputo Cidade	Human			Male	25	unknown		Original	Nasopharyngeal and oropharyngeal swab		AY.122	GK	(N_G215C,N_D63G,N_R203M,NSP12_G671S,NS3_S26L,Spike_P681R,Spike_R158del,NSP3_P1228L,NS7a_V82A,NSP3_A488S,Spike_F157del,NSP4_T492I,NSP14_A394V,Spike_T19R,NS3_D238Y,NS7a_T120I,NSP2_K81N,N_D377Y,M_I82T,Spike_D950N,NS7b_T40I,NSP13_P77L,Spike_E156G,NSP3_P1469S,Spike_T478K,NSP6_T77A,NSP12_P323L,Spike_D614G,NSP4_V167L,Spike_L452R,NSP16_K160R)
595	hCoV-19/Mozambique/CERI-KRISP-K021179/2021	EPI_ISL_3663584	2021-07-12	Africa / Mozambique / Maputo Cidade	Human			Male	61	unknown		Original	Nasopharyngeal and oropharyngeal swab		AY.122	GK	(N_G215C,N_D63G,N_R203M,NSP12_G671S,NS3_S26L,Spike_P681R,NSP3_P1228L,NS7a_V82A,NSP3_A488S,NSP4_T492I,NSP14_A394V,Spike_T19R,NS3_D238Y,NS7a_T120I,NSP2_K81N,N_D377Y,M_I82T,Spike_D950N,NS7b_T40I,NSP13_P77L,NSP3_P1469S,Spike_T478K,NSP6_T77A,NSP12_P323L,Spike_D614G,NSP4_V167L,Spike_L452R)
596	hCoV-19/Mozambique/CERI-KRISP-K021180/2021	EPI_ISL_3663585	2021-07-13	Africa / Mozambique / Maputo Cidade	Human			Male	unknown	unknown		Original	Nasopharyngeal and oropharyngeal swab		AY.122	GK	(N_G215C,N_D63G,N_R203M,NSP12_G671S,NS3_S26L,Spike_P681R,NSP3_P1228L,NS7a_V82A,NSP3_A488S,NSP4_T492I,NSP14_A394V,Spike_T19R,NS3_D238Y,NS7a_T120I,NSP2_K81N,N_D377Y,M_I82T,Spike_D950N,NS7b_T40I,NSP13_P77L,Spike_T478K,NSP6_T77A,NSP12_P323L,Spike_D614G,NSP4_V167L,Spike_L452R)
597	hCoV-19/Mozambique/CERI-KRISP-K021183/2021	EPI_ISL_3663586	2021-07-13	Africa / Mozambique / Maputo Provincia	Human			Female	20	unknown		Original	Nasopharyngeal and oropharyngeal swab		AY.122	GK	(N_G215C,N_D63G,N_R203M,NSP12_G671S,NS3_S26L,Spike_P681R,NSP3_P1228L,NS7a_V82A,NSP3_A488S,NSP4_T492I,NSP14_A394V,Spike_T19R,NS3_D238Y,NS7a_T120I,NSP2_K81N,N_D377Y,M_I82T,Spike_D950N,NS7b_T40I,NSP13_P77L,Spike_T478K,NSP6_T77A,NSP12_P323L,Spike_D614G,NSP4_V167L,Spike_L452R)
598	hCoV-19/Mozambique/CERI-KRISP-K021186/2021	EPI_ISL_3663587	2021-07-14	Africa / Mozambique / Maputo Cidade	Human			Female	45	unknown		Original	Nasopharyngeal and oropharyngeal swab		AY.122	GK	(N_G215C,N_D63G,N_R203M,NSP12_G671S,NSP3_E111G,NS3_S26L,Spike_P681R,NSP3_P1228L,NS7a_V82A,NSP3_A488S,NSP4_T492I,NSP14_A394V,Spike_T19R,NS3_D238Y,NS7a_T120I,NSP2_K81N,N_D377Y,M_I82T,Spike_D950N,NS7b_T40I,NSP13_P77L,NSP3_P1469S,NSP12_R285H,Spike_T478K,NSP6_T77A,NSP15_V66L,NSP12_P323L,Spike_D614G,NSP4_V167L,Spike_L452R)
599	hCoV-19/Mozambique/CERI-KRISP-K021190/2021	EPI_ISL_3663588	2021-07-08	Africa / Mozambique / Maputo Provincia	Human			Female	26	unknown		Original	Nasopharyngeal and oropharyngeal swab		AY.6	GK	(N_G215C,N_D63G,N_R203M,NSP12_G671S,NSP13_S259L,NSP13_A389T,NS3_S26L,Spike_P681R,Spike_R158del,NSP3_P1228L,NS7a_V82A,NSP2_D511N,NSP3_A488S,Spike_F157del,NSP4_T492I,NSP14_A394V,Spike_T19R,NS7a_T120I,N_D377Y,M_I82T,Spike_D950N,NS7b_T40I,NSP13_P77L,Spike_E156G,Spike_T478K,NSP6_T77A,NSP12_P323L,Spike_D614G,NSP4_V167L,Spike_L452R,NSP13_E365D)
600	hCoV-19/Mozambique/CERI-KRISP-K021192/2021	EPI_ISL_3663589	2021-07-08	Africa / Mozambique / Maputo Cidade	Human			Female	46	unknown		Original	Nasopharyngeal and oropharyngeal swab		AY.122	GK	(N_G215C,N_D63G,N_R203M,NSP12_G671S,NSP2_D114G,NS3_S26L,Spike_P681R,NSP3_P1228L,NSP3_A488S,NSP4_T492I,NSP14_A394V,Spike_T19R,NS3_D238Y,NS7a_T120I,NSP2_K81N,N_D377Y,M_I82T,Spike_D950N,NS7b_T40I,NSP13_P77L,NSP3_P1469S,Spike_T478K,NSP6_T77A,NSP12_P323L,Spike_D614G,NSP4_V167L,Spike_L452R)
601	hCoV-19/Mozambique/CERI-KRISP-K021193/2021	EPI_ISL_3663590	2021-07-13	Africa / Mozambique / Maputo Cidade	Human			Female	9	unknown		Original	Nasopharyngeal and oropharyngeal swab		AY.122	GK	(N_G215C,N_D63G,N_R203M,NSP12_G671S,NSP3_T204I,NSP12_D60N,NS3_S26L,Spike_P681R,Spike_R158del,NSP3_P1228L,NS7a_V82A,NSP3_A488S,Spike_F157del,NSP4_T492I,NSP14_A394V,Spike_T19R,NS3_D238Y,NS7a_T120I,NSP2_K81N,N_D377Y,M_I82T,Spike_D950N,NS7b_T40I,NSP13_P77L,Spike_E156G,NSP3_P1469S,Spike_T478K,NSP6_T77A,NSP12_P323L,Spike_D614G,NSP4_V167L,Spike_L452R)
602	hCoV-19/Mozambique/CERI-KRISP-K021194/2021	EPI_ISL_3663591	2021-07-10	Africa / Mozambique / Maputo Cidade	Human			Female	30	unknown		Original	Nasopharyngeal and oropharyngeal swab		AY.122	GK	(N_G215C,N_D63G,N_R203M,NSP12_G671S,NS3_S26L,Spike_P681R,Spike_R158del,NSP3_P1228L,NS7a_V82A,NSP3_A488S,NSP13_K329R,Spike_F157del,NSP4_T492I,NSP14_A394V,Spike_T19R,NS3_D238Y,NS7a_T120I,NSP2_K81N,N_D377Y,M_I82T,Spike_D950N,NS7b_T40I,NSP13_P77L,Spike_E156G,NSP3_P1469S,Spike_T478K,NSP6_T77A,NSP12_P323L,Spike_D614G,NSP4_V167L,Spike_L452R)
603	hCoV-19/Mozambique/CERI-KRISP-K021195/2021	EPI_ISL_3663592	2021-07-14	Africa / Mozambique / Maputo Cidade	Human			Male	32	unknown		Original	Nasopharyngeal and oropharyngeal swab		AY.6	GK	(N_G215C,NS8_Q27stop,N_D63G,N_R203M,NSP12_G671S,NS3_S26L,Spike_P681R,Spike_R158del,NSP3_P1228L,NS7a_V82A,NSP2_D511N,NSP3_A488S,Spike_F157del,NSP4_T492I,NSP14_A394V,Spike_T19R,NS7a_T120I,N_D377Y,M_I82T,Spike_D950N,Spike_M1237I,NS7b_T40I,NSP13_P77L,Spike_E156G,NSP3_P1469S,Spike_T478K,NSP6_T77A,NSP12_P323L,NSP5_K90R,Spike_D614G,NSP4_V167L,Spike_L452R,NSP13_E365D)
604	hCoV-19/Mozambique/CERI-KRISP-K021196/2021	EPI_ISL_3663593	2021-07-14	Africa / Mozambique / Maputo Cidade	Human			Male	53	unknown		Original	Nasopharyngeal and oropharyngeal swab		AY.122	GK	(N_G215C,N_D63G,N_R203M,NSP12_G671S,NS3_S26L,Spike_P681R,Spike_R158del,NSP3_P1228L,NS7a_V82A,NSP3_A488S,Spike_F157del,NSP4_T492I,NSP14_A394V,Spike_T19R,NS3_D238Y,NS7a_T120I,NSP2_K81N,N_D377Y,M_I82T,Spike_D950N,NS7b_T40I,NSP13_P77L,Spike_E156G,NSP5_T21I,NSP3_P1469S,NSP4_A92V,Spike_T478K,NSP6_T77A,NSP12_P323L,Spike_D614G,NSP4_V167L,Spike_L452R)
605	hCoV-19/Mozambique/CERI-KRISP-K021197/2021	EPI_ISL_3663594	2021-07-10	Africa / Mozambique / Maputo Cidade	Human			Female	10	unknown		Original	Nasopharyngeal and oropharyngeal swab		AY.122	GK	(N_G215C,N_D63G,N_R203M,NSP12_G671S,NS3_S26L,Spike_P681R,Spike_R158del,NSP3_P1228L,NS7a_V82A,NSP3_A488S,Spike_F157del,NSP4_T492I,NSP14_A394V,Spike_T19R,NS3_D238Y,NS7a_T120I,NSP2_K81N,N_D377Y,M_I82T,Spike_D950N,NS7b_T40I,NSP13_P77L,Spike_E156G,NSP3_P1469S,Spike_T478K,NSP6_T77A,NSP12_P323L,Spike_D614G,NSP4_V167L,Spike_L452R,N_Q418H)
606	hCoV-19/Mozambique/CERI-KRISP-K021198/2021	EPI_ISL_3663595	2021-07-13	Africa / Mozambique / Maputo Cidade	Human			Female	38	unknown		Original	Nasopharyngeal and oropharyngeal swab		AY.122	GK	(N_G215C,N_D63G,N_R203M,NSP12_G671S,NS3_S26L,Spike_P681R,NSP3_P1228L,NSP3_S1406F,NS7a_V82A,NSP3_A488S,NSP4_T492I,NSP14_A394V,Spike_T19R,NS3_D238Y,NS7a_T120I,NSP2_K81N,N_D377Y,M_I82T,Spike_D950N,NS7b_T40I,NSP13_P77L,NSP3_P1469S,Spike_T478K,NSP12_T246I,NSP6_T77A,N_A182S,NSP12_P323L,Spike_D614G,NSP4_V167L,Spike_L452R,NSP2_G313C)
607	hCoV-19/Mozambique/CERI-KRISP-K021199/2021	EPI_ISL_3663596	2021-07-14	Africa / Mozambique / Maputo Cidade	Human			Male	25	unknown		Original	Nasopharyngeal and oropharyngeal swab		AY.122	GK	(N_G215C,N_D63G,N_R203M,NSP12_G671S,NSP16_P236A,NS3_S26L,Spike_P681R,NSP12_N9K,NSP3_P1228L,NS7a_V82A,NSP3_A488S,NSP4_T492I,NSP14_A394V,Spike_T19R,NS3_D238Y,NS7a_T120I,NSP2_K81N,N_D377Y,M_I82T,Spike_D950N,NS7b_T40I,NSP13_P77L,NSP3_P1469S,Spike_T478K,NSP6_T77A,NSP12_P323L,Spike_D614G,NSP4_V167L,Spike_L452R,NSP12_L8F)
608	hCoV-19/Mozambique/CERI-KRISP-K021200/2021	EPI_ISL_3663597	2021-07-13	Africa / Mozambique / Maputo Cidade	Human			Female	48	unknown		Original	Nasopharyngeal and oropharyngeal swab		AY.6	GK	(N_G215C,N_D63G,N_R203M,NSP12_G671S,NSP2_K78E,NSP13_A389T,NS3_S26L,Spike_P681R,Spike_R158del,NSP3_P1228L,NS7a_V82A,NSP2_D511N,NSP3_A488S,Spike_F157del,NSP4_T492I,NSP14_A394V,Spike_T19R,NS7a_T120I,N_D377Y,M_I82T,Spike_D950N,NS7b_T40I,Spike_L179I,NSP13_P77L,Spike_E156G,NSP3_P1469S,Spike_T478K,NSP6_T77A,NSP12_P323L,Spike_D614G,NSP4_V167L,Spike_L452R,NSP13_E365D,N_T16M)
609	hCoV-19/Mozambique/CERI-KRISP-K021201/2021	EPI_ISL_3663598	2021-07-07	Africa / Mozambique / Inhambane	Human			Male	37	unknown		Original	Nasopharyngeal and oropharyngeal swab		AY.91	GK	(N_G215C,N_D63G,N_R203M,NSP12_G671S,NS3_S26L,NSP2_F356L,Spike_P681R,NSP3_P1228L,NS8_R115C,NS7a_V82A,NSP3_A488S,NSP4_T492I,NSP14_A394V,Spike_T19R,NS7a_T120I,N_D377Y,M_I82T,Spike_D950N,NS7b_T40I,NSP13_P77L,NS3_L86F,NSP3_P1469S,Spike_T478K,NSP6_T77A,NSP12_P323L,Spike_D614G,Spike_L452R,NSP4_V167L)
610	hCoV-19/Mozambique/CERI-KRISP-K021202/2021	EPI_ISL_3663599	2021-07-12	Africa / Mozambique / Maputo Cidade	Human			Female	40	unknown		Original	Nasopharyngeal and oropharyngeal swab		AY.122	GK	(N_G215C,N_D63G,N_R203M,NSP12_G671S,NS3_S26L,Spike_P681R,Spike_R158del,NSP3_P1228L,NS7a_V82A,NSP3_A488S,Spike_F157del,NSP4_T492I,NSP14_A394V,Spike_T19R,NS3_D238Y,NS7a_T120I,NSP2_K81N,N_D377Y,M_I82T,Spike_D950N,NS7b_T40I,NSP13_P77L,Spike_E156G,NSP5_T21I,NSP10_T49I,NSP3_P1469S,Spike_T478K,NSP6_T77A,NSP12_P323L,Spike_D614G,NSP4_V167L,Spike_L452R)
611	hCoV-19/Mozambique/CERI-KRISP-K021203/2021	EPI_ISL_3663600	2021-07-14	Africa / Mozambique / Maputo Cidade	Human			Female	17	unknown		Original	Nasopharyngeal and oropharyngeal swab		AY.122	GK	(N_G215C,Spike_T724A,N_D63G,N_R203M,NSP12_G671S,NS3_S26L,Spike_P681R,Spike_R158del,NSP3_P1228L,NS7a_V82A,NSP3_A488S,Spike_F157del,NSP4_T492I,NSP14_A394V,Spike_T19R,NS3_D238Y,NS7a_T120I,NSP2_K81N,N_D377Y,M_I82T,Spike_D950N,NS7b_T40I,NSP13_P77L,Spike_E156G,NSP5_T21I,NSP3_P1469S,Spike_T478K,NSP6_T77A,NSP12_P323L,Spike_D614G,NSP4_V167L,Spike_L452R)
612	hCoV-19/Mozambique/CERI-KRISP-K021204/2021	EPI_ISL_3663601	2021-07-07	Africa / Mozambique / Inhambane	Human			Female	unknown	unknown		Original	Nasopharyngeal and oropharyngeal swab		AY.45	GK	(N_G215C,N_D63G,N_R203M,NSP12_G671S,NS3_S26L,NS3_D210Y,Spike_P681R,NSP3_P1228L,M_A2S,NS7a_V82A,NSP3_A488S,NSP4_T492I,NSP14_A394V,Spike_T19R,NS7a_T120I,N_D377Y,M_I82T,Spike_D950N,NS7b_T40I,NSP13_P77L,NSP3_P1469S,Spike_T478K,NSP12_M124I,NSP6_T77A,NSP12_P323L,Spike_D614G,NSP4_V167L,Spike_L452R)
613	hCoV-19/Mozambique/CERI-KRISP-K021205/2021	EPI_ISL_3663602	2021-07-15	Africa / Mozambique / Maputo Provincia	Human			Male	29	unknown		Original	Nasopharyngeal and oropharyngeal swab		AY.6	GK	(N_G215C,N_D63G,N_R203M,NSP12_G671S,NS6_T21I,NS3_S26L,Spike_P681R,NSP3_P1228L,NS7a_V82A,NSP2_D511N,NSP3_A488S,NSP4_T492I,NSP14_A394V,Spike_T19R,NS7a_T120I,NS7b_L32F,N_D377Y,M_I82T,Spike_D950N,NS7b_T40I,NSP13_P77L,NSP3_P1469S,Spike_T478K,NSP6_T77A,NSP12_P323L,Spike_D614G,NSP4_V167L,Spike_L452R,NSP13_E365D)
614	hCoV-19/Mozambique/CERI-KRISP-K021207/2021	EPI_ISL_3663603	2021-07-13	Africa / Mozambique / Maputo Cidade	Human			Female	36	unknown		Original	Nasopharyngeal and oropharyngeal swab		AY.122	GK	(N_G215C,N_D63G,N_R203M,NSP12_G671S,NS3_S26L,Spike_P681R,Spike_R158del,NSP3_P1228L,NS7a_V82A,NSP3_A488S,Spike_F157del,NSP4_T492I,NSP14_A394V,Spike_T19R,NS3_D238Y,NS7a_T120I,NSP2_K81N,N_D377Y,M_I82T,Spike_D950N,NS7b_T40I,NSP13_P77L,Spike_E156G,NSP3_P1469S,Spike_T478K,NSP6_T77A,NSP12_P323L,Spike_D614G,NSP4_V167L,Spike_L452R)
615	hCoV-19/Mozambique/CERI-KRISP-K021210/2021	EPI_ISL_3663604	2021-07-14	Africa / Mozambique / Niassa	Human			Male	unknown	unknown		Original	Nasopharyngeal and oropharyngeal swab		AY.45	GK	(N_G215C,NS8_L60F,N_D63G,NSP2_C177S,N_R203M,NSP12_G671S,NS3_S26L,Spike_P681R,NSP12_V763A,NSP3_P1228L,NS7a_V82A,NSP3_A488S,NSP4_T492I,NSP14_A394V,Spike_T19R,NS7a_T120I,N_D377Y,M_I82T,Spike_D950N,NS7b_T40I,NSP13_P77L,NSP3_P1469S,Spike_T478K,NSP12_M124I,NS3_H78N,NSP6_T77A,NSP12_P323L,Spike_D614G,NSP4_V167L,Spike_L452R)
616	hCoV-19/Mozambique/CERI-KRISP-K021211/2021	EPI_ISL_3663605	2021-07-16	Africa / Mozambique / Maputo Cidade	Human			Female	15	unknown		Original	Nasopharyngeal and oropharyngeal swab		AY.122	GK	(N_G215C,N_D63G,N_R203M,NSP12_G671S,NS3_S26L,Spike_P681R,Spike_R158del,NSP3_P1228L,NS7a_V82A,NSP3_A488S,Spike_F157del,NSP4_T492I,NSP14_A394V,Spike_T19R,NS3_D238Y,NS7a_T120I,NSP2_K81N,N_D377Y,M_I82T,Spike_D950N,NS7b_T40I,NSP13_P77L,Spike_E156G,NSP2_T632I,NSP5_T21I,NSP3_P1469S,Spike_T478K,NSP6_T77A,NSP12_P323L,Spike_D614G,NSP4_V167L,Spike_L452R)
617	hCoV-19/Mozambique/CERI-KRISP-K021212/2021	EPI_ISL_3663606	2021-07-14	Africa / Mozambique / Niassa	Human			Female	36	unknown		Original	Nasopharyngeal and oropharyngeal swab		AY.45	GK	(N_G215C,NS8_L60F,N_D63G,NSP2_C177S,N_R203M,NSP12_G671S,NS3_S26L,Spike_P681R,NSP12_V763A,NSP3_P1228L,NS7a_V82A,NSP3_A488S,NSP4_T492I,NSP14_A394V,Spike_T19R,NS7a_T120I,N_D377Y,M_I82T,Spike_D950N,NS7b_T40I,NSP13_P77L,NSP3_P1469S,Spike_T478K,NSP12_M124I,NSP6_T77A,NSP12_P323L,Spike_D614G,NSP4_V167L,NSP6_L37F,Spike_L452R)
618	hCoV-19/Mozambique/CERI-KRISP-K021214/2021	EPI_ISL_3663607	2021-07-14	Africa / Mozambique / Niassa	Human			Male	24	unknown		Original	Nasopharyngeal and oropharyngeal swab		B.1.617.2	GK	(NS7a_L116F,N_D63G,N_R203M,NSP12_G671S,NSP2_P129L,NS3_S26L,NS3_W69C,Spike_P681R,NS7a_A105E,NSP3_H1274Y,NS7a_V82A,Spike_T19R,NS7a_T120I,N_G238C,NSP1_F143del,N_R385K,N_D377Y,M_I82T,N_L139F,NSP6_V149A,Spike_D950N,NSP3_P822L,NSP1_K141del,NSP13_P77L,M_R158P,NSP1_S142del,NSP4_A446V,NSP13_A368V,Spike_T478K,NSP15_V172L,NSP12_P323L,Spike_D614G,Spike_Q414K,Spike_L452R,NS3_I47V)
619	hCoV-19/Mozambique/CERI-KRISP-K021220/2021	EPI_ISL_3663608	2021-07-14	Africa / Mozambique / Zambezia	Human			Male	27	unknown		Original	Nasopharyngeal and oropharyngeal swab		AY.6	GK	(N_G215C,N_D63G,N_R203M,NSP12_G671S,NS3_S26L,Spike_P681R,Spike_R158del,NSP3_P1228L,NS7a_V82A,NSP2_D511N,NSP3_A488S,Spike_F157del,NSP4_T492I,NSP14_A394V,Spike_T19R,NS7a_T120I,N_D377Y,M_I82T,Spike_D950N,NS7b_T40I,NSP13_P77L,Spike_E156G,NSP3_P1469S,Spike_T478K,NSP6_T77A,NS8_G66S,NSP12_P323L,Spike_D614G,NSP4_V167L,Spike_L452R,NSP13_E365D)
620	hCoV-19/Mozambique/CERI-KRISP-K021221/2021	EPI_ISL_3663609	2021-07-15	Africa / Mozambique / Niassa	Human			Female	19	unknown		Original	Nasopharyngeal and oropharyngeal swab		B.1.617.2	GK	(NS7a_L116F,N_D63G,N_R203M,NSP12_G671S,NSP2_P129L,NS3_S26L,NS3_W69C,Spike_P681R,NS7a_A105E,NSP3_H1274Y,NS7a_V82A,Spike_T19R,NS7a_T120I,N_G238C,N_R385K,N_D377Y,M_I82T,N_L139F,NSP6_V149A,Spike_D950N,NSP3_P822L,NSP13_P77L,NSP4_A446V,Spike_T478K,NSP12_P323L,Spike_D614G,Spike_Q414K,Spike_L452R,NS3_I47V)
621	hCoV-19/Mozambique/CERI-KRISP-K021224/2021	EPI_ISL_3663610	2021-07-15	Africa / Mozambique / Maputo Cidade	Human			Female	27	unknown		Original	Nasopharyngeal and oropharyngeal swab		AY.45	GK	(N_G215C,N_D63G,N_R203M,NSP12_G671S,NSP4_M324I,NS3_S26L,Spike_P681R,NSP3_P1228L,NSP3_A991V,NS7a_V82A,NSP3_A488S,NSP4_T492I,NSP14_A394V,Spike_T19R,NS7a_T120I,N_D377Y,M_I82T,Spike_D950N,NS7b_T40I,NSP13_P77L,Spike_T478K,NSP12_M124I,NSP6_T77A,NSP12_P323L,Spike_D614G,NSP4_V167L,Spike_L452R)
622	hCoV-19/Mozambique/INS-K011776/2020	EPI_ISL_2396890	2020-08-25	Africa / Mozambique / Maputo Cidade	Human			Male	29	unknown		Original	Oronpharyngeal swab		B.1.351	G	(E_P71L,NSP3_K837N,Spike_K417N,Spike_E484K,N_T205I,NSP2_T85I,Spike_N501Y,NSP12_P323L,Spike_D614G)
623	hCoV-19/Mozambique/INS-K011777/2020	EPI_ISL_2396891	2020-08-26	Africa / Mozambique / Maputo	Human			Male	36	unknown		Original	Oronpharyngeal swab		B.1.351	GH	(E_P71L,NSP3_K837N,Spike_K417N,NSP6_G107del,NSP6_S106del,Spike_E484K,N_T205I,NSP6_F108del,NSP15_Q284P,NS3_Q57H,Spike_N501Y,NSP12_P323L,NSP5_K90R,Spike_D614G,NS3_S171L,NSP14_A482V)
624	hCoV-19/Mozambique/INS-K011778/2020	EPI_ISL_2396892	2020-08-25	Africa / Mozambique / Maputo	Human			Male	7	unknown		Original	Oronpharyngeal swab		B.1.351	G	(E_P71L,Spike_K417N,Spike_E484K,N_T205I,Spike_N501Y,NSP15_V66L,NSP12_P323L,Spike_D614G)
625	hCoV-19/Mozambique/INS-K011779/2020	EPI_ISL_2396893	2020-08-25	Africa / Mozambique / Maputo	Human			Female	25	unknown		Original	Oronpharyngeal swab		B.1	G	(E_P71L,Spike_K417N,NSP6_G107del,NSP6_S106del,Spike_E484K,N_T205I,NSP6_F108del,NSP2_R463G,Spike_N501Y,NSP12_P323L,Spike_D614G)
626	hCoV-19/Mozambique/INS-K011780/2020	EPI_ISL_2396894	2020-08-25	Africa / Mozambique / Maputo	Human			Male	62	unknown		Original	Oronpharyngeal swab		B.1.351	GH	(E_P71L,Spike_K417N,Spike_E484K,N_T205I,NS3_Q57H,NSP2_T85I,Spike_N501Y,NSP12_P323L,NSP5_K90R,NS3_S171L)
627	hCoV-19/Mozambique/INS-K011782/2020	EPI_ISL_2396896	2020-08-24	Africa / Mozambique / Maputo Cidade	Human			Male	54	unknown		Original	Oronpharyngeal swab		B.1	G	(NS7a_V104F,NS3_R126S,NSP12_P323L,Spike_D614G,NSP8_Y138H)
628	hCoV-19/Mozambique/INS-K011792/2020	EPI_ISL_2396897	2020-10-10	Africa / Mozambique / Maputo Cidade	Human			Female	48	unknown		Original	Oronpharyngeal swab		B.1.1.448	GR	(NSP15_A81V,N_R203K,NS3_R126S,N_G204R,NSP14_Q22H,NSP12_P323L,NSP12_D153Y,NSP15_G253R,Spike_D614G,NSP2_G173V,NSP2_S305N,NSP8_Y138H,NSP3_A861T)
629	hCoV-19/Mozambique/INS-K011793/2020	EPI_ISL_2396898	2020-10-10	Africa / Mozambique / Maputo Cidade	Human			Female	37	unknown		Original	Oronpharyngeal swab		B.1.351	G	(E_P71L,NSP3_K837N,Spike_K417N,NSP6_G107del,NSP6_S106del,Spike_E484K,N_T205I,NSP6_F108del,NSP15_Q284P,NSP2_T85I,Spike_N501Y,NSP12_P323L,NSP5_K90R,Spike_D614G,NS3_S171L)
630	hCoV-19/Mozambique/INS-K011794/2020	EPI_ISL_2396899	2020-10-10	Africa / Mozambique / Maputo Cidade	Human			Female	23	unknown		Original	Oronpharyngeal swab		B.1.1.448	GR	(NSP15_A81V,N_R203K,NS3_R126S,N_G204R,NSP14_Q22H,NSP12_P323L,NSP12_D153Y,Spike_D614G,NSP2_G173V,NSP2_S305N,NSP8_Y138H,NSP3_A861T)
631	hCoV-19/Mozambique/INS-K011795/2020	EPI_ISL_2396900	2020-09-29	Africa / Mozambique / Maputo	Human			Male	20	unknown		Original	Oronpharyngeal swab		B.1.1.375	GR	(NS3_V255del,Spike_S689R,Spike_S477N,NSP5_G15S,NSP13_S264I,N_R203K,NSP15_G286C,NSP3_T428I,NSP15_V182I,N_G204R,N_Q384H,NSP12_P323L,Spike_D614G,NS8_R52K)
632	hCoV-19/Mozambique/INS-K011796/2020	EPI_ISL_2396901	2020-09-29	Africa / Mozambique / Tete	Human			Female	31	unknown		Original	Oronpharyngeal swab		B.1	G	(N_T205I,NS3_R126S,NSP2_T85I,NSP12_T643I,NSP3_L689F,NSP12_P323L,Spike_D614G,NSP2_G173V,NSP2_S305N,NSP8_Y138H,NSP3_S1396A)
633	hCoV-19/Mozambique/INS-K011797/2020	EPI_ISL_2396902	2020-09-24	Africa / Mozambique / Maputo Cidade	Human			Female	35	unknown		Original	Oronpharyngeal swab		B.1	G	(NS3_V255del,Spike_S477N,NSP13_S264I,NSP2_S358A,NSP3_T428I,N_Q384H,NSP12_P323L,NSP5_K90R,Spike_D614G,NS8_R52K)
634	hCoV-19/Mozambique/INS-K011798/2020	EPI_ISL_2396903	2020-09-26	Africa / Mozambique / Maputo	Human			Female	33	unknown		Original	Oronpharyngeal swab		B.1	G	(E_P71L,Spike_K417N,Spike_E484K,NSP2_T85I,Spike_N501Y,NSP12_P323L,Spike_D614G,NSP14_A482V)
635	hCoV-19/Mozambique/INS-K011799/2020	EPI_ISL_2396904	2020-09-09	Africa / Mozambique / Maputo	Human			Female	61	unknown		Original	Oronpharyngeal swab		B.1	G	(E_P71L,NSP3_A1105V,Spike_E484K,N_T205I,NSP12_P323L,Spike_D614G)
636	hCoV-19/Mozambique/INS-K011800/2020	EPI_ISL_2396905	2020-11-09	Africa / Mozambique / Maputo	Human			Female	17	unknown		Original	Oronpharyngeal swab		B.1.1.448	GR	(NSP15_A81V,N_R203K,NS3_R126S,N_G204R,NSP12_P323L,NSP12_D153Y,Spike_D614G,NSP2_G173V,NSP2_S305N,NSP8_Y138H,NSP3_A861T)
637	hCoV-19/Mozambique/INS-K011801/2020	EPI_ISL_2396906	2020-10-09	Africa / Mozambique / Maputo Cidade	Human			Female	50	unknown		Original	Oronpharyngeal swab		B.1.351	GH	(NSP3_E1025D,E_P71L,NSP3_K837N,Spike_K417N,NSP6_G107del,NSP6_S106del,Spike_E484K,N_T205I,NSP6_F108del,NS3_Q57H,NSP2_T85I,Spike_N501Y,NSP15_V66L,NSP12_P323L,NSP5_K90R,Spike_D614G,NS3_S171L)
638	hCoV-19/Mozambique/INS-K011802/2020	EPI_ISL_2396907	2020-11-09	Africa / Mozambique / Maputo Cidade	Human			Female	30	unknown		Original	Oronpharyngeal swab		C.1	G	(NS3_V255del,Spike_S477N,NSP2_S358A,NSP3_T428I,N_Q384H,NSP12_A923V,NSP12_P323L,Spike_D614G,NS8_R52K)
639	hCoV-19/Mozambique/INS-K011803/2020	EPI_ISL_2396908	2020-11-09	Africa / Mozambique / Sofala	Human			Female	27	unknown		Original	Oronpharyngeal swab		B.1.351	G	(E_P71L,Spike_K417N,Spike_E484K,N_T205I,NSP15_Q284P,NSP2_T85I,Spike_N501Y,NSP15_V66L,NSP12_P323L,NSP5_K90R,Spike_D614G)
640	hCoV-19/Mozambique/INS-K011804/2020	EPI_ISL_2396909	2020-11-09	Africa / Mozambique / Sofala	Human			Male	unknown	unknown		Original	Oronpharyngeal swab		B.1.351	GH	(NSP3_E1025D,E_P71L,Spike_K417N,Spike_E484K,N_T205I,NS3_Q57H,NSP2_T85I,Spike_N501Y,NSP15_V66L,NSP12_P323L,NSP5_K90R,Spike_D614G)
641	hCoV-19/Mozambique/INS-K011805/2020	EPI_ISL_2396910	2020-10-10	Africa / Mozambique / Quelimane	Human			Female	35	unknown		Original	Oronpharyngeal swab		B.1	G	(E_P71L,Spike_K417N,Spike_E484K,N_T205I,Spike_N501Y,NSP15_V66L,NSP12_P323L)
642	hCoV-19/Mozambique/INS-K011807/2020	EPI_ISL_2396912	2020-11-10	Africa / Mozambique / Maputo	Human			Female	62	unknown		Original	Oronpharyngeal swab		B.1.351	GH	(E_P71L,NSP3_K837N,Spike_K417N,NSP6_G107del,NSP6_S106del,N_T205I,NSP6_F108del,NS3_Q57H,NSP2_T85I,NSP12_P323L,NSP5_K90R,Spike_D614G)
643	hCoV-19/Mozambique/INS-K011808/2020	EPI_ISL_2396913	2020-09-10	Africa / Mozambique / Gaza	Human			Male	35	unknown		Original	Oronpharyngeal swab		B.1.1.375	GR	(NS3_V255del,Spike_S477N,NSP5_G15S,NSP13_S264I,N_R203K,NSP2_S358A,NSP3_T428I,NSP15_V22I,N_G204R,N_Q384H,NSP12_P323L,Spike_D614G,NS8_R52K)
644	hCoV-19/Mozambique/INS-K011810/2020	EPI_ISL_2396915	2020-10-10	Africa / Mozambique / Maputo	Human			Male	unknown	unknown		Original	Oronpharyngeal swab		B.1.351	G	(E_P71L,Spike_K417N,Spike_E484K,N_T205I,NSP15_Q284P,NSP2_T85I,Spike_N501Y,NSP12_P323L,NSP5_K90R,Spike_D614G)
645	hCoV-19/Mozambique/INS-K011811/2020	EPI_ISL_2396916	2020-12-10	Africa / Mozambique / Maputo	Human			Male	48	unknown		Original	Oronpharyngeal swab		B.1.1.10	GR	(NSP12_M629I,N_R203K,Spike_K1181R,N_G204R,NS3_E191A,NSP12_P323L,E_A22V,Spike_D614G,N_A220T,NSP8_Y138H)
646	hCoV-19/Mozambique/INS-K011812/2020	EPI_ISL_2396917	2020-10-10	Africa / Mozambique / Cabo Delgado	Human			Male	64	unknown		Original	Oronpharyngeal swab		B.1	G	(E_P71L,Spike_K417N,Spike_E484K,N_T205I,Spike_N501Y,NSP12_P323L,Spike_D614G)
647	hCoV-19/Mozambique/INS-K011813/2020	EPI_ISL_2396918	2020-10-10	Africa / Mozambique / Niassa	Human			Female	31	unknown		Original	Oronpharyngeal swab		B.1	G	(E_P71L,Spike_K417N,Spike_E484K,N_T205I,NSP15_V182I,N_Q384H,NSP12_P323L,NSP5_K90R,NS8_R52K)
648	hCoV-19/Mozambique/INS-K011814/2020	EPI_ISL_2396919	2020-10-10	Africa / Mozambique / Gaza	Human			Female	31	unknown		Original	Oronpharyngeal swab		B.1	G	(NSP12_P323L,Spike_D614G,NS3_G174D,NS8_L84S,NSP16_K160R)
649	hCoV-19/Mozambique/INS-K011815/2020	EPI_ISL_2396920	2020-10-31	Africa / Mozambique / Maputo	Human			Female	20	unknown		Original	Oronpharyngeal swab		B.1.351	G	(E_P71L,NSP3_K837N,Spike_K417N,NSP6_G107del,NSP6_S106del,Spike_E484K,N_T205I,NSP6_F108del,NSP2_T85I,Spike_N501Y,NSP15_V66L,NSP12_P323L,NSP5_K90R,Spike_D614G,NS3_S171L)
650	hCoV-19/Mozambique/INS-K011816/2020	EPI_ISL_2396921	2020-10-30	Africa / Mozambique / Quelimane	Human			Male	44	unknown		Original	Oronpharyngeal swab		B.1.351	GH	(E_P71L,NSP3_K837N,Spike_K417N,Spike_E484K,N_T205I,NS3_Q57H,NSP2_T85I,Spike_N501Y,NSP12_P323L,NSP5_K90R,Spike_D614G,NS3_S171L)
651	hCoV-19/Mozambique/INS-K011817/2020	EPI_ISL_2396922	2020-10-16	Africa / Mozambique / Tete	Human			Male	62	unknown		Original	Oronpharyngeal swab		B.1.351	GH	(NSP3_E1025D,E_P71L,NSP3_K837N,Spike_K417N,NSP6_G107del,NSP6_S106del,Spike_E484K,N_T205I,NSP6_F108del,NS3_Q57H,NSP2_T85I,Spike_N501Y,NSP15_V66L,NSP12_P323L,NSP5_K90R,Spike_D614G,NS3_S171L)
652	hCoV-19/Mozambique/INS-K011818/2020	EPI_ISL_2396923	2020-10-21	Africa / Mozambique / Maputo Cidade	Human			Female	33	unknown		Original	Oronpharyngeal swab		B.1.351	GH	(E_P71L,NSP3_K837N,Spike_K417N,NSP6_G107del,NSP6_S106del,Spike_E484K,N_T205I,NSP6_F108del,NSP15_Q284P,NS3_Q57H,NSP12_P323L,NSP5_K90R,NS3_S171L)
653	hCoV-19/Mozambique/INS-K011819/2020	EPI_ISL_2396924	2020-10-30	Africa / Mozambique / Maputo Cidade	Human			Female	40	unknown		Original	Oronpharyngeal swab		B.1.351	G	(NSP3_E1025D,E_P71L,NSP3_K837N,Spike_K417N,NSP6_G107del,NSP6_S106del,Spike_E484K,N_T205I,NSP6_F108del,Spike_N501Y,NSP15_V66L,NSP12_P323L,NSP5_K90R,Spike_D614G)
654	hCoV-19/Mozambique/INS-K011820/2020	EPI_ISL_2396925	2020-10-27	Africa / Mozambique / Maputo	Human			Male	21	unknown		Original	Oronpharyngeal swab		B.1.351	GH	(NSP3_E1025D,E_P71L,NSP3_K837N,Spike_K417N,NSP6_G107del,NSP6_S106del,Spike_E484K,N_T205I,NSP6_F108del,NS3_Q57H,NSP2_T85I,Spike_N501Y,NSP15_V66L,NSP12_P323L,Spike_D614G,NS3_S171L)
655	hCoV-19/Mozambique/INS-K011821/2020	EPI_ISL_2396926	2020-10-27	Africa / Mozambique / Tete	Human			Male	43	unknown		Original	Oronpharyngeal swab		B.1.351	GH	(NSP3_E1025D,E_P71L,NSP3_K837N,Spike_K417N,NSP6_G107del,NSP6_S106del,Spike_E484K,N_T205I,NSP6_F108del,NS3_Q57H,NSP2_T85I,Spike_N501Y,NSP15_V66L,NSP12_P323L,NSP5_K90R,Spike_D614G,NS3_S171L)
656	hCoV-19/Mozambique/INS-K011822/2020	EPI_ISL_2396927	2020-10-31	Africa / Mozambique / Maputo Cidade	Human			Male	35	unknown		Original	Oronpharyngeal swab		B.1.351	G	(NSP3_E1025D,E_P71L,NSP3_K837N,Spike_K417N,NSP6_G107del,NSP6_S106del,Spike_E484K,N_T205I,NSP6_F108del,NSP2_T85I,Spike_N501Y,NSP15_V66L,NSP12_P323L,Spike_D614G,NS3_S171L)
657	hCoV-19/Mozambique/INS-K011823/2020	EPI_ISL_2396928	2020-10-31	Africa / Mozambique / Maputo Cidade	Human			Male	60	unknown		Original	Oronpharyngeal swab		B.1.351	GH	(NSP3_E1025D,E_P71L,NSP3_K837N,Spike_K417N,NSP6_G107del,NSP6_S106del,Spike_E484K,NSP6_F108del,NSP15_Q284P,NS3_Q57H,NSP2_T85I,Spike_N501Y,NSP15_V66L,NSP12_P323L,Spike_D614G,NS3_S171L)
658	hCoV-19/Mozambique/INS-K011824/2020	EPI_ISL_2396929	2020-10-31	Africa / Mozambique / Inhambane	Human			Male	35	unknown		Original	Oronpharyngeal swab		B.1.351	GH	(NSP3_E1025D,E_P71L,NSP3_K837N,Spike_K417N,NSP6_G107del,NSP6_S106del,Spike_E484K,N_T205I,NSP6_F108del,NS3_Q57H,NSP2_T85I,Spike_N501Y,NSP15_V66L,NSP12_P323L,NSP5_K90R,Spike_D614G)
659	hCoV-19/Mozambique/INS-K011825/2020	EPI_ISL_2396930	2020-11-01	Africa / Mozambique / Gaza	Human			Male	36	unknown		Original	Oronpharyngeal swab		B.1.351	GH	(NSP3_E1025D,E_P71L,NSP3_K837N,Spike_K417N,NSP6_G107del,NSP6_S106del,Spike_E484K,N_T205I,NSP6_F108del,NSP15_Q284P,NS3_Q57H,NSP2_T85I,Spike_N501Y,NSP15_V66L,NSP12_P323L,NSP5_K90R,Spike_D614G,NS3_S171L)
660	hCoV-19/Mozambique/INS-K011827/2020	EPI_ISL_2396932	2020-11-15	Africa / Mozambique / Beira	Human			Male	48	unknown		Original	Oronpharyngeal swab		B.1.351	GH	(NSP3_E1025D,E_P71L,NSP3_K837N,Spike_K417N,Spike_E484K,N_T205I,NS3_Q57H,NSP2_T85I,Spike_N501Y,NSP15_V66L,NSP12_P323L,NSP5_K90R,Spike_D614G,NS3_S171L)
661	hCoV-19/Mozambique/INS-K011828/2020	EPI_ISL_2396933	2020-11-03	Africa / Mozambique / Beira	Human			Male	unknown	unknown		Original	Oronpharyngeal swab		B.1.351	GH	(NSP3_E1025D,E_P71L,NSP3_K837N,Spike_K417N,NSP6_G107del,NSP6_S106del,Spike_E484K,N_T205I,NSP6_F108del,NS3_Q57H,NSP2_T85I,Spike_N501Y,NSP15_V66L,NSP12_P323L,NSP5_K90R,Spike_D614G,NS3_S171L)
662	hCoV-19/Mozambique/INS-K011829/2020	EPI_ISL_2396934	2020-11-03	Africa / Mozambique / Beira	Human			Male	43	unknown		Original	Oronpharyngeal swab		B.1.351	GH	(NSP3_E1025D,E_P71L,NSP3_K837N,Spike_K417N,NSP6_G107del,NSP6_S106del,Spike_E484K,NSP6_F108del,NS3_Q57H,NSP2_T85I,Spike_N501Y,NSP15_V66L,NSP12_P323L,NSP5_K90R,NS3_S171L)
663	hCoV-19/Mozambique/INS-K011830/2020	EPI_ISL_2396935	2020-11-04	Africa / Mozambique / Cabo Delgado	Human			Male	60	unknown		Original	Oronpharyngeal swab		B.1.351	GH	(NSP3_E1025D,E_P71L,NSP3_K837N,Spike_K417N,NSP6_G107del,NSP6_S106del,Spike_E484K,N_T205I,NSP6_F108del,NS3_Q57H,NSP2_T85I,Spike_N501Y,NSP15_V66L,NSP12_P323L,NSP5_K90R,Spike_D614G,NS3_S171L)
664	hCoV-19/Mozambique/INS-K011831/2020	EPI_ISL_2396936	2020-11-03	Africa / Mozambique / Maputo	Human			Male	19	unknown		Original	Oronpharyngeal swab		B.1.351	GH	(NSP3_E1025D,E_P71L,NSP3_K837N,Spike_K417N,NSP6_G107del,NSP6_S106del,Spike_E484K,N_T205I,NSP6_F108del,NS3_Q57H,NSP4_T37A,NSP15_V66L,NSP12_P323L,NSP5_K90R)
665	hCoV-19/Mozambique/INS-K011832/2020	EPI_ISL_2396937	2020-11-03	Africa / Mozambique / Maputo Cidade	Human			Female	37	unknown		Original	Oronpharyngeal swab		B.1.351	GH	(NSP3_E1025D,E_P71L,NSP3_K837N,Spike_K417N,NSP6_G107del,NSP6_S106del,Spike_E484K,N_T205I,NSP6_F108del,NS3_Q57H,NSP2_T85I,Spike_N501Y,NSP15_V66L,NSP12_P323L,Spike_D614G,NS3_S171L)
666	hCoV-19/Mozambique/INS-K011833/2020	EPI_ISL_2396938	2020-11-04	Africa / Mozambique / Maputo Cidade	Human			Female	32	unknown		Original	Oronpharyngeal swab		B.1.351	GH	(NSP3_E1025D,E_P71L,NSP3_K837N,Spike_K417N,NSP6_G107del,NSP6_S106del,Spike_E484K,N_T205I,NSP6_F108del,NS3_Q57H,NSP2_T85I,Spike_N501Y,NSP15_V66L,NSP12_P323L,NSP5_K90R,Spike_D614G)
667	hCoV-19/Mozambique/INS-K011834/2020	EPI_ISL_2396939	2020-11-05	Africa / Mozambique / Maputo Cidade	Human			Male	33	unknown		Original	Oronpharyngeal swab		B.1.351	GH	(NSP3_E1025D,E_P71L,NSP3_K837N,Spike_K417N,NSP6_G107del,NSP6_S106del,Spike_E484K,NSP6_F108del,NS3_Q57H,NSP2_T85I,Spike_E1188G,Spike_N501Y,NSP15_V66L,NSP12_P323L,Spike_D614G,NS3_S171L)
668	hCoV-19/Mozambique/INS-K011835/2020	EPI_ISL_2396940	2020-11-04	Africa / Mozambique / Beira	Human			Female	25	unknown		Original	Oronpharyngeal swab		B.1.351	G	(E_P71L,NSP3_K837N,Spike_K417N,Spike_E484K,N_T205I,NSP2_T85I,Spike_N501Y,NSP12_P323L,NSP5_K90R,Spike_D614G,NS3_S171L)
669	hCoV-19/Mozambique/INS-K011836/2020	EPI_ISL_2396941	2020-11-04	Africa / Mozambique / Tete	Human			Female	27	unknown		Original	Oronpharyngeal swab		B.1.351	G	(E_P71L,Spike_K417N,NSP6_G107del,NSP6_S106del,Spike_E484K,N_T205I,NSP6_F108del,NSP2_T85I,Spike_N501Y,NSP12_P323L,NSP5_K90R,Spike_D614G,NS3_S171L)
670	hCoV-19/Mozambique/INS-K011837/2020	EPI_ISL_2396942	2020-11-04	Africa / Mozambique / Maputo Cidade	Human			Male	34	unknown		Original	Oronpharyngeal swab		B.1.351	G	(E_P71L,NSP3_K837N,Spike_K417N,Spike_E484K,N_T205I,NSP15_Q284P,NSP2_T85I,Spike_N501Y,NSP12_P323L,NSP5_K90R,NS3_S171L)
671	hCoV-19/Mozambique/INS-K011838/2020	EPI_ISL_2396943	2020-11-04	Africa / Mozambique / Cabo Delgado	Human			Male	38	unknown		Original	Oronpharyngeal swab		B.1.351	G	(E_P71L,NSP3_K837N,Spike_K417N,Spike_E484K,N_T205I,NSP2_T85I,Spike_N501Y,NSP12_P323L,Spike_D614G)
672	hCoV-19/Mozambique/INS-K011839/2020	EPI_ISL_2396944	2020-11-04	Africa / Mozambique / Cabo Delgado	Human			Male	unknown	unknown		Original	Oronpharyngeal swab		B.1.351	G	(E_P71L,NSP3_K837N,Spike_K417N,NSP6_G107del,NSP6_S106del,Spike_E484K,N_T205I,NSP6_F108del,NSP15_Q284P,NSP2_T85I,Spike_N501Y,NSP12_P323L,NSP5_K90R,Spike_D614G)
673	hCoV-19/Mozambique/INS-K011840/2020	EPI_ISL_2396945	2020-11-04	Africa / Mozambique / Inhambane	Human			Male	27	unknown		Original	Oronpharyngeal swab		B.1.351	G	(E_P71L,Spike_K417N,Spike_E484K,N_T205I,NSP15_Q284P,NSP12_P323L,NSP5_K90R,Spike_D614G,NS3_S171L)
674	hCoV-19/Mozambique/INS-K011841/2020	EPI_ISL_2396946	2020-11-05	Africa / Mozambique / Maputo Cidade	Human			Male	53	unknown		Original	Oronpharyngeal swab		B.1.351	G	(E_P71L,NSP3_K837N,Spike_K417N,NSP6_G107del,NSP6_S106del,Spike_E484K,N_T205I,NSP6_F108del,NSP15_Q284P,NSP2_T85I,Spike_N501Y,NSP12_P323L,NSP5_K90R,Spike_D614G,NS3_S171L)
675	hCoV-19/Mozambique/INS-K011842/2020	EPI_ISL_2396947	2020-11-04	Africa / Mozambique / Maputo Cidade	Human			Female	46	unknown		Original	Oronpharyngeal swab		B.1.351	G	(E_P71L,Spike_E1188V,Spike_K417N,NSP6_G107del,NSP6_S106del,Spike_E484K,N_T205I,NSP6_F108del,NSP15_Q284P,Spike_N501Y,NSP12_P323L,NSP5_K90R,Spike_D614G,NS3_S171L,Spike_N1187K)
676	hCoV-19/Mozambique/INS-K011843/2020	EPI_ISL_2396948	2020-11-03	Africa / Mozambique / Gaza	Human			Male	36	unknown		Original	Oronpharyngeal swab		B.1	G	(E_P71L,Spike_K417N,Spike_E484K,N_T205I,NSP12_P323L,Spike_D614G,NS3_S171L)
677	hCoV-19/Mozambique/INS-K011846/2021	EPI_ISL_2396951	2021-02-06	Africa / Mozambique / Maputo Cidade	Human			Male	40	unknown		Original	Oronpharyngeal swab		B.1.351	GH	(E_P71L,NSP3_K837N,Spike_K417N,NSP6_G107del,NSP6_S106del,Spike_E484K,N_T205I,NSP6_F108del,NSP15_Q284P,NSP3_T725I,NS3_Q57H,NSP2_T85I,Spike_N501Y,NSP12_P323L,Spike_D614G)
678	hCoV-19/Mozambique/INS-K011847/2021	EPI_ISL_2396952	2021-02-05	Africa / Mozambique / Maputo	Human			Female	30	unknown		Original	Oronpharyngeal swab		B.1	G	(E_P71L,Spike_K417N,Spike_E484K,N_T205I,Spike_N501Y,NSP12_P323L,NSP5_K90R,Spike_D614G)
679	hCoV-19/Mozambique/INS-K011848/2021	EPI_ISL_2396953	2021-02-06	Africa / Mozambique / Maputo	Human			Male	38	unknown		Original	Oronpharyngeal swab		B.1.351	GH	(E_P71L,NSP3_K837N,Spike_K417N,NSP6_G107del,NSP6_S106del,Spike_E484K,N_T205I,NSP6_F108del,NSP3_T725I,NS3_Q57H,NSP4_Y25C,Spike_A701V,NSP2_T85I,Spike_N501Y,NSP12_P323L,Spike_D614G,NSP2_F471I,Spike_S1252F)
680	hCoV-19/Mozambique/INS-K011849/2021	EPI_ISL_2396954	2021-02-19	Africa / Mozambique / Maputo Cidade	Human			Male	64	unknown		Original	Oronpharyngeal swab		B.1.351	G	(NSP2_E453K,NSP3_S794L,E_P71L,NS7a_I3V,NSP3_K837N,Spike_K417N,NSP6_G107del,NSP6_S106del,NSP7_V58G,Spike_E484K,N_T205I,NSP6_F108del,NSP2_T85I,Spike_N501Y,NSP12_P323L,NSP5_K90R,NS3_S171L,NSP3_S1038F)
681	hCoV-19/Mozambique/INS-K011850/2021	EPI_ISL_2396955	2021-02-08	Africa / Mozambique / Maputo Cidade	Human			Male	20	unknown		Original	Oronpharyngeal swab		B.1.351	G	(E_P71L,Spike_K417N,Spike_E484K,N_T205I,NSP2_T85I,Spike_N501Y,NSP12_P323L,NSP5_K90R,Spike_D614G)
682	hCoV-19/Mozambique/INS-K011851/2021	EPI_ISL_2396956	2021-02-08	Africa / Mozambique / Maputo Cidade	Human			Female	53	unknown		Original	Oronpharyngeal swab		B.1.351	G	(E_P71L,Spike_K417N,Spike_E484K,NSP2_T85I,Spike_N501Y,NSP12_P323L,NSP5_K90R,Spike_D614G,NS3_S171L)
683	hCoV-19/Mozambique/INS-K011853/2021	EPI_ISL_2396958	2021-02-21	Africa / Mozambique / Maputo Cidade	Human			Female	49	unknown		Original	Oronpharyngeal swab		B.1.351	GH	(NSP13_G433S,E_P71L,NSP3_K837N,Spike_K417N,NSP6_G107del,NS8_L98F,NSP6_S106del,Spike_E484K,N_T205I,NSP6_F108del,NS3_Q57H,Spike_A701V,NSP2_T85I,Spike_N501Y,NS3_A143V,NSP12_P323L,NSP5_K90R,Spike_D614G,NS3_S171L)
684	hCoV-19/Mozambique/INS-K011854/2021	EPI_ISL_2396959	2021-02-19	Africa / Mozambique / Maputo Cidade	Human			Male	53	unknown		Original	Oronpharyngeal swab		B.1.351	GH	(E_P71L,Spike_K417N,NSP6_G107del,NSP6_S106del,Spike_E484K,N_T205I,NSP6_F108del,NSP15_Q284P,NS3_Q57H,NSP2_T85I,Spike_N501Y,NSP12_P323L,Spike_D614G,NS3_S171L)
685	hCoV-19/Mozambique/INS-K011855/2021	EPI_ISL_2396960	2021-02-08	Africa / Mozambique / Maputo Cidade	Human			Female	52	unknown		Original	Oronpharyngeal swab		B.1	G	(E_P71L,Spike_K417N,Spike_E484K,N_T205I,Spike_N501Y,NSP12_P323L,NSP5_K90R,Spike_D614G)
686	hCoV-19/Mozambique/INS-K011856/2021	EPI_ISL_2396961	2021-02-06	Africa / Mozambique / Maputo Cidade	Human			Female	63	unknown		Original	Oronpharyngeal swab		B.1.351	GH	(E_P71L,N_D128Y,NSP3_K837N,Spike_K417N,NSP6_S106del,Spike_E484K,Spike_A701V,Spike_N501Y,NSP2_S263F,Spike_A243del,Spike_D215G,Spike_L244del,NSP6_G107del,N_T205I,NSP6_F108del,Spike_L242del,NS3_Q57H,NSP2_T85I,NSP6_L260F,Spike_D80A,NSP12_P323L,NSP5_K90R,Spike_D614G,NS3_S171L)
687	hCoV-19/Mozambique/INS-K011857/2021	EPI_ISL_2396962	2021-02-08	Africa / Mozambique / Maputo Cidade	Human			Male	56	unknown		Original	Oronpharyngeal swab		B.1.351	GH	(NSP4_F308L,E_P71L,NSP3_K837N,Spike_K417N,NSP6_G107del,NSP2_G88E,NSP6_S106del,Spike_E484K,NSP6_F108del,NS3_Q57H,Spike_A701V,NSP2_T85I,Spike_N501Y,NSP12_P323L,NSP5_K90R,Spike_D614G,NS3_S171L)
688	hCoV-19/Mozambique/INS-K011859/2021	EPI_ISL_2396964	2021-02-08	Africa / Mozambique / Maputo Cidade	Human			Female	50	unknown		Original	Oronpharyngeal swab		B.1.351	GH	(E_P71L,NSP3_K837N,Spike_K417N,NSP6_G107del,NSP6_S106del,Spike_E484K,N_T205I,NSP6_F108del,NSP15_Q284P,NS3_Q57H,NSP2_T85I,Spike_N501Y,NSP12_P323L,NSP5_K90R,Spike_D614G,NSP14_F286L)
689	hCoV-19/Mozambique/INS-K011861/2021	EPI_ISL_2396966	2021-02-08	Africa / Mozambique / Maputo Cidade	Human			Male	31	unknown		Original	Oronpharyngeal swab		B.1.351	G	(E_P71L,Spike_K417N,Spike_E484K,N_T205I,NSP2_T85I,Spike_N501Y,NSP12_P323L,NSP5_K90R,NS3_S171L)
690	hCoV-19/Mozambique/INS-K011862/2021	EPI_ISL_2396967	2021-02-22	Africa / Mozambique / Maputo	Human			Male	69	unknown		Original	Oronpharyngeal swab		B.1.351	GH	(NSP1_V106I,E_P71L,NSP3_K837N,Spike_K417N,NSP6_G107del,NSP6_S106del,Spike_E484K,N_P13S,N_T205I,NSP6_F108del,NS3_Q57H,NSP14_L177F,Spike_A701V,NSP2_T85I,NSP12_A311S,Spike_N501Y,NSP12_G671A,NSP12_P323L,NSP5_K90R,Spike_D614G,NS3_S171L)
691	hCoV-19/Mozambique/INS-K011863/2021	EPI_ISL_2396968	2021-02-19	Africa / Mozambique / Maputo Cidade	Human			Female	20	unknown		Original	Oronpharyngeal swab		B.1.351	G	(E_P71L,NSP3_K837N,Spike_K417N,Spike_E484K,N_T205I,Spike_N501Y,NSP12_P323L,NSP5_K90R,Spike_D614G,NS3_S171L)
692	hCoV-19/Mozambique/INS-K011866/2021	EPI_ISL_2396971	2021-02-08	Africa / Mozambique / Maputo Cidade	Human			Male	42	unknown		Original	Oronpharyngeal swab		B.1.351	G	(E_P71L,NSP3_K837N,Spike_K417N,NSP6_G107del,NSP6_S106del,Spike_E484K,N_T205I,NSP6_F108del,NSP15_Q284P,NSP2_T85I,Spike_N501Y,NSP12_P323L,NSP5_K90R,Spike_D614G,NS3_S171L)
693	hCoV-19/Mozambique/INS-K011867/2021	EPI_ISL_2396972	2021-02-08	Africa / Mozambique / Maputo Cidade	Human			unknown	41	unknown		Original	Oronpharyngeal swab		B.1.351	GH	(E_P71L,Spike_K417N,Spike_E484K,N_T205I,NS3_Q57H,NSP2_T85I,Spike_N501Y,NSP12_P323L,NSP5_K90R,Spike_D614G)
694	hCoV-19/Mozambique/INS-K011869/2021	EPI_ISL_2396974	2021-02-05	Africa / Mozambique / Inhambane	Human			Female	24	unknown		Original	Oronpharyngeal swab		B.1.351	G	(E_P71L,NSP3_K837N,Spike_K417N,NSP6_G107del,NSP6_S106del,Spike_E484K,N_T205I,NSP6_F108del,NSP2_T85I,Spike_N501Y,NSP12_P323L,NSP5_K90R)
695	hCoV-19/Mozambique/INS-K011870/2021	EPI_ISL_2396975	2021-02-05	Africa / Mozambique / Inhambane	Human			Male	43	unknown		Original	Oronpharyngeal swab		B.1.351	G	(E_P71L,Spike_K417N,NSP6_G107del,NSP6_S106del,Spike_E484K,N_T205I,NSP6_F108del,NSP2_T85I,Spike_N501Y,NSP12_P323L,NSP5_K90R,Spike_D614G)
696	hCoV-19/Mozambique/INS-K011873/2021	EPI_ISL_2396978	2021-02-05	Africa / Mozambique / Maputo Cidade	Human			Female	47	unknown		Original	Oronpharyngeal swab		B.1.351	G	(NSP3_E1025D,E_P71L,Spike_K417N,NSP6_G107del,NSP6_S106del,Spike_E484K,N_T205I,NSP6_F108del,NSP2_T85I,Spike_N501Y,NSP12_P323L,Spike_D614G)
697	hCoV-19/Mozambique/INS-K011874/2021	EPI_ISL_2396979	2021-02-08	Africa / Mozambique / Maputo Cidade	Human			Female	15	unknown		Original	Oronpharyngeal swab		B.1.351	GH	(E_P71L,Spike_K417N,Spike_E484K,N_T205I,NS3_Q57H,Spike_N501Y,NSP12_P323L,NSP5_K90R)
698	hCoV-19/Mozambique/INS-K011875/2021	EPI_ISL_2396980	2021-02-05	Africa / Mozambique / Inhambane	Human			Male	35	unknown		Original	Oronpharyngeal swab		B.1.351	G	(E_P71L,NSP3_K837N,Spike_K417N,NSP6_G107del,NSP6_S106del,Spike_E484K,N_T205I,NSP6_F108del,NSP2_T85I,Spike_N501Y,NSP15_V66L,NSP12_P323L,Spike_D614G)
699	hCoV-19/Mozambique/INS-K011876/2021	EPI_ISL_2396981	2021-02-06	Africa / Mozambique / Maputo	Human			Female	21	unknown		Original	Oronpharyngeal swab		B.1.351	GH	(E_P71L,NSP3_K837N,Spike_K417N,NSP6_G107del,NSP6_S106del,Spike_E484K,N_T205I,NSP6_F108del,NS3_Q57H,NSP2_T85I,NSP15_V66L,NSP12_P323L,NSP5_K90R,Spike_D614G)
700	hCoV-19/Mozambique/INS-K011877/2021	EPI_ISL_2396982	2021-02-05	Africa / Mozambique / Inhambane	Human			Male	unknown	unknown		Original	Oronpharyngeal swab		B.1.351	GH	(E_P71L,Spike_K417N,NSP6_G107del,NSP6_S106del,Spike_E484K,N_T205I,NSP6_F108del,NSP15_Q284P,NS3_Q57H,Spike_N501Y,NSP15_V66L,NSP12_P323L,NSP5_K90R,NSP3_G1389S)
701	hCoV-19/Mozambique/INS-K011878/2021	EPI_ISL_2396983	2021-02-09	Africa / Mozambique / Maputo Cidade	Human			Male	37	unknown		Original	Oronpharyngeal swab		B.1.351	G	(E_P71L,Spike_K417N,Spike_E484K,N_T205I,NSP2_T85I,NSP12_P323L,NSP5_K90R,Spike_D614G)
702	hCoV-19/Mozambique/INS-K011879/2021	EPI_ISL_2396984	2021-02-05	Africa / Mozambique / Inhambane	Human			Male	30	unknown		Original	Oronpharyngeal swab		B.1.351	G	(E_P71L,Spike_K417N,NSP6_G107del,NSP6_S106del,Spike_E484K,N_T205I,NSP6_F108del,NSP2_T85I,Spike_N501Y,NSP12_P323L,NSP5_K90R,Spike_D614G)
703	hCoV-19/Mozambique/INS-K011880/2021	EPI_ISL_2396985	2021-02-05	Africa / Mozambique / Maputo Cidade	Human			Male	25	unknown		Original	Oronpharyngeal swab		B.1.351	G	(NSP3_S794L,E_P71L,NS7a_L116F,NSP3_K837N,Spike_K417N,NSP6_G107del,NS8_Q18stop,NSP6_S106del,Spike_E484K,N_T205I,NSP6_F108del,NSP1_V111M,NSP12_P323L,Spike_D614G,NS3_S171L)
704	hCoV-19/Mozambique/INS-K011881/2021	EPI_ISL_2396986	2021-02-19	Africa / Mozambique / Maputo	Human			Male	27	unknown		Original	Oronpharyngeal swab		B.1.351	GH	(Spike_D215G,E_P71L,NSP3_K837N,NSP3_N1778S,Spike_K417N,Spike_L244del,NSP6_G107del,NSP6_S106del,Spike_E484K,NSP6_F108del,Spike_L242del,NS3_Q57H,Spike_A701V,NSP2_T85I,Spike_D80A,Spike_N501Y,NSP12_P323L,Spike_D614G,Spike_A243del,NS3_S171L,NSP12_D140Y)
705	hCoV-19/Mozambique/INS-K011883/2021	EPI_ISL_2396988	2021-02-08	Africa / Mozambique / Maputo Cidade	Human			Female	51	unknown		Original	Oronpharyngeal swab		B.1.351	G	(E_P71L,Spike_K417N,NSP6_G107del,NSP6_S106del,Spike_E484K,N_T205I,NSP6_F108del,NSP2_T85I,Spike_N501Y,NSP15_V66L,NSP12_P323L,Spike_D614G)
706	hCoV-19/Mozambique/INS-K011884/2021	EPI_ISL_2396989	2021-02-08	Africa / Mozambique / Maputo Cidade	Human			Male	40	unknown		Original	Oronpharyngeal swab		B.1.351	G	(E_P71L,NSP3_K837N,Spike_K417N,NSP3_V1346A,NSP6_G107del,NSP2_G88E,NSP6_S106del,N_T205I,NSP6_F108del,NSP2_T85I,NSP12_P323L,NSP5_K90R,NS3_S171L)
707	hCoV-19/Mozambique/INS-K011885/2021	EPI_ISL_2396990	2021-02-08	Africa / Mozambique / Maputo Cidade	Human			Male	30	unknown		Original	Oronpharyngeal swab		B.1.351	G	(E_P71L,Spike_K417N,Spike_E484K,Spike_N501Y,NSP12_P323L,NSP5_K90R,Spike_D614G)
708	hCoV-19/Mozambique/INS-K011886/2021	EPI_ISL_2396991	2021-02-08	Africa / Mozambique / Maputo Cidade	Human			Female	23	unknown		Original	Oronpharyngeal swab		B.1.351	G	(Spike_D215G,E_P71L,NSP3_K837N,Spike_K417N,Spike_L244del,NSP6_G107del,NSP2_G88E,NSP6_S106del,Spike_E484K,N_T205I,NSP6_F108del,Spike_L242del,Spike_A701V,NSP2_T85I,Spike_D80A,Spike_N501Y,NSP12_P323L,NSP5_K90R,Spike_D614G,Spike_A243del)
709	hCoV-19/Mozambique/INS-K011887/2021	EPI_ISL_2396992	2021-02-08	Africa / Mozambique / Maputo Cidade	Human			Male	51	unknown		Original	Oronpharyngeal swab		B.1.351	G	(E_P71L,NSP3_K837N,Spike_K417N,Spike_E484K,N_T205I,Spike_N501Y,NSP12_P323L,NSP5_K90R,Spike_D614G,NS3_S171L)
710	hCoV-19/Mozambique/INS-K011888/2021	EPI_ISL_2396993	2021-02-09	Africa / Mozambique / Maputo Cidade	Human			Male	43	unknown		Original	Oronpharyngeal swab		B.1.351	G	(E_P71L,NSP3_N640I,NSP3_K837N,Spike_K417N,NSP6_G107del,NSP6_S106del,Spike_E484K,N_T205I,NSP6_F108del,NSP2_T85I,Spike_N501Y,NSP15_V66L,NSP12_P323L,Spike_D614G)
711	hCoV-19/Mozambique/INS-K011889/2021	EPI_ISL_2396994	2021-02-08	Africa / Mozambique / Inhambane	Human			Male	54	unknown		Original	Oronpharyngeal swab		B.1.351	GH	(Spike_D215G,E_P71L,NSP3_K837N,Spike_K417N,Spike_L244del,NSP6_G107del,NSP6_S106del,Spike_E484K,N_P13S,N_T205I,NSP6_F108del,Spike_L242del,NS3_Q57H,Spike_A701V,NSP2_T85I,Spike_D80A,Spike_N501Y,Spike_A1020S,NSP12_P323L,NSP5_K90R,Spike_A243del,NS3_S171L)
712	hCoV-19/Mozambique/INS-K011890/2021	EPI_ISL_2396995	2021-02-08	Africa / Mozambique / Maputo Cidade	Human			Female	23	unknown		Original	Oronpharyngeal swab		B.1.351	G	(NSP3_E1025D,E_P71L,Spike_K417N,NSP6_G107del,NSP6_S106del,Spike_E484K,N_T205I,NSP6_F108del,NSP2_T85I,Spike_N501Y,NSP15_V66L,NSP12_P323L,NSP5_K90R,Spike_D614G)
713	hCoV-19/Mozambique/INS-K011891/2021	EPI_ISL_2396996	2021-02-02	Africa / Mozambique / Maputo Cidade	Human			Female	32	unknown		Original	Oronpharyngeal swab		B.1.351	G	(E_P71L,Spike_K417N,NSP6_G107del,NSP6_S106del,Spike_E484K,NSP6_F108del,NSP2_T85I,Spike_N501Y,NSP15_V66L,NSP12_P323L,NSP5_K90R,Spike_D614G)
714	hCoV-19/Mozambique/INS-K011892/2021	EPI_ISL_2396997	2021-02-05	Africa / Mozambique / Inhambane	Human			Female	unknown	unknown		Original	Oronpharyngeal swab		B.1.351	GH	(E_P71L,Spike_K417N,NSP6_G107del,NSP6_S106del,Spike_E484K,N_T205I,NSP6_F108del,NS3_Q57H,NSP2_T85I,Spike_N501Y,NSP3_P1558L,NSP12_P323L,NSP5_K90R,Spike_D614G)
715	hCoV-19/Mozambique/INS-K011893/2021	EPI_ISL_2396998	2021-02-06	Africa / Mozambique / Maputo Cidade	Human			Female	41	unknown		Original	Oronpharyngeal swab		B.1.351	G	(E_P71L,NSP3_K837N,Spike_K417N,Spike_E484K,NSP6_S106del,Spike_A701V,Spike_N501Y,Spike_A243del,Spike_D215G,NSP3_S126L,Spike_L244del,NSP6_G107del,N_K405stop,N_T205I,NSP6_F108del,Spike_L242del,Spike_T676I,NSP2_T85I,Spike_D80A,NSP12_P323L,NSP5_K90R,Spike_D614G,NS3_S171L)
716	hCoV-19/Mozambique/INS-K011894/2021	EPI_ISL_2396999	2021-02-08	Africa / Mozambique / Maputo Cidade	Human			Male	78	unknown		Original	Oronpharyngeal swab		B.1.351	G	(E_P71L,NSP3_K837N,Spike_K417N,NSP6_G107del,NSP14_C285H,NSP14_E284Q,NSP6_S106del,Spike_E484K,N_P13S,N_T205I,NSP6_F108del,Spike_A701V,NSP2_T85I,Spike_N501Y,NSP12_P323L,NSP5_K90R,Spike_D614G,NSP3_G1849V,NSP14_F286L)
717	hCoV-19/Mozambique/INS-K011806/2020	EPI_ISL_2396911	2020-11-10	Africa / Mozambique / Maputo Cidade	Human			Female	36	unknown		Original	Oronpharyngeal swab		C.1	G	(NS3_V255del,Spike_S477N,NSP5_G15S,NSP3_T428I,N_Q384H,NSP12_P323L,Spike_D614G,NS8_R52K,N_S412I)
718	hCoV-19/Mozambique/INS-K011826/2020	EPI_ISL_2396931	2020-11-02	Africa / Mozambique / Tete	Human			Female	72	unknown		Original	Oronpharyngeal swab		B.1.351	GH	(NSP3_E1025D,E_P71L,NSP3_K837N,Spike_K417N,NSP6_G107del,NSP6_S106del,Spike_E484K,N_T205I,NSP6_F108del,NS3_Q57H,NSP2_T85I,Spike_N501Y,NSP15_V66L,NSP12_P323L,NSP5_K90R,Spike_D614G,NS3_S171L)
719	hCoV-19/Mozambique/INS-K011844/2020	EPI_ISL_2396949	2020-11-03	Africa / Mozambique / Gaza	Human			Female	35	unknown		Original	Oronpharyngeal swab		B.1.351	G	(E_P71L,NSP3_K837N,Spike_K417N,Spike_E484K,N_T205I,NSP15_Q284P,NSP2_T85I,Spike_N501Y,NSP12_P323L,NSP5_K90R,Spike_D614G)
720	hCoV-19/Mozambique/INS-K011845/2021	EPI_ISL_2396950	2021-02-07	Africa / Mozambique / Maputo Cidade	Human			Male	52	unknown		Original	Oronpharyngeal swab		B.1.351	G	(E_P71L,NSP3_K837N,Spike_K417N,NSP6_G107del,NSP6_S106del,Spike_E484K,N_T205I,NSP6_F108del,NSP15_Q284P,NSP2_T85I,Spike_N501Y,NSP12_P323L,NSP5_K90R,Spike_D614G,NSP15_D282A)
721	hCoV-19/Mozambique/INS-K011860/2021	EPI_ISL_2396965	2021-02-08	Africa / Mozambique / Maputo Cidade	Human			Male	54	unknown		Original	Oronpharyngeal swab		B.1.351	G	(E_P71L,NSP3_K837N,Spike_K417N,NSP6_G107del,NSP6_S106del,Spike_E484K,N_T205I,NSP6_F108del,NSP2_T85I,NSP12_P323L,Spike_D614G,NS3_S171L)
722	hCoV-19/Mozambique/INS-K011864/2021	EPI_ISL_2396969	2021-02-18	Africa / Mozambique / Maputo Cidade	Human			Male	21	unknown		Original	Oronpharyngeal swab		B.1.351	G	(E_P71L,NSP3_K837N,Spike_K417N,Spike_E484K,N_T205I,NSP2_T85I,Spike_N501Y,NSP12_P323L,NSP5_K90R,Spike_D614G,NS3_S171L)
723	hCoV-19/Mozambique/INS-K011865/2021	EPI_ISL_2396970	2021-02-05	Africa / Mozambique / Maputo Cidade	Human			Male	22	unknown		Original	Oronpharyngeal swab		B.1.351	GH	(E_P71L,NSP3_K837N,Spike_K417N,NSP6_G107del,NSP6_S106del,Spike_E484K,N_T205I,NSP6_F108del,NS3_Q57H,NSP2_T85I,Spike_N501Y,NSP12_P323L,NSP5_K90R,Spike_D614G,NS3_S171L)
724	hCoV-19/Mozambique/INS-K011868/2021	EPI_ISL_2396973	2021-02-22	Africa / Mozambique / Maputo Cidade	Human			Female	60	unknown		Original	Oronpharyngeal swab		B.1.351	GH	(E_P71L,Spike_K417N,NSP6_G107del,NSP6_S106del,Spike_E484K,N_P13S,N_T205I,NSP6_F108del,NS3_Q57H,NSP2_T85I,Spike_N501Y,NSP12_P323L,Spike_D614G,NS3_S171L)
725	hCoV-19/Mozambique/INS-K011871/2021	EPI_ISL_2396976	2021-02-23	Africa / Mozambique / Maputo Cidade	Human			Female	38	unknown		Original	Oronpharyngeal swab		B.1.351	G	(E_P71L,Spike_K417N,NSP6_G107del,NSP6_S106del,Spike_E484K,N_T205I,NSP6_F108del,NSP15_Q284P,NSP2_T85I,Spike_N501Y,NSP13_A509D,NSP12_P323L,Spike_D614G)
726	hCoV-19/Mozambique/INS-K011872/2021	EPI_ISL_2396977	2021-02-08	Africa / Mozambique / Maputo Cidade	Human			Female	14	unknown		Original	Oronpharyngeal swab		B.1.351	GH	(E_P71L,Spike_K417N,Spike_E484K,N_T205I,NS3_Q57H,NSP2_T85I,Spike_N501Y,NSP13_A509D,NSP12_P323L,Spike_D614G,NS3_S171L)
727	hCoV-19/Mozambique/CERI-KRISP-K027119/2021	EPI_ISL_6511754	2021-07-27	Africa / Mozambique / Maputo Cidade	Human	Other: Maputo Cidade		Female	40	unknown		Original	Nasopharyngeal and oropharyngeal swab		AY.122	GK	(N_G215C,N_D63G,N_R203M,NSP12_G671S,Spike_G142D,NS3_S26L,Spike_P681R,NSP3_P1228L,NS7a_V82A,NSP3_A488S,NSP4_T492I,NSP14_A394V,Spike_T19R,NS3_D238Y,NS7a_T120I,NSP2_K81N,N_D377Y,M_I82T,Spike_D950N,NS7b_T40I,NSP13_P77L,Spike_T678I,NSP3_P1469S,Spike_T478K,NSP6_T77A,NSP1_G49C,NSP12_P323L,Spike_D614G,Spike_L452R,NSP4_V167L)
728	hCoV-19/Mozambique/CERI-KRISP-K027123/2021	EPI_ISL_6511755	2021-07-27	Africa / Mozambique / Maputo Cidade	Human	Other: Maputo Cidade		Male	40	unknown		Original	Nasopharyngeal and oropharyngeal swab		AY.122	GK	(N_G215C,N_D63G,N_R203M,NSP12_G671S,Spike_G142D,NS3_S26L,Spike_P681R,NSP3_P1228L,NSP3_A488S,NSP4_T492I,NSP14_A394V,Spike_T19R,NS3_D238Y,NSP2_K81N,N_D377Y,M_I82T,Spike_D950N,NS7b_T40I,NSP13_P77L,NSP3_P1469S,Spike_T478K,NSP6_T77A,NSP12_P323L,Spike_D614G,NSP4_V167L,Spike_L452R)
729	hCoV-19/Mozambique/CERI-KRISP-K027124/2021	EPI_ISL_6511756	2021-07-26	Africa / Mozambique / Gaza	Human	Other: Xai-Xai		Female	51	unknown		Original	Nasopharyngeal and oropharyngeal swab		AY.6	GK	(N_G215C,N_D63G,N_R203M,NSP12_G671S,NSP2_G339S,NS3_S26L,Spike_P681R,Spike_R158del,NSP3_P1228L,Spike_S12F,NS7a_V82A,NSP2_D511N,NSP3_A488S,Spike_F157del,NSP14_A394V,Spike_T19R,NS7a_T120I,N_D377Y,M_I82T,Spike_D950N,NS7b_T40I,NSP13_P77L,Spike_E156G,NSP3_P1469S,Spike_T478K,NSP6_T77A,NSP12_P323L,Spike_D614G,NSP4_V167L,Spike_L452R,NSP13_E365D)
730	hCoV-19/Mozambique/CERI-KRISP-K027125/2021	EPI_ISL_6511757	2021-07-26	Africa / Mozambique / Gaza	Human	Other: Xai-Xai		Female	27	unknown		Original	Nasopharyngeal and oropharyngeal swab		AY.122	GK	(N_G215C,N_D63G,N_R203M,NSP12_G671S,NS3_S26L,Spike_P681R,Spike_R158del,NSP3_P1228L,NS7a_V82A,NSP3_A488S,Spike_F157del,NSP4_T492I,NSP14_A394V,Spike_T19R,NS3_D238Y,NS7a_T120I,NSP2_K81N,N_D377Y,M_I82T,Spike_D950N,NS7b_T40I,NSP13_P77L,Spike_E156G,NSP3_P1469S,Spike_T478K,NSP6_T77A,NSP12_P323L,Spike_D614G,NSP4_V167L,Spike_L452R,NSP12_D140Y)
731	hCoV-19/Mozambique/CERI-KRISP-K027126/2021	EPI_ISL_6511758	2021-07-26	Africa / Mozambique / Gaza	Human	Other: Xai-Xai		Male	38	unknown		Original	Nasopharyngeal and oropharyngeal swab		AY.6	GK	(N_G215C,N_D63G,N_R203M,NSP12_G671S,NS3_S26L,Spike_P681R,Spike_R158del,NSP3_P1228L,NS7a_T14I,NS7a_V82A,NSP2_D511N,NSP3_A488S,Spike_F157del,NSP4_T492I,NSP14_A394V,Spike_T19R,NS7a_T120I,N_D377Y,M_I82T,Spike_D950N,NS7b_T40I,NSP13_P77L,Spike_E156G,NSP3_P1469S,NSP4_F322S,Spike_T478K,NSP6_T77A,NSP12_P323L,Spike_D614G,NSP4_V167L,Spike_L452R,NSP13_E365D,NSP16_A34T)
732	hCoV-19/Mozambique/CERI-KRISP-K027127/2021	EPI_ISL_6511759	2021-07-26	Africa / Mozambique / Gaza	Human	Other: Xai-Xai		Male	67	unknown		Original	Nasopharyngeal and oropharyngeal swab		AY.6	GK	(N_G215C,N_D63G,N_R203M,NSP12_G671S,NSP2_G339S,NS3_S26L,Spike_P681R,Spike_R158del,NSP3_P1228L,Spike_S12F,NS7a_V82A,NSP2_D511N,NSP3_A488S,Spike_F157del,NSP14_A394V,Spike_T19R,NS7a_T120I,N_D377Y,M_I82T,Spike_D950N,NS7b_T40I,NSP13_P77L,Spike_E156G,NSP3_P1469S,Spike_T478K,NSP6_T77A,NSP12_P323L,Spike_D614G,NSP4_V167L,Spike_L452R,NSP13_E365D)
733	hCoV-19/Mozambique/CERI-KRISP-K027128/2021	EPI_ISL_6511760	2021-07-26	Africa / Mozambique / Gaza	Human	Other: Xai-Xai		Female	43	unknown		Original	Nasopharyngeal and oropharyngeal swab		AY.122	GK	(N_G215C,N_D63G,N_R203M,NSP12_G671S,NS3_S26L,Spike_P681R,Spike_R158del,NSP3_P1228L,NS7a_V82A,NSP3_A488S,Spike_F157del,NSP4_T492I,NSP14_A394V,Spike_T19R,NS3_D238Y,NS7a_T120I,NSP2_K81N,N_D377Y,M_I82T,Spike_D950N,NS7b_T40I,NSP13_P77L,Spike_E156G,NSP3_P1469S,Spike_T478K,NSP6_T77A,NSP3_R352H,NSP12_P323L,Spike_D614G,NSP4_V167L,Spike_L452R)
734	hCoV-19/Mozambique/CERI-KRISP-K027129/2021	EPI_ISL_6511761	2021-07-26	Africa / Mozambique / Gaza	Human	Other: Xai-Xai		Female	28	unknown		Original	Nasopharyngeal and oropharyngeal swab		AY.122	G	(N_G215C,N_D63G,N_R203M,NSP12_G671S,Spike_G142D,NS3_S26L,Spike_P681R,Spike_R158del,NSP3_P1228L,NS7a_V82A,NSP3_A488S,Spike_F157del,NSP4_T492I,NSP14_A394V,Spike_T19R,NS3_D238Y,NS7a_T120I,NSP2_K81N,N_D377Y,M_I82T,Spike_D950N,NS7b_T40I,NSP13_P77L,Spike_E156G,NSP3_P1469S,NSP6_T77A,NSP12_P323L,Spike_D614G,NSP4_V167L)
735	hCoV-19/Mozambique/CERI-KRISP-K027130/2021	EPI_ISL_6511762	2021-07-26	Africa / Mozambique / Gaza	Human	Other: Xai-Xai		Female	24	unknown		Original	Nasopharyngeal and oropharyngeal swab		AY.45	GK	(N_G215C,N_D63G,N_R203M,NSP12_G671S,NSP14_D496Y,NS3_T89I,NS3_S26L,Spike_P681R,Spike_R158del,NSP3_P1228L,NS7a_V82A,NSP3_A488S,Spike_F157del,NSP4_T492I,NSP14_A394V,Spike_T19R,NS7a_T120I,N_D377Y,M_I82T,Spike_D950N,NS7b_T40I,NSP13_P77L,Spike_E156G,NSP3_P1469S,Spike_T478K,NSP12_M124I,NSP6_T77A,NSP12_P323L,Spike_D614G,NSP4_V167L,Spike_L452R)
736	hCoV-19/Mozambique/CERI-KRISP-K027131/2021	EPI_ISL_6511763	2021-07-27	Africa / Mozambique / Gaza	Human	Other: Xai-Xai		Female	24	unknown		Original	Nasopharyngeal and oropharyngeal swab		AY.6	GK	(N_G215C,N_D63G,N_R203M,NSP12_G671S,NS3_S26L,Spike_P681R,Spike_R158del,NSP3_P1228L,NS7a_T14I,NS7a_V82A,NSP2_D511N,NSP3_A488S,Spike_F157del,NSP4_T492I,NSP14_A394V,Spike_T19R,NS7a_T120I,N_D377Y,M_I82T,Spike_D950N,NS7b_T40I,NSP13_P77L,Spike_E156G,NSP3_P1469S,NSP4_F322S,Spike_T478K,NSP6_T77A,NSP12_P323L,Spike_D614G,NSP4_V167L,Spike_L452R,NSP13_E365D)
737	hCoV-19/Mozambique/CERI-KRISP-K027132/2021	EPI_ISL_6511764	2021-07-28	Africa / Mozambique / Gaza	Human	Other: Xai-Xai		Male	24	unknown		Original	Nasopharyngeal and oropharyngeal swab		AY.122	GK	(N_G215C,N_D63G,N_R203M,NSP12_G671S,NSP3_V1229F,NS3_S26L,Spike_P681R,Spike_R158del,NSP3_P1228L,NS7a_V82A,NSP3_A488S,Spike_F157del,NSP4_T492I,NSP14_A394V,Spike_T19R,NS3_D238Y,NS7a_T120I,NSP2_K81N,N_D377Y,M_I82T,Spike_D950N,NS7b_T40I,NSP13_P77L,Spike_E156G,NSP3_P1469S,Spike_T478K,NSP6_T77A,NSP12_P323L,Spike_D614G,NSP4_V167L,Spike_L452R)
738	hCoV-19/Mozambique/CERI-KRISP-K027133/2021	EPI_ISL_6511765	2021-07-27	Africa / Mozambique / Gaza	Human	Other: Xai-Xai		Female	63	unknown		Original	Nasopharyngeal and oropharyngeal swab		AY.122	GK	(N_G215C,N_D63G,N_R203M,NSP12_G671S,Spike_G142D,NS3_S26L,Spike_P681R,Spike_R158del,NSP3_P1228L,NS7a_V82A,NSP3_A488S,Spike_F157del,NSP4_T492I,NSP14_A394V,Spike_T19R,NS3_D238Y,NS7a_T120I,NSP2_K81N,N_D377Y,M_I82T,Spike_D950N,NS7b_T40I,NSP13_P77L,Spike_E156G,Spike_T678I,NSP3_P1469S,Spike_T478K,NSP6_T77A,NSP1_G49C,NSP12_P323L,Spike_D614G,NSP4_V167L)
739	hCoV-19/Mozambique/CERI-KRISP-K027134/2021	EPI_ISL_6511766	2021-07-26	Africa / Mozambique / Gaza	Human	Other: Chongoene		Male	52	unknown		Original	Nasopharyngeal and oropharyngeal swab		AY.45	G	(N_G215C,N_D63G,N_R203M,NSP12_G671S,NSP3_T1336I,NS3_S26L,Spike_P681R,NSP3_P1228L,NSP3_A488S,NSP4_T492I,NSP14_A394V,Spike_T19R,N_D377Y,M_I82T,Spike_D950N,NS7b_T40I,NSP13_P77L,NSP3_P1469S,NSP12_M124I,NSP6_T77A,NSP12_P323L,Spike_D614G,NSP4_V167L)
740	hCoV-19/Mozambique/B-12/14/2021	EPI_ISL_11162468	2021-12-14	Africa / Mozambique / Inhambane	Human			Male	43	unknown		Original	Nasopharyngeal swab		BA.1.17	GRA	(NSP5_P132H,Spike_H69del,Spike_T95I,Spike_A67V,Spike_S373P,Spike_Q493R,Spike_N969K,Spike_H655Y,Spike_N856K,N_R203K,Spike_G142D,NSP3_A1892T,Spike_Q954H,N_P13L,NSP3_L1266I,Spike_N501Y,N_R32del,M_Q19E,Spike_N440K,NSP4_T492I,NSP6_L105del,Spike_N679K,Spike_N764K,NSP6_G107del,Spike_Y505H,NSP6_I189V,Spike_T547K,M_D3G,Spike_D796Y,N_G204R,Spike_T478K,Spike_V143del,M_A63T,Spike_G496S,NSP3_V1069I,Spike_K417…
741	hCoV-19/Mozambique/MZ-L-IBV-97025356/2021	EPI_ISL_3246523	2021-01-12	Africa / Mozambique / Maputo	Human			Female	40	unknown		Original			B.1.351	GH	(E_P71L,Spike_H245Y,NSP3_K837N,Spike_K417N,NS8_I121L,NSP6_S106del,Spike_E484K,Spike_A701V,Spike_N501Y,Spike_A243del,Spike_L18F,Spike_D215G,NSP12_P94L,Spike_L244del,NSP6_G107del,N_T205I,NSP6_F108del,Spike_L242del,NS3_Q57H,NSP2_T85I,Spike_D80A,NS3_W131L,Spike_D88H,NSP12_P323L,NSP5_K90R,Spike_D614G,NS3_S171L)
742	hCoV-19/Mozambique/MZ-L-IBV-97025358/2021	EPI_ISL_3246524	2021-02-09	Africa / Mozambique / Maputo	Human			Female	57	unknown		Original			B.1.351	GH	(E_P71L,NSP3_K837N,Spike_K417N,NSP6_S106del,Spike_E484K,Spike_A701V,Spike_N501Y,NSP3_S1424F,Spike_A243del,Spike_D215G,Spike_L244del,NSP6_G107del,N_T205I,NSP6_F108del,Spike_L242del,NS3_Q57H,NSP2_T85I,Spike_D80A,NSP12_P323L,NSP5_K90R,Spike_D614G,NS3_S171L,NSP2_A361V)
743	hCoV-19/Mozambique/MZ-L-IBV-97025362/2021	EPI_ISL_3246525	2021-01-06	Africa / Mozambique / Maputo	Human			Male	37	unknown		Original			B.1.351	GH	(Spike_D215G,E_P71L,NSP3_K837N,NSP6_G107del,NSP6_S106del,N_T205I,NSP6_F108del,NS3_Q57H,NSP2_T85I,Spike_D80A,NSP12_P323L,NSP5_K90R,Spike_D614G,NS3_S171L)
744	hCoV-19/Mozambique/MZ-L-IBV-97025375/2021	EPI_ISL_3246526	2021-01-23	Africa / Mozambique / Maputo	Human			Female	41	unknown		Original			B.1.351	GH	(NS8_C37F,NSP3_S126L,E_P71L,NSP3_K837N,Spike_K417N,NSP6_G107del,NSP6_S106del,Spike_E484K,N_T205I,NSP6_F108del,NS3_Q57H,Spike_A701V,NSP2_T85I,Spike_D80A,Spike_N501Y,NSP12_P323L,NSP5_K90R,Spike_D614G,NSP16_T151I)
745	hCoV-19/Mozambique/MZ-L-IBV-97025389/2021	EPI_ISL_3246528	2021-01-24	Africa / Mozambique / Maputo	Human			Male	20	unknown		Original			B.1.351	GH	(E_P71L,NSP3_K837N,Spike_K417N,NSP6_S106del,Spike_E484K,NSP14_P158L,Spike_A701V,Spike_N501Y,Spike_A243del,Spike_L18F,Spike_D215G,Spike_L244del,NSP6_G107del,N_T205I,NSP6_F108del,Spike_L242del,NS3_Q57H,NSP2_T85I,NSP6_L260F,Spike_D80A,NS3_W131L,NSP12_P323L,NSP5_K90R,Spike_D614G,NS3_S171L)
746	hCoV-19/Mozambique/MZ-L-IBV-97025465/2021	EPI_ISL_3246529	2021-02-28	Africa / Mozambique / Maputo	Human			Male	34	unknown		Original			B.1.351	GH	(NSP3_E1025D,E_P71L,NSP2_V157F,NSP3_K837N,Spike_K417N,NSP12_E922D,NSP6_S106del,Spike_E484K,Spike_A701V,Spike_N501Y,NSP3_S1670F,Spike_T19I,Spike_A243del,NSP14_P327S,Spike_D215G,NSP2_T153M,Spike_L244del,NSP6_G107del,N_T205I,NSP6_F108del,Spike_L242del,NS3_Q57H,NSP2_T85I,Spike_D80A,NSP12_P323L,NSP5_K90R,Spike_D614G,NS3_S171L)
747	hCoV-19/Mozambique/MZ-L-IBV-97025279/2021	EPI_ISL_3246530	2021-03-04	Africa / Mozambique / Maputo	Human			Male	24	unknown		Original			B.1.351	GH	(E_P71L,NSP3_K837N,Spike_K417N,NS8_I121L,NSP6_S106del,Spike_E484K,NSP6_P44T,NSP6_S53V,Spike_A27S,NSP6_M47Y,NSP6_I49Y,Spike_A701V,NSP6_M52Y,Spike_N501Y,NSP6_A51C,NSP6_I50Y,NSP3_T1288I,NSP6_G107del,NSP6_F108del,NS3_Q57H,NSP13_A302V,NSP2_T85I,Spike_D80A,NSP12_P323L,NSP6_A46C,NSP5_K90R,Spike_D614G,NSP6_A54C,NS3_S171L,NSP6_L43F)
748	hCoV-19/Mozambique/MZ-L-IBV-97025398/2021	EPI_ISL_3246531	2021-01-25	Africa / Mozambique / Maputo	Human			Male	49	unknown		Original			B.1.351	GH	(NS8_C37F,E_P71L,NSP3_K837N,Spike_K417N,NSP6_S106del,Spike_E484K,Spike_A701V,Spike_N501Y,NSP3_L689F,Spike_A243del,NSP16_T151I,Spike_D215G,NSP3_S126L,Spike_L244del,NSP6_G107del,N_T205I,NSP6_F108del,Spike_L242del,NS3_Q57H,NSP2_T85I,Spike_D80A,NSP12_P323L,NSP5_K90R,Spike_D614G,NS3_S171L)
749	hCoV-19/Mozambique/PDD0037955/2021	EPI_ISL_11162472	2021-12-21	Africa / Mozambique / Cabo Delgado	Human			Male	36	unknown		Original	Nasopharyngeal swab		BA.1.14	GRA	(Spike_H69del,Spike_T95I,Spike_A67V,Spike_S373P,Spike_Q493R,Spike_N969K,Spike_H655Y,Spike_N856K,N_R203K,Spike_G142D,NSP3_A1892T,Spike_Q954H,N_P13L,NSP3_L1266I,Spike_N501Y,N_R32del,M_Q19E,NSP4_T492I,NSP6_L105del,Spike_N679K,Spike_N764K,NSP6_G107del,Spike_Y505H,NSP6_I189V,Spike_T547K,M_D3G,Spike_D796Y,N_G204R,Spike_T478K,Spike_V143del,M_A63T,Spike_G496S,Spike_N211S,Spike_K417N,NSP6_S106del,Spike_S3…
750	hCoV-19/Mozambique/5498/2021	EPI_ISL_11162471	2021-12-21	Africa / Mozambique / Sofala	Human			Male	61	unknown		Original	Nasopharyngeal swab		BA.1.17	GRA	(Spike_H69del,Spike_T95I,Spike_A67V,Spike_S373P,Spike_Q493R,Spike_N969K,Spike_H655Y,Spike_N856K,N_R203K,Spike_G142D,NSP3_A1892T,Spike_Q954H,N_P13L,NSP3_L1266I,Spike_N501Y,N_R32del,M_Q19E,NSP4_T492I,NSP6_L105del,Spike_N679K,Spike_N764K,NSP6_G107del,Spike_Y505H,NSP6_I189V,Spike_T547K,Spike_D796Y,N_G204R,Spike_T478K,Spike_V143del,M_A63T,Spike_G496S,Spike_N211S,NSP3_V1069I,Spike_K417N,NSP6_S106del,Sp…
751	hCoV-19/Mozambique/CERI-KRISP-K015044/2021	EPI_ISL_2617114	2021-03-16	Africa / Mozambique / Maputo Cidade	Human			Male	48	unknown		Original	Nasopharyngeal and oropharyngeal swab		B.1.351	G	(E_P71L,NSP3_K837N,Spike_K417N,NSP6_S106del,Spike_E484K,Spike_A701V,NSP6_V194F,Spike_N501Y,NSP4_L264F,Spike_A243del,Spike_A688V,Spike_L18F,Spike_D215G,NSP3_N1404S,Spike_L244del,NSP6_G107del,N_T205I,NSP6_F108del,Spike_L242del,NSP2_T85I,Spike_D80A,NSP12_P323L,NSP5_K90R,Spike_D614G,NS3_S171L,NSP3_P236T)
752	hCoV-19/Mozambique/CERI-KRISP-K015065/2021	EPI_ISL_2617122	2021-03-18	Africa / Mozambique / Maputo Cidade	Human			Female	38	unknown		Original	Nasopharyngeal and oropharyngeal swab		B.1.351	G	(E_P71L,NSP3_K837N,Spike_K417N,NSP6_G107del,NS8_I121L,NSP6_S106del,Spike_E484K,N_T205I,NSP3_A1796V,NSP6_F108del,Spike_A701V,NSP2_T85I,Spike_N501Y,NSP3_S1285F,NS3_W131L,NSP2_A192V,NSP12_P323L,NSP5_K90R,Spike_D614G,NSP1_E93A,Spike_A520S,NS3_S171L)
753	hCoV-19/Mozambique/CERI-KRISP-K015010/2021	EPI_ISL_2617125	2021-03-09	Africa / Mozambique / Maputo Cidade	Human			Female	31	unknown		Original	Nasopharyngeal and oropharyngeal swab		B.1.351	G	(NSP3_P1044S,E_P71L,NSP3_K837N,Spike_K417N,NSP2_K142N,NSP6_S106del,Spike_E484K,Spike_M1050L,Spike_A701V,Spike_N501Y,Spike_A243del,Spike_L18F,Spike_D215G,Spike_L244del,NSP6_G107del,N_T205I,NSP6_F108del,Spike_L242del,NSP2_T85I,NSP6_D159G,Spike_D80A,NSP12_P323L,NSP5_K90R,Spike_D614G,NS3_S171L)
754	hCoV-19/Mozambique/CERI-KRISP-K015048/2021	EPI_ISL_2617126	2021-03-17	Africa / Mozambique / Maputo Provincia	Human			Male	22	unknown		Original	Nasopharyngeal and oropharyngeal swab		B.1.351	GH	(E_P71L,NSP3_K837N,Spike_K417N,NSP6_G107del,NSP2_G88E,NSP6_S106del,Spike_E484K,N_T205I,NSP6_F108del,NS3_Q57H,Spike_A701V,NSP2_T85I,NSP3_S1206L,Spike_N501Y,NSP12_P323L,NSP5_K90R,Spike_D614G,NS3_S171L)
755	hCoV-19/Mozambique/CERI-KRISP-K015036/2021	EPI_ISL_2617130	2021-03-12	Africa / Mozambique / Maputo Cidade	Human			Female	46	unknown		Original	Nasopharyngeal and oropharyngeal swab		B.1.351	GH	(E_P71L,NSP3_K837N,Spike_K417N,NSP6_G107del,NSP6_S106del,Spike_E484K,N_T205I,NSP6_F108del,NSP3_T725I,NS3_Q57H,NSP3_T1378A,Spike_A701V,NSP2_T85I,Spike_N501Y,NSP12_P323L,NS3_G172C,NSP5_K90R,Spike_D614G,NSP3_D1075N,NS3_S171L)
756	hCoV-19/Mozambique/CERI-KRISP-K015003/2021	EPI_ISL_2617135	2021-03-08	Africa / Mozambique / Maputo Provincia	Human			Female	62	unknown		Original	Nasopharyngeal and oropharyngeal swab		B.1.351	GH	(E_P71L,NSP3_K837N,Spike_K417N,NSP6_G107del,NSP6_S106del,N_T205I,NSP6_F108del,NS3_Q57H,Spike_A701V,NSP2_T85I,NSP12_P323L,Spike_V1133F,NSP5_K90R,Spike_D614G,NS3_S171L,NSP14_V14I)
757	hCoV-19/Mozambique/CERI-KRISP-K015079/2021	EPI_ISL_2617136	2021-03-18	Africa / Mozambique / Inhambane / Maxixe	Human			Female	36	unknown		Original	Nasopharyngeal and oropharyngeal swab		B.1	GH	(E_P71L,NSP6_G107del,NSP6_S106del,N_T205I,NSP6_F108del,NS3_Q57H,NSP2_T85I,Spike_N501Y,NSP12_P323L,NSP5_K90R,Spike_D614G,NS3_S171L)
758	hCoV-19/Mozambique/CERI-KRISP-K015066/2021	EPI_ISL_2617140	2021-03-18	Africa / Mozambique / Maputo Cidade	Human			Male	unknown	unknown		Original	Nasopharyngeal and oropharyngeal swab		B.1.351	GH	(NSP6_I18del,E_P71L,NSP6_S32T,NSP6_L16del,NSP6_W31S,Spike_K417N,NSP6_Q27V,NSP6_L33Q,NSP6_F34W,NSP6_L23T,N_T205I,NS3_Q57H,NSP6_V26L,NSP2_T85I,NSP6_T17del,NSP6_S28L,Spike_N501Y,NSP12_P323L,NSP5_K90R,NSP6_V24S,Spike_D614G,NSP6_T29V,NSP6_S21I)
759	hCoV-19/Mozambique/CERI-KRISP-K015011/2021	EPI_ISL_2617141	2021-03-10	Africa / Mozambique / Niassa / Lichinga	Human			Male	33	unknown		Original	Nasopharyngeal and oropharyngeal swab		B.1.351	G	(NSP6_V114del,NSP6_L75F,NSP6_D112del,E_P71L,NSP2_C253S,NSP3_K837N,NSP6_C113del,NS7a_T28I,Spike_K417N,Spike_E484K,N_T205I,Spike_A701V,NSP2_T85I,Spike_N501Y,NS8_A65S,NSP9_T35I,NSP12_P323L,NSP5_K90R,Spike_D614G,N_P383L,NS3_S171L)
760	hCoV-19/Mozambique/CERI-KRISP-K015076/2021	EPI_ISL_2617144	2021-03-18	Africa / Mozambique / Maputo Cidade	Human			Male	6	unknown		Original	Nasopharyngeal and oropharyngeal swab		B.1.351	GH	(NSP6_I18del,E_P71L,NSP6_W31S,NSP3_K837N,NSP6_Q27V,Spike_E484K,NSP6_V26L,NSP6_T17del,Spike_N501Y,NSP6_V24S,NSP6_S21I,NSP6_S32T,NSP6_L19del,NSP6_L33Q,NSP6_F34W,NSP6_L23T,N_T205I,NS3_Q57H,NSP2_T85I,NSP6_S28L,NSP12_P323L,NSP5_K90R,Spike_D614G,NSP6_T29V)
761	hCoV-19/Mozambique/CERI-KRISP-K015077/2021	EPI_ISL_2617147	2021-03-18	Africa / Mozambique / Maputo Cidade	Human			Male	55	unknown		Original	Nasopharyngeal and oropharyngeal swab		B.1	GH	(NSP6_I18del,NSP6_S32T,NSP6_W31S,NSP6_L19del,NSP5_G15S,Spike_K417N,NSP6_Q27V,NSP6_L33Q,NSP6_F34W,NSP6_L23T,N_T205I,NS3_Q57H,NSP6_V26L,NSP6_T17del,NSP6_F35S,NSP6_S28L,NSP12_P323L,NSP6_V24S,Spike_D614G,NSP6_T29V,NSP6_S21I)
762	hCoV-19/Mozambique/CERI-KRISP-K015045/2021	EPI_ISL_2617148	2021-03-17	Africa / Mozambique / Maputo Provincia	Human			Female	18	unknown		Original	Nasopharyngeal and oropharyngeal swab		B.1	GH	(NSP3_K837N,Spike_K417N,NSP6_G107del,NSP6_S106del,N_T205I,NSP6_F108del,NS3_Q57H,NSP12_P323L,NSP5_K90R,Spike_D614G)
763	hCoV-19/Mozambique/CERI-KRISP-K015023/2021	EPI_ISL_2617153	2021-03-11	Africa / Mozambique / Maputo Provincia	Human			Male	24	unknown		Original	Nasopharyngeal and oropharyngeal swab		B.1.351	GH	(NSP6_I18del,E_P71L,NSP6_L16del,NSP6_W31S,Spike_K417N,NSP6_Q27V,Spike_E484K,NSP6_V26L,NSP6_T17del,Spike_N501Y,NSP6_V24S,NSP6_S21I,NSP6_S32T,NSP6_L33Q,NSP6_F34W,NSP6_L23T,N_T205I,NS3_Q57H,NSP2_T85I,NSP6_S28L,NSP12_P323L,NSP5_K90R,Spike_D614G,NSP6_T29V)
764	hCoV-19/Mozambique/CERI-KRISP-K015073/2021	EPI_ISL_2617157	2021-03-17	Africa / Mozambique / Maputo Cidade	Human			Male	11	unknown		Original	Nasopharyngeal and oropharyngeal swab		B.1.351	GH	(NSP6_I18del,NSP6_S32T,NSP6_W31S,NSP3_K837N,NSP6_L19del,Spike_K417N,NSP6_Q27V,NSP6_L33Q,NSP6_F34W,NSP6_L23T,N_T205I,NS3_Q57H,NSP6_V26L,NSP6_T17del,NSP6_S28L,Spike_N501Y,NSP12_P323L,NSP5_K90R,NSP6_V24S,Spike_D614G,NSP6_T29V,NS3_S171L,NSP6_S21I)
765	hCoV-19/Mozambique/CERI-KRISP-K015080/2021	EPI_ISL_2617167	2021-03-18	Africa / Mozambique / Maputo Cidade	Human			Male	47	unknown		Original	Nasopharyngeal and oropharyngeal swab		B.1.351	GH	(NSP6_I18del,NSP6_S32T,NSP6_L16del,NSP6_W31S,NSP3_K837N,Spike_K417N,NSP6_Q27V,NSP6_L33Q,NSP6_F34W,NSP6_L23T,N_T205I,NS3_Q57H,NSP6_V26L,NSP6_T17del,NSP6_S28L,NSP12_P323L,NSP5_K90R,NSP6_V24S,Spike_D614G,NSP6_T29V,NS7a_V93F,NSP6_S21I)
766	hCoV-19/Mozambique/PXA0162793/2021	EPI_ISL_11162467	2021-12-13	Africa / Mozambique / Gaza	Human			Male	7	unknown		Original	Nasopharyngeal swab		BA.1.14	GRA	(Spike_H69del,Spike_T95I,Spike_A67V,Spike_S373P,Spike_Q493R,Spike_N969K,Spike_H655Y,Spike_N856K,N_R203K,Spike_G142D,NSP3_A1892T,Spike_Q954H,N_P13L,NSP3_L1266I,Spike_N501Y,N_R32del,M_Q19E,NSP4_T492I,NSP6_L105del,Spike_N679K,Spike_N764K,NSP6_G107del,Spike_Y505H,NSP6_I189V,Spike_T547K,Spike_D796Y,N_G204R,Spike_T478K,Spike_V143del,M_A63T,Spike_G496S,Spike_N211S,Spike_K417N,NSP6_S106del,Spike_S371L,Sp…
767	hCoV-19/Mozambique/PDD0037921/2021	EPI_ISL_11162470	2021-12-15	Africa / Mozambique / Cabo Delgado	Human			Female	27	unknown		Original	Nasopharyngeal swab		BA.1.18	GRA	(NSP5_P132H,Spike_H69del,Spike_T95I,Spike_A67V,Spike_S373P,Spike_Q493R,Spike_N969K,Spike_H655Y,Spike_N856K,N_R203K,Spike_G142D,NSP3_A1892T,Spike_Q954H,NS3_D155Y,N_P13L,NSP3_L1266I,Spike_N501Y,N_R32del,M_Q19E,NSP4_T492I,NSP6_L105del,Spike_N679K,Spike_N764K,NSP6_G107del,Spike_Y505H,NSP6_I189V,Spike_T547K,Spike_D796Y,N_G204R,Spike_T478K,Spike_V143del,M_A63T,Spike_G496S,Spike_N211S,Spike_K417N,NSP6_S…
768	hCoV-19/Mozambique/PTC0071676/2021	EPI_ISL_11162473	2021-12-22	Africa / Mozambique / Tete	Human			Male	11	unknown		Original	Nasopharyngeal swab		BA.1.14	GRA	(NSP5_P132H,Spike_H69del,Spike_T95I,Spike_A67V,Spike_S373P,Spike_Q493R,Spike_N969K,Spike_H655Y,Spike_N856K,N_R203K,Spike_G142D,NSP3_A1892T,Spike_Q954H,N_P13L,NSP3_L1266I,Spike_N501Y,N_R32del,M_Q19E,Spike_N440K,NSP4_T492I,NSP6_L105del,Spike_N679K,Spike_N764K,NSP6_G107del,Spike_Y505H,NSP6_I189V,Spike_T547K,Spike_D796Y,N_G204R,Spike_T478K,Spike_V143del,M_A63T,Spike_G496S,Spike_K417N,NSP6_S106del,Spi…
769	hCoV-19/Mozambique/5647/2021	EPI_ISL_11162475	2021-12-23	Africa / Mozambique / Sofala	Human			Female	33	unknown		Original	Nasopharyngeal swab		BA.1.17	GRA	(Spike_H69del,Spike_T95I,Spike_A67V,Spike_S373P,Spike_Q493R,Spike_N969K,Spike_H655Y,Spike_N856K,N_R203K,Spike_G142D,NSP3_A1892T,Spike_Q954H,N_P13L,NSP3_L1266I,Spike_N501Y,N_R32del,M_Q19E,Spike_N440K,NSP4_T492I,NSP6_L105del,Spike_N679K,Spike_N764K,NSP6_G107del,Spike_Y505H,NSP6_I189V,Spike_T547K,M_D3G,Spike_D796Y,N_G204R,Spike_T478K,Spike_V143del,M_A63T,Spike_G496S,NSP3_V1069I,Spike_K417N,NSP6_S106…
770	hCoV-19/Mozambique/MZ-L-IBV-97025341/2021	EPI_ISL_3246522	2021-02-09	Africa / Mozambique / Maputo	Human			Male	22	unknown		Original			B.1.351	GH	(Spike_D215G,E_P71L,NSP10_T51I,NSP3_K837N,Spike_K417N,NSP6_G107del,NSP6_S106del,Spike_E484K,N_T205I,NSP6_F108del,NSP3_L1328F,NS3_Q57H,Spike_A701V,NSP2_T85I,Spike_D80A,Spike_N501Y,NS3_W131L,NSP12_P323L,NSP5_K90R,Spike_D614G,NS3_S171L)
771	hCoV-19/Mozambique/MZ-L-IBV-97025383/2021	EPI_ISL_3246527	2021-01-24	Africa / Mozambique / Maputo	Human			Male	21	unknown		Original			B.1.351	GH	(Spike_D215G,E_P71L,NSP3_K837N,Spike_K417N,Spike_L244del,NSP6_G107del,NSP6_S106del,Spike_E484K,N_T205I,NSP6_F108del,Spike_L242del,NS3_Q57H,Spike_A701V,NSP2_T85I,Spike_D80A,Spike_N501Y,NSP12_P323L,NSP5_K90R,Spike_D614G,Spike_A243del)
772	hCoV-19/Mozambique/MZ-L-IBV-97025448/2020	EPI_ISL_3246532	2020-11-10	Africa / Mozambique / Maputo	Human			Male	60	unknown		Original			B.1.1.448	GR	(N_R203K,NSP13_D344G,N_G204R,NSP14_V101I,NS3_E191A,NSP15_I79V,NSP12_P323L,Spike_D614G,NSP8_Y138H)
773	hCoV-19/Mozambique/PDD0038106/2021	EPI_ISL_11162476	2021-12-24	Africa / Mozambique / Cabo Delgado	Human			Female	15	unknown		Original	Nasopharyngeal swab		BA.1.14	GRA	(NSP5_P132H,Spike_H69del,Spike_T95I,Spike_A67V,Spike_S373P,Spike_Q493R,Spike_N969K,Spike_H655Y,Spike_N856K,N_R203K,Spike_G142D,NSP3_A1892T,Spike_Q954H,N_P13L,NSP3_L1266I,Spike_N501Y,N_R32del,M_Q19E,Spike_N440K,NSP4_T492I,NSP6_L105del,Spike_N679K,Spike_N764K,NSP6_G107del,Spike_Y505H,NSP6_I189V,Spike_T547K,M_D3G,Spike_D796Y,N_G204R,Spike_T478K,Spike_V143del,M_A63T,NSP16_T91M,Spike_G496S,Spike_K417N…
774	hCoV-19/Mozambique/5473/2021	EPI_ISL_11162474	2021-12-23	Africa / Mozambique / Sofala	Human			Female	34	unknown		Original	Nasopharyngeal swab		BA.1.17	GRA	(Spike_H69del,Spike_T95I,Spike_A67V,Spike_S373P,Spike_Q493R,Spike_N969K,Spike_H655Y,Spike_N856K,N_R203K,Spike_G142D,NSP3_A1892T,Spike_Q954H,N_P13L,NSP3_L1266I,Spike_N501Y,N_R32del,M_Q19E,NSP4_T492I,NSP6_L105del,Spike_N679K,Spike_N764K,NSP6_G107del,Spike_Y505H,NSP6_I189V,Spike_T547K,Spike_D796Y,N_G204R,Spike_T478K,Spike_V143del,M_A63T,Spike_G496S,NSP3_V1069I,Spike_K417N,NSP6_S106del,Spike_S371L,Sp…
775	hCoV-19/Mozambique/CERI-KRISP-K033869/2021	EPI_ISL_9418720	2021-12-08	Africa / Mozambique / Maputo Cidade / Kampfumu	Human			Female	3	unknown		Original	Nasopharyngeal and oropharyngeal swab		BA.3	GRA	(NSP5_P132H,Spike_H69del,Spike_T95I,NSP6_A88V,Spike_A67V,NSP3_G489S,NSP4_T327I,Spike_S373P,Spike_Q493R,Spike_N969K,Spike_H655Y,N_R203K,Spike_G142D,Spike_Q954H,N_P13L,Spike_N501Y,N_R32del,NS3_T223I,M_Q19E,Spike_N440K,NSP4_T492I,Spike_N679K,Spike_N764K,Spike_L212I,NSP6_G107del,Spike_Y505H,Spike_D796Y,N_G204R,Spike_T478K,N_S413R,Spike_V143del,M_A63T,Spike_S371F,Spike_K417N,NSP6_S106del,Spike_G339D,N…
776	hCoV-19/Mozambique/CERI-KRISP-K027956/2021	EPI_ISL_7417212	2021-09-17	Africa / Mozambique / NIassa	Human	Other: Cuamba		Female	60	unknown		Original	Nasopharyngeal and oropharyngeal swab		AY.6	GK	(N_G215C,N_D63G,N_R203M,NSP12_G671S,Spike_G142D,NS3_S26L,Spike_P681R,Spike_R158del,NS7a_V82A,NSP2_D511N,NSP3_A488S,Spike_F157del,NSP4_T492I,NSP14_A394V,Spike_T19R,NS7a_T120I,N_D377Y,M_I82T,Spike_D950N,NS7b_T40I,NSP13_P77L,Spike_E156G,Spike_T478K,NSP6_T77A,NS8_G66S,NSP12_P323L,Spike_D614G,Spike_L452R,NSP4_V167L,NSP13_E365D)
777	hCoV-19/Mozambique/CERI-KRISP-K027945/2021	EPI_ISL_7417350	2021-09-02	Africa / Mozambique / Niassa	Human	Other: Mecanhelas		Female	27	unknown		Original	Nasopharyngeal and oropharyngeal swab		AY.6	GK	(N_G215C,N_D63G,N_R203M,NSP12_G671S,Spike_G142D,NS3_S26L,Spike_P681R,Spike_R158del,NSP3_P1228L,NS7a_V82A,NSP2_D511N,NSP3_A488S,Spike_F157del,NSP4_T492I,NSP14_A394V,Spike_T19R,NS7a_T120I,N_D377Y,M_I82T,Spike_D950N,NS7b_T40I,NSP13_P77L,Spike_E156G,NSP3_P1469S,Spike_T478K,NSP6_T77A,NSP12_P323L,Spike_D614G,NSP4_V167L,Spike_L452R,NSP13_E365D)
778	hCoV-19/Mozambique/CERI-KRISP-K026112/2021	EPI_ISL_5942710	2021-07-19	Africa / Mozambique / Maputo Cidade	Human			Female	27	unknown		Original	Nasopharyngeal and oropharyngeal swab		AY.122	GK	(N_G215C,N_D377Y,N_D63G,Spike_D950N,N_R203M,NS7b_T40I,NSP13_P77L,NSP3_P1469S,Spike_T478K,NS8_G66S,NSP3_P1228L,NSP12_P323L,Spike_D614G,Spike_L452R,NS7a_V82A,NSP3_A488S,NSP14_A394V,Spike_T19R,NS7a_T120I)
779	hCoV-19/Mozambique/CERI-KRISP-K026127/2021	EPI_ISL_5942713	2021-07-20	Africa / Mozambique / Maputo Cidade	Human			Male	32	unknown		Original	Nasopharyngeal and oropharyngeal swab		AY.6	GK	(N_G215C,NS7b_L11F,N_D63G,N_R203M,NSP12_G671S,NS3_S26L,Spike_P681R,Spike_R158del,NSP3_P1228L,NS7a_V82A,NSP2_D511N,NSP3_A488S,Spike_F157del,NSP4_T492I,NSP14_A394V,Spike_T19R,NS7a_T120I,N_D377Y,M_I82T,NS7b_T40I,NSP13_P77L,Spike_E156G,NSP3_P1469S,Spike_T478K,NSP6_T77A,NS8_G66S,NSP12_P323L,Spike_D614G,Spike_L452R,NSP4_V167L,NSP13_E365D)
780	hCoV-19/Mozambique/CERI-KRISP-K026104/2021	EPI_ISL_5942720	2021-07-02	Africa / Mozambique / Tete	Human	Other: Tsangano		Male	19	unknown		Original	Nasopharyngeal and oropharyngeal swab		AY.122	GK	(N_G215C,N_D63G,NS8_L118V,N_R203M,NSP12_G671S,NS3_S26L,NSP8_I119T,NSP3_T720I,Spike_P681R,NSP3_P1228L,NS7a_V82A,NSP3_A488S,N_R95C,NSP4_T492I,NSP14_A394V,Spike_T19R,NS3_D238Y,NS7a_T120I,NSP2_K81N,N_D377Y,M_I82T,Spike_D950N,NS7b_T40I,NSP13_P77L,NSP3_P1469S,Spike_T478K,NSP6_T77A,NSP12_P323L,Spike_D614G,Spike_L452R,NSP4_V167L)
781	hCoV-19/Mozambique/CERI-KRISP-K026161/2021	EPI_ISL_5942745	2021-07-20	Africa / Mozambique / Maputo Cidade	Human			Male	57	unknown		Original	Nasopharyngeal and oropharyngeal swab		AY.116	GK	(N_G215C,N_D63G,N_R203M,NSP12_G671S,NSP15_Q19H,Spike_P681R,Spike_R158del,NSP7_M62I,NSP3_P1228L,NS7a_V82A,NSP3_A488S,Spike_F157del,NSP4_T492I,NSP14_A394V,Spike_T19R,NS7a_T120I,N_D377Y,M_I82T,Spike_D950N,NS7b_T40I,NSP5_I213V,NSP13_P77L,Spike_E156G,NSP3_P1469S,Spike_T478K,NSP6_T77A,NSP12_P323L,NSP3_L1629Q,Spike_D614G,Spike_L452R,NSP4_V167L)
782	hCoV-19/Mozambique/CERI-KRISP-K026154/2021	EPI_ISL_5942753	2021-07-19	Africa / Mozambique / Niassa	Human	Other: Niassa		Male	8	unknown		Original	Nasopharyngeal and oropharyngeal swab		AY.116	GK	(N_G215C,N_D63G,N_R203M,NSP12_G671S,Spike_P681R,NSP3_P1228L,NS7a_V82A,NSP3_A488S,NSP4_T492I,NSP14_A394V,Spike_T19R,NS7a_T120I,N_D377Y,M_I82T,NSP10_T51I,Spike_D950N,NS7b_T40I,NSP5_I213V,NSP13_P77L,NSP3_P1469S,Spike_T478K,NSP6_T77A,NSP12_P323L,Spike_D614G,Spike_L452R,NSP4_V167L)
783	hCoV-19/Mozambique/CERI-KRISP-K026164/2021	EPI_ISL_5942780	2021-07-31	Africa / Mozambique / Maputo provincia	Human			Male	unknown	unknown		Original	Nasopharyngeal and oropharyngeal swab		AY.116	GK	(N_G215C,N_D63G,N_R203M,NSP12_G671S,Spike_P681R,NSP3_P1228L,NS7a_V82A,NSP3_A488S,NSP4_T492I,NSP14_A394V,Spike_T19R,NS7a_T120I,N_D377Y,M_I82T,NS7b_T40I,NSP5_I213V,NSP13_P77L,NSP3_P1469S,Spike_T478K,NSP6_T77A,NSP12_P323L,Spike_D614G,Spike_L452R,NSP4_V167L)
784	hCoV-19/Mozambique/COV-2140-A1787/2021	EPI_ISL_5822550	2021-06-18	Africa / Mozambique / Niassa	Human			Female	39	unknown		Original			B.1.351	GH	(Spike_L18F,Spike_D215G,E_P71L,NSP3_M770V,NSP3_K837N,Spike_K417N,NSP6_G107del,NSP6_S106del,Spike_E484K,NSP3_K1211N,N_T205I,NSP6_F108del,NS3_Q57H,Spike_A701V,NSP2_T85I,NSP8_A53T,Spike_D80A,Spike_N501Y,NSP12_P323L,NSP5_K90R,Spike_D614G,Spike_A243del,NS3_S171L)
785	hCoV-19/Mozambique/COV-2185-A1832/2021	EPI_ISL_5822551	2021-06-21	Africa / Mozambique / Tete	Human			Female	32	unknown		Original			B.1.351	GH	(E_P71L,NSP3_K837N,Spike_K417N,NSP6_S106del,Spike_E484K,NSP7_T45I,NSP3_T204I,Spike_A701V,NSP6_A161V,Spike_N501Y,NSP3_G337C,NSP3_S1212L,NS8_A55T,NS3_M125I,NSP9_L42F,Spike_A243del,Spike_L18F,Spike_D215G,NSP6_G107del,N_T205I,NSP6_F108del,NS3_Q57H,NSP2_T85I,Spike_D80A,NSP12_P323L,NSP5_K90R,Spike_D614G,NSP12_K59N,NS3_S171L)
786	hCoV-19/Mozambique/COV-2252-A1900/2021	EPI_ISL_5822552	2021-05-31	Africa / Mozambique / Manica	Human			Male	30	unknown		Original			B.1.351	GH	(Spike_D215G,E_P71L,NSP3_K837N,Spike_K417N,NSP6_G107del,NSP6_S106del,Spike_E484K,N_T205I,NSP6_F108del,NS3_Q57H,Spike_A701V,NSP2_T85I,Spike_D80A,Spike_N501Y,NSP12_P323L,Spike_A570S,NSP5_K90R,Spike_D614G,Spike_V1104L,Spike_A243del,NS3_S171L,NSP4_S137A)
787	hCoV-19/Mozambique/COV-2326-A1975/2021	EPI_ISL_5822553	2021-04-26	Africa / Mozambique / Maputo Provincia	Human			Female	18	unknown		Original			B.1.351	GH	(Spike_G75V,E_P71L,NSP3_K837N,Spike_K417N,NSP6_S106del,Spike_E484K,Spike_A701V,Spike_N501Y,NS3_G172C,NSP3_A274T,Spike_Q675H,Spike_A243del,Spike_D215G,NSP6_G107del,N_T205I,NSP6_F108del,NSP3_T725I,NS3_Q57H,NSP2_T85I,Spike_D80A,Spike_G1219C,NSP12_P323L,NSP5_K90R,Spike_D614G,NS3_S171L)
788	hCoV-19/Mozambique/COV-2329-A1978/2021	EPI_ISL_5822554	2021-05-29	Africa / Mozambique / Maputo Provincia	Human			Male	30	unknown		Original			B.1.351	GH	(E_P71L,Spike_V1264M,NSP3_K837N,Spike_K417N,NSP6_S106del,Spike_E484K,Spike_A701V,Spike_N501Y,Spike_A243del,NSP16_P236L,Spike_L18F,Spike_D215G,NSP6_G107del,N_T205I,NSP6_F108del,NS3_Q57H,NSP2_T85I,NSP12_M124I,Spike_D80A,NSP12_P323L,NSP5_K90R,Spike_D614G,NS3_S171L)
789	hCoV-19/Mozambique/COV-2330-A1979/2021	EPI_ISL_5822555	2021-05-29	Africa / Mozambique / Maputo Provincia	Human			Male	39	unknown		Original			B.1.351	GH	(E_P71L,NSP3_K837N,Spike_K417N,NS8_I121L,NSP6_S106del,Spike_E484K,Spike_A701V,Spike_N501Y,N_R195T,Spike_A243del,Spike_D215G,NS7a_T28I,NS3_C133S,NSP6_G107del,N_T205I,NSP6_F108del,NSP3_T1189A,NS3_Q57H,NSP2_T85I,NSP12_D740Y,Spike_D80A,NSP12_P323L,NSP5_K90R,Spike_D614G,NS3_S171L)
790	hCoV-19/Mozambique/COV-2332-A1981/2021	EPI_ISL_5822556	2021-05-29	Africa / Mozambique / Inhambane	Human			Male	41	unknown		Original			B.1.351	GH	(E_P71L,Spike_V1264M,NSP3_K837N,Spike_K417N,NSP6_S106del,Spike_E484K,Spike_R21T,Spike_A701V,Spike_N501Y,Spike_A243del,NSP16_P236L,Spike_L18F,Spike_D215G,NSP6_G107del,N_T205I,NSP6_F108del,NS3_Q57H,NSP2_T85I,NSP12_M124I,Spike_D80A,NSP12_P323L,NSP5_K90R,Spike_D614G,NS3_S171L)
791	hCoV-19/Mozambique/COV-2340-A1989/2021	EPI_ISL_5822557	2021-05-05	Africa / Mozambique / Maputo Cidade	Human			Male	31	unknown		Original			B.1.351	GH	(E_P71L,NSP3_K837N,Spike_K417N,NSP6_S106del,Spike_E484K,Spike_A27S,Spike_A701V,NSP1_R77Q,Spike_N501Y,NSP2_K554I,Spike_A243del,NSP3_D112G,Spike_D215G,NSP3_A85T,NSP6_G107del,N_T205I,NSP6_F108del,NS3_Q57H,NSP2_T85I,Spike_D80A,NSP12_P323L,NSP5_K90R,Spike_D614G,NS3_S171L,NS7a_R89I)
792	hCoV-19/Mozambique/COV-2342-A1991/2021	EPI_ISL_5822558	2021-04-26	Africa / Mozambique / Maputo Provincia	Human			Female	41	unknown		Original			B.1.351	GH	(Spike_L18F,Spike_D215G,E_P71L,NSP3_K837N,NSP3_N1778S,Spike_K417N,NSP6_G107del,NSP6_S106del,Spike_E484K,N_T205I,NSP6_F108del,NS3_Q57H,Spike_A701V,NSP2_T85I,Spike_D80A,Spike_N501Y,NSP12_P323L,NS3_G172C,NSP5_K90R,Spike_D614G,Spike_A243del,NS3_S171L)
793	hCoV-19/Mozambique/COV-2349-A1998/2021	EPI_ISL_5822560	2021-05-31	Africa / Mozambique / Gaza	Human			Male	37	unknown		Original			B.1.351	GH	(Spike_D215G,E_P71L,NSP3_K837N,Spike_K417N,NSP6_G107del,NSP6_S106del,Spike_E484K,N_T205I,NSP6_F108del,NS3_Q57H,Spike_A701V,NSP2_T85I,Spike_D80A,Spike_N501Y,NSP12_P323L,Spike_A570S,NSP5_K90R,Spike_D614G,Spike_V1104L,Spike_A243del,NS3_S171L,NSP4_S137A)
794	hCoV-19/Mozambique/COV-2373-A2022/2021	EPI_ISL_5822563	2021-04-29	Africa / Mozambique / Niassa	Human			Male	40	unknown		Original			B.1.351	GH	(E_P71L,NSP3_K837N,Spike_K417N,NSP6_S106del,Spike_E484K,N_P13S,Spike_A701V,NSP6_V241I,Spike_N501Y,NSP12_G671A,Spike_Q675H,Spike_A243del,Spike_L18F,Spike_D215G,NSP15_P205S,NSP6_G107del,N_T205I,NSP6_F108del,NS3_Q57H,NSP12_P169S,NSP2_T85I,Spike_D80A,NSP12_P323L,NSP5_K90R,Spike_D614G,NS3_S171L)
795	hCoV-19/Mozambique/COV-2293-A1941/2021	EPI_ISL_5822565	2021-05-31	Africa / Mozambique / Maputo Cidade	Human			Female	27	unknown		Original			B.1.351	GH	(E_P71L,NSP3_K837N,Spike_K417N,NS8_I121L,NSP6_S106del,Spike_K558N,Spike_E484K,N_P13S,NS3_W131C,Spike_A701V,Spike_N501Y,Spike_A243del,Spike_L18F,Spike_D215G,NSP6_G107del,N_T205I,NSP6_F108del,NS3_Q57H,NSP2_T85I,Spike_D80A,NSP12_P323L,NSP5_K90R,Spike_D614G,NS3_S171L)
796	hCoV-19/Mozambique/COV-2298-A1946/2021	EPI_ISL_5822566	2021-05-31	Africa / Mozambique / Inhambane	Human			Male	35	unknown		Original			B.1.351	GH	(Spike_D215G,E_P71L,NSP3_K837N,Spike_K417N,NSP6_G107del,NSP6_S106del,Spike_E484K,N_T205I,NSP6_F108del,NS3_Q57H,Spike_A701V,NSP2_T85I,Spike_D80A,Spike_N501Y,NSP12_P323L,Spike_A570S,NSP5_K90R,Spike_D614G,Spike_V1104L,Spike_A243del,NS3_S171L,NSP4_S137A)
797	hCoV-19/Mozambique/COV-2301-A1949/2021	EPI_ISL_5822567	2021-04-26	Africa / Mozambique / Maputo Provincia	Human			Female	38	unknown		Original			B.1.351	GH	(Spike_G75V,E_P71L,NSP3_K837N,Spike_K417N,NSP6_S106del,Spike_E484K,Spike_A701V,Spike_N501Y,NS3_G172C,NSP3_A274T,Spike_Q675H,Spike_A243del,Spike_D215G,NSP6_G107del,N_T205I,NSP6_F108del,NSP3_T725I,NS3_Q57H,NSP2_T85I,Spike_D80A,Spike_G1219C,NSP12_P323L,NSP5_K90R,Spike_D614G,NS3_S171L)
798	hCoV-19/Mozambique/COV-2321-A1969/2021	EPI_ISL_5822568	2021-04-30	Africa / Mozambique / Maputo Provincia	Human			Male	43	unknown		Original			B.1.351	GH	(E_P71L,NSP3_K837N,Spike_K417N,NSP6_S106del,Spike_E484K,N_P13S,Spike_A701V,Spike_N501Y,N_N11I,NSP12_G671A,Spike_Q675H,Spike_A243del,Spike_L18F,Spike_D215G,NSP6_G107del,N_T205I,NSP6_F108del,NS3_Q57H,N_A12T,NSP2_T85I,Spike_D80A,NSP12_P323L,NSP5_K90R,Spike_D614G,NS3_S171L)
799	hCoV-19/Mozambique/COV-2083-A1706/2021	EPI_ISL_5822569	2021-06-21	Africa / Mozambique / Tete	Human			Male	71	unknown		Original			AY.6	GK	(N_G215C,N_D63G,N_R203M,NSP12_G671S,Spike_G142D,NS3_S26L,Spike_P681R,Spike_R158del,NSP3_P1228L,NS7a_V82A,NSP2_D511N,NSP3_A488S,Spike_F157del,NSP4_T492I,NSP14_A394V,Spike_T19R,NS7a_T120I,N_D377Y,M_I82T,Spike_D950N,NS7a_I4V,NS7b_T40I,NSP13_P77L,Spike_E156G,NSP3_P1469S,Spike_T478K,NSP6_T77A,NSP12_P323L,Spike_D614G,NSP4_V167L,Spike_L452R,NSP13_E365D)
800	hCoV-19/Mozambique/COV-2086-A1709/2021	EPI_ISL_5822571	2021-06-17	Africa / Mozambique / Tete	Human			Male	19	unknown		Original			AY.6	GK	(N_G215C,N_D63G,N_R203M,NSP12_G671S,Spike_N17B,NS3_S26L,Spike_P681R,Spike_R158del,NSP3_P1228L,NS7a_V82A,NSP2_D511N,NSP3_A488S,Spike_F157del,NSP4_T492I,NSP14_A394V,Spike_T19R,NS7a_T120I,N_D377Y,M_I82T,Spike_D950N,NS7b_T40I,NSP3_P402L,NSP13_P77L,Spike_E156G,NSP3_P1469S,Spike_T478K,NSP6_T77A,NSP12_P323L,Spike_D614G,NSP4_V167L,Spike_L452R,NSP13_E365D)
801	hCoV-19/Mozambique/COV-2088-A1711/2021	EPI_ISL_5822572	2021-06-16	Africa / Mozambique / Tete	Human			Female	18	unknown		Original			AY.6	GK	(N_G215C,N_D63G,N_R203M,NSP12_G671S,NS3_S26L,Spike_P681R,Spike_R158del,NSP3_P1228L,NS7a_V82A,NSP2_D511N,NSP3_A488S,Spike_F157del,NSP4_T492I,NSP14_A394V,Spike_T19R,NS7a_T120I,N_D377Y,M_I82T,Spike_D950N,NS7b_T40I,NSP3_P402L,NSP13_P77L,Spike_E156G,NSP3_P1469S,Spike_T478K,NSP6_T77A,NSP12_P323L,Spike_D614G,NSP4_V167L,Spike_L452R,NSP13_E365D)
802	hCoV-19/Mozambique/COV-2091-A1714/2021	EPI_ISL_5822574	2021-06-21	Africa / Mozambique / Tete	Human			Male	41	unknown		Original			AY.6	GK	(N_G215C,N_D63G,N_R203M,NSP12_G671S,NS3_S26L,Spike_P681R,Spike_R158del,NSP3_P1228L,NS7a_V82A,NSP2_D511N,NSP3_A488S,Spike_F157del,NSP4_T492I,NSP14_A394V,Spike_T19R,NS7a_T120I,N_D377Y,M_I82T,Spike_D950N,NS7b_T40I,NSP13_P77L,Spike_E156G,NSP3_P1469S,Spike_T478K,NSP6_T77A,NSP12_P323L,Spike_D614G,Spike_L452R,NSP4_V167L,NSP13_E365D)
803	hCoV-19/Mozambique/COV-2092-A1715/2021	EPI_ISL_5822575	2021-06-21	Africa / Mozambique / Tete	Human			Male	77	unknown		Original			AY.6	GK	(N_G215C,N_D63G,N_R203M,NSP12_G671S,NS3_S26L,Spike_P681R,Spike_R158del,NSP3_P1228L,NS7a_V82A,NSP2_D511N,NSP3_A488S,Spike_F157del,NSP4_T492I,NSP14_A394V,Spike_T19R,NS7a_T120I,N_D377Y,M_I82T,Spike_D950N,NS7b_T40I,NSP13_P77L,Spike_E156G,NSP3_P1469S,Spike_T478K,NSP6_T77A,NSP12_P323L,Spike_D614G,NSP14_V120A,NSP4_V167L,Spike_L452R,NSP13_E365D)
804	hCoV-19/Mozambique/COV-2093-A1716/2021	EPI_ISL_5822576	2021-06-21	Africa / Mozambique / Tete	Human			Female	28	unknown		Original			AY.6	GK	(N_G215C,N_D63G,N_R203M,NSP12_G671S,NS3_S26L,Spike_P681R,NS7a_A66S,Spike_R158del,NSP3_P1228L,NSP3_T350I,NS7a_V82A,NSP2_D511N,NSP3_A488S,Spike_F157del,NSP4_T492I,NSP14_A394V,Spike_T19R,NS7a_T120I,N_D377Y,M_I82T,Spike_D950N,NS7a_I4V,NS7b_T40I,NSP13_P77L,Spike_E156G,NSP3_P1469S,Spike_T478K,NSP6_T77A,NSP12_P323L,Spike_D614G,NSP4_V167L,Spike_L452R,NSP13_E365D)
805	hCoV-19/Mozambique/COV-2094-A1717/2021	EPI_ISL_5822577	2021-06-17	Africa / Mozambique / Tete	Human			Male	37	unknown		Original			AY.116	GK	(N_G215C,Spike_T95I,N_D63G,N_R203M,NSP12_G671S,NS3_S26L,Spike_P681R,Spike_R158del,NSP3_P1228L,NS7a_V82A,NSP3_A488S,Spike_F157del,NSP4_T492I,NSP14_A394V,Spike_T19R,NS7a_T120I,N_D377Y,M_I82T,Spike_D950N,NS7b_T40I,NSP5_I213V,NSP13_P77L,Spike_E156G,NSP3_P1469S,Spike_T478K,NSP6_T77A,NSP12_P323L,Spike_D614G,Spike_L452R,NSP4_V167L)
806	hCoV-19/Mozambique/COV-2096-A1719/2021	EPI_ISL_5822579	2021-06-21	Africa / Mozambique / Tete	Human			Male	84	unknown		Original			B.1.617.2	GK	(NS7a_L116F,N_D63G,N_R203M,NSP12_G671S,NSP2_P129L,NS3_S26L,NSP14_P46L,Spike_P681R,Spike_R158del,NS7a_V82A,Spike_F157del,Spike_T19R,NS7a_T120I,N_D377Y,M_I82T,NSP6_V149A,Spike_D950N,NSP3_P822L,NSP13_P77L,Spike_E156G,NSP4_A446V,Spike_T478K,NSP12_P323L,NS3_Q57R,Spike_D614G,Spike_L452R,NSP3_P125S)
807	hCoV-19/Mozambique/COV-2097-A1720/2021	EPI_ISL_5822580	2021-06-21	Africa / Mozambique / Tete	Human			Male	25	unknown		Original			AY.6	GK	(N_G215C,N_D63G,N_R203M,NSP12_G671S,NS3_S26L,NSP3_S1682F,Spike_P681R,Spike_R158del,NSP3_P1228L,Spike_D950B,NS7a_V82A,NSP2_D511N,NSP3_A488S,Spike_F157del,NSP4_T492I,NSP14_A394V,Spike_T19R,NS7a_T120I,N_D377Y,M_I82T,NS7b_T40I,NSP13_P77L,Spike_E156G,NSP3_P1469S,Spike_T478K,NSP6_T77A,NSP12_P323L,Spike_D614G,NSP4_V167L,Spike_L452R,NSP13_E365D)
808	hCoV-19/Mozambique/COV-2099-A1722/2021	EPI_ISL_5822581	2021-06-21	Africa / Mozambique / Tete	Human			Male	43	unknown		Original			AY.6	GK	(N_G215C,N_D63G,N_R203M,NSP12_G671S,NS3_S26L,Spike_P681R,Spike_R158del,NSP3_P1228L,NS7a_V82A,NSP2_D511N,NSP3_A488S,Spike_F157del,NSP4_T492I,NSP14_A394V,Spike_T19R,NS7a_T120I,N_D377Y,M_I82T,Spike_D950N,NS7b_T40I,NSP13_P77L,Spike_E156G,NSP3_P1469S,NSP4_F322S,Spike_T478K,NSP6_T77A,NSP12_P323L,Spike_D614G,NSP4_V167L,Spike_L452R,NSP13_E365D)
809	hCoV-19/Mozambique/COV-2100-A1723/2021	EPI_ISL_5822582	2021-06-18	Africa / Mozambique / Tete	Human			Female	32	unknown		Original			AY.6	GK	(NS8_C37F,N_G215C,N_D63G,N_R203M,NSP12_G671S,NSP8_A181V,NS3_S26L,Spike_P681R,Spike_R158del,NSP3_P1228L,NS7a_V82A,NSP2_D511N,NSP3_A488S,Spike_F157del,NSP4_T492I,NSP14_A394V,Spike_T19R,NS7a_T120I,N_D377Y,M_I82T,Spike_D950N,NS7b_T40I,NSP13_P77L,Spike_E156G,NSP3_P1469S,Spike_T478K,NSP6_T77A,NSP12_P323L,Spike_D614G,NSP4_V167L,Spike_L452R,NSP13_E365D)
810	hCoV-19/Mozambique/COV-2133-A1780/2021	EPI_ISL_5822583	2021-06-17	Africa / Mozambique / Gaza	Human			Male	10	unknown		Original			AY.45	GK	(N_G215C,N_D63G,N_R203M,NSP12_G671S,NS3_S26L,Spike_P681R,Spike_R158del,NSP3_P1228L,NS7a_V82A,NSP3_A488S,Spike_F157del,NSP4_T492I,NSP14_A394V,Spike_T19R,NS7a_T120I,N_D377Y,M_I82T,Spike_D950N,NS7b_T40I,NSP13_P77L,Spike_E156G,NSP3_P1469S,Spike_T478K,NSP12_M124I,NSP6_T77A,NSP12_P323L,Spike_D614G,Spike_L452R,NSP4_V167L)
811	hCoV-19/Mozambique/COV-2135-A1782/2021	EPI_ISL_5822584	2021-06-22	Africa / Mozambique / Gaza	Human			Female	34	unknown		Original			AY.6	GK	(N_G215C,N_D63G,N_R203M,NSP12_G671S,NS3_S26L,Spike_P681R,Spike_R158del,NSP3_P1228L,Spike_D950B,NS7a_V82A,NSP2_D511N,NSP3_A488S,Spike_F157del,NSP4_T492I,NSP14_A394V,Spike_T19R,NS7a_T120I,N_D377Y,M_I82T,NS7b_T40I,NSP13_P77L,Spike_E156G,NSP3_P1469S,NSP4_F322S,Spike_T478K,NSP6_T77A,NSP12_P323L,Spike_D614G,NSP4_V167L,Spike_L452R,NSP13_E365D)
812	hCoV-19/Mozambique/COV-2136-A1783/2021	EPI_ISL_5822586	2021-06-17	Africa / Mozambique / Gaza	Human			Male	24	unknown		Original			AY.45	GK	(N_G215C,N_D63G,N_R203M,NSP12_G671S,NS3_S26L,Spike_P681R,Spike_R158del,NSP3_P1228L,NS7a_V82A,NSP3_A488S,Spike_F157del,NSP4_T492I,NSP14_A394V,Spike_T19R,NS7a_T120I,N_D377Y,M_I82T,Spike_D950N,NS7b_T40I,NSP13_P77L,Spike_E156G,NSP3_P1469S,Spike_T478K,NSP12_M124I,NSP6_T77A,NSP12_P323L,Spike_D614G,Spike_L452R,NSP4_V167L)
813	hCoV-19/Mozambique/COV-2138-A1785/2021	EPI_ISL_5822587	2021-06-22	Africa / Mozambique / Gaza	Human			Female	30	unknown		Original			AY.6	GK	(N_G215C,N_D63G,N_R203M,NSP12_G671S,NS3_S26L,Spike_P681R,Spike_R158del,NSP3_P1228L,NS7a_V82A,NSP2_D511N,NSP3_A488S,Spike_F157del,NSP4_T492I,NSP14_A394V,Spike_T19R,NS7a_T120I,N_D377Y,M_I82T,Spike_D950N,NS7b_T40I,NSP13_P77L,Spike_E156G,NSP3_P1469S,NSP4_F322S,Spike_T478K,NSP6_T77A,NSP12_P323L,Spike_D614G,NSP4_V167L,Spike_L452R,NSP13_E365D)
814	hCoV-19/Mozambique/COV-2146-A1793/2021	EPI_ISL_5822588	2021-06-21	Africa / Mozambique / Inhambane	Human			Male	unknown	unknown		Original			AY.45	GK	(N_G215C,N_D63G,N_R203M,NSP12_G671S,NS3_S26L,Spike_P681R,Spike_R158del,NSP3_P1228L,NS7a_V82A,NSP3_A488S,Spike_F157del,NSP4_T492I,NSP14_A394V,Spike_T19R,NS7a_T120I,NS7a_G70D,N_D377Y,M_I82T,Spike_D950N,NS7b_T40I,NSP13_P77L,Spike_E156G,NSP3_P1469S,Spike_T478K,NSP12_M124I,NSP6_T77A,NSP12_P323L,Spike_D614G,Spike_L452R,NSP4_V167L)
815	hCoV-19/Mozambique/COV-2159-A1806/2021	EPI_ISL_5822589	2021-06-17	Africa / Mozambique / Maputo Cidade	Human			Male	21	unknown		Original			AY.122	GK	(N_G215C,N_D63G,N_R203M,NSP12_G671S,NS3_S26L,Spike_P681R,Spike_R158del,NSP3_P1228L,NS7a_V82A,NSP3_A488S,Spike_F157del,NSP4_T492I,NSP14_A394V,Spike_T19R,NS3_D238Y,NS7a_T120I,NSP2_K81N,N_D377Y,M_I82T,Spike_D950N,NS7b_T40I,NSP13_P77L,NSP4_A58V,Spike_E156G,NSP3_P1469S,Spike_T478K,NSP6_T77A,NSP12_P323L,Spike_D614G,NSP4_V167L,Spike_L452R)
816	hCoV-19/Mozambique/COV-2165-A1812/2021	EPI_ISL_5822590	2021-06-21	Africa / Mozambique / Tete	Human			Female	27	unknown		Original			AY.6	GK	(N_G215C,N_D63G,N_R203M,NSP12_G671S,NS3_S26L,Spike_P681R,Spike_R158del,NSP3_P1228L,NS7a_V82A,NSP2_D511N,NSP3_A488S,Spike_F157del,NSP4_T492I,NSP14_A394V,Spike_T19R,NS7a_T120I,N_D377Y,M_I82T,Spike_D950N,NS7a_I4V,NS7b_T40I,NSP13_P77L,Spike_E156G,NSP3_P1469S,Spike_T478K,NSP6_T77A,NSP12_P323L,Spike_D614G,NSP4_V167L,Spike_L452R,NSP13_E365D)
817	hCoV-19/Mozambique/COV-2166-A1813/2021	EPI_ISL_5822591	2021-06-21	Africa / Mozambique / Tete	Human			Female	23	unknown		Original			AY.6	GK	(N_G215C,N_D63G,N_R203M,NSP12_G671S,NS3_S26L,Spike_P681R,Spike_R158del,NSP3_P1228L,NS7a_V82A,NSP2_D511N,NSP3_A488S,Spike_F157del,NSP4_T492I,NSP14_A394V,Spike_T19R,NS7a_T120I,N_D377Y,M_I82T,Spike_D950N,NS7b_T40I,NSP3_P402L,NSP13_P77L,Spike_E156G,NSP3_P1469S,Spike_T478K,NSP6_T77A,NSP12_P323L,Spike_D614G,NSP4_V167L,Spike_L452R,NSP13_E365D)
818	hCoV-19/Mozambique/COV-2167-A1814/2021	EPI_ISL_5822592	2021-06-21	Africa / Mozambique / Tete	Human			Female	unknown	unknown		Original			AY.6	GK	(N_G215C,N_D63G,N_R203M,NSP12_G671S,NS3_S26L,Spike_P681R,Spike_R158del,NSP3_P1228L,NS7a_V82A,NSP2_D511N,NSP3_A488S,Spike_F157del,NSP4_T492I,NSP14_A394V,Spike_T19R,NS7a_T120I,N_D377Y,M_I82T,Spike_D950N,NS7b_T40I,NSP13_P77L,Spike_E156G,NSP3_P1469S,Spike_T478K,NSP6_T77A,NSP12_P323L,Spike_D614G,Spike_L452R,NSP4_V167L,NSP13_E365D)
819	hCoV-19/Mozambique/COV-2171-A1818/2021	EPI_ISL_5822594	2021-06-21	Africa / Mozambique / Tete	Human			Female	27	unknown		Original			AY.6	GK	(N_G215C,N_D63G,N_R203M,NSP12_G671S,NS3_S26L,NSP2_P129S,Spike_P681R,Spike_R158del,NSP3_P1228L,NS7a_V82A,NSP2_D511N,NSP3_A488S,Spike_F157del,NSP4_T492I,NSP14_A394V,Spike_T19R,NS7a_T120I,N_D377Y,M_I82T,Spike_D950N,NS7b_T40I,NSP13_P77L,Spike_E156G,NSP3_P1469S,Spike_T478K,NSP6_T77A,NS8_G66S,NSP12_P323L,Spike_D614G,NSP4_V167L,Spike_L452R,NSP13_E365D)
820	hCoV-19/Mozambique/COV-2178-A1825/2021	EPI_ISL_5822595	2021-06-17	Africa / Mozambique / Tete	Human			Male	60	unknown		Original			AY.6	GK	(N_G215C,N_K373N,N_D63G,N_R203M,NSP12_G671S,NS3_S26L,Spike_P681R,Spike_R158del,NSP3_P1228L,NS7a_V82A,NSP2_D511N,NSP3_A488S,Spike_F157del,NSP4_T492I,NSP14_A394V,Spike_T19R,NS7a_T120I,N_D377Y,M_I82T,Spike_D950N,NS7b_T40I,NSP13_P77L,Spike_E156G,NSP3_P1469S,Spike_T478K,NSP6_T77A,NSP12_P323L,Spike_D614G,Spike_L452R,NSP4_V167L,NSP13_E365D)
821	hCoV-19/Mozambique/COV-2179-A1826/2021	EPI_ISL_5822596	2021-06-21	Africa / Mozambique / Tete	Human			Female	19	unknown		Original			AY.6	GK	(N_G215C,N_D63G,N_R203M,NSP12_G671S,NS3_S26L,Spike_P681R,Spike_R158del,NSP3_P1228L,NS7a_V82A,NSP2_D511N,NSP3_A488S,Spike_F157del,NSP4_T492I,NSP14_A394V,Spike_T19R,NS7a_T120I,N_D377Y,M_I82T,Spike_D950N,NS7b_T40I,NSP3_P402L,NSP13_P77L,Spike_E156G,NSP3_P1469S,Spike_T478K,NSP6_T77A,NSP12_P323L,Spike_D614G,NSP4_V167L,Spike_L452R,NSP13_E365D)
822	hCoV-19/Mozambique/COV-2180-A1827/2021	EPI_ISL_5822597	2021-06-16	Africa / Mozambique / Tete	Human			Female	29	unknown		Original			AY.6	GK	(N_G215C,N_D63G,N_R203M,NSP12_G671S,NS3_S26L,Spike_P681R,Spike_R158del,NSP3_P1228L,NS7a_V82A,NSP2_D511N,NSP3_A488S,Spike_F157del,NSP4_T492I,NSP14_A394V,Spike_T19R,NS7a_T120I,NSP1_E176D,N_D377Y,M_I82T,Spike_D950N,NS7a_I4V,NS7b_T40I,NSP13_P77L,Spike_E156G,NSP3_P1469S,Spike_T478K,NSP6_T77A,NSP12_P323L,Spike_D614G,NSP4_V167L,Spike_L452R,NSP13_E365D)
823	hCoV-19/Mozambique/COV-2181-A1828/2021	EPI_ISL_5822598	2021-06-17	Africa / Mozambique / Tete	Human			Male	35	unknown		Original			AY.6	GK	(N_G215C,N_D63G,N_R203M,NSP12_G671S,NS3_S26L,Spike_P681R,Spike_R158del,NSP3_P1228L,NS7a_V82A,NSP2_D511N,NSP3_A488S,Spike_F157del,NSP4_T492I,NSP14_A394V,Spike_T19R,NS7a_T120I,N_D377Y,M_I82T,Spike_D950N,NS7b_T40I,NSP13_P77L,Spike_E156G,NSP3_P1469S,Spike_T478K,NSP6_T77A,NSP12_P323L,Spike_D614G,Spike_L452R,NSP4_V167L,NSP13_E365D)
824	hCoV-19/Mozambique/COV-2182-A1829/2021	EPI_ISL_5822599	2021-06-14	Africa / Mozambique / Tete	Human			Male	39	unknown		Original			AY.116	GK	(N_G215C,NSP14_T475A,Spike_T95I,N_D63G,N_R203M,NSP12_G671S,NS3_S26L,Spike_P681R,Spike_R158del,NSP3_P1228L,NS7a_V82A,NSP3_A488S,Spike_F157del,NSP4_T492I,NSP14_A394V,Spike_T19R,NS7a_T120I,N_D377Y,M_I82T,Spike_D950N,NS7b_T40I,NSP5_I213V,NSP13_P77L,Spike_E156G,NSP3_P1469S,Spike_T478K,NSP6_T77A,NSP12_P323L,Spike_D614G,Spike_L452R,NSP4_V167L)
825	hCoV-19/Mozambique/COV-2191-A1838/2021	EPI_ISL_5822601	2021-06-16	Africa / Mozambique / Tete	Human			Male	22	unknown		Original			AY.6	GK	(NSP2_A360S,N_G215C,N_D63G,N_R203M,NSP12_G671S,NS3_S26L,Spike_P681R,Spike_R158del,NSP3_P1228L,NS7a_V82A,NSP2_D511N,NSP3_A488S,Spike_F157del,NSP4_T492I,NSP14_A394V,Spike_T19R,NS7a_T120I,N_D377Y,M_I82T,Spike_D950N,NS7b_T40I,NSP4_N115S,NSP13_P77L,Spike_E156G,NSP3_P1469S,Spike_T478K,NSP6_T77A,NSP12_P323L,Spike_D614G,NSP4_V167L,Spike_L452R,NSP13_E365D,Spike_C1235F)
826	hCoV-19/Mozambique/COV-2192-A1839/2021	EPI_ISL_5822602	2021-06-21	Africa / Mozambique / Tete	Human			Female	46	unknown		Original			AY.6	GK	(N_G215C,N_D63G,N_R203M,NSP12_G671S,NS3_S26L,Spike_P681R,Spike_R158del,NSP3_P1228L,NS6_W27L,NS7a_V82A,NSP2_D511N,NSP3_A488S,Spike_F157del,NSP4_T492I,NSP14_A394V,Spike_T19R,NS7a_T120I,NSP1_E176D,N_D377Y,M_I82T,Spike_D950N,NS7a_I4V,NS7b_T40I,NSP13_P77L,Spike_E156G,NSP3_P1469S,Spike_T478K,NSP6_T77A,NSP12_P323L,Spike_D614G,NSP4_V167L,Spike_L452R,NSP13_E365D)
827	hCoV-19/Mozambique/COV-2193-A1840/2021	EPI_ISL_5822603	2021-06-17	Africa / Mozambique / Tete	Human			Female	55	unknown		Original			AY.6	GK	(N_G215C,N_D63G,N_R203M,NSP12_G671S,NS3_S26L,Spike_P681R,Spike_R158del,NSP3_P1228L,NS7a_V82A,NSP2_D511N,NSP3_A488S,Spike_F157del,NSP4_T492I,NSP14_A394V,Spike_T19R,NS7a_T120I,NSP1_E176D,N_D377Y,M_I82T,Spike_D950N,NS7a_I4V,NS7b_T40I,NSP13_P77L,Spike_E156G,NSP3_P1469S,Spike_T478K,NSP6_T77A,NSP12_P323L,Spike_D614G,NSP4_V167L,Spike_L452R,N_T391I,NSP13_E365D)
828	hCoV-19/Mozambique/COV-2197-A1844/2021	EPI_ISL_5822604	2021-06-21	Africa / Mozambique / Tete	Human			Male	31	unknown		Original			B.1.617.2	GK	(NS7a_L116F,N_D63G,N_R203M,NS3_A99T,NSP16_M17I,NSP12_G671S,Spike_A829T,NSP2_P129L,NS3_S26L,Spike_V308L,Spike_P681R,Spike_R158del,NSP3_H1274Y,NS7a_V82A,Spike_F157del,Spike_T19R,NS7a_T120I,Spike_W258L,N_R385K,N_D377Y,M_I82T,NSP6_V149A,Spike_D950N,NSP3_P822L,NSP13_P77L,Spike_E156G,NSP8_K37N,NSP4_A446V,NSP12_M463I,NSP15_H234Y,Spike_T478K,NSP12_P323L,Spike_D614G,Spike_L452R)
829	hCoV-19/Mozambique/COV-2200-A1847/2021	EPI_ISL_5822605	2021-06-21	Africa / Mozambique / Tete	Human			Male	36	unknown		Original			AY.6	GK	(N_G215C,N_D63G,N_R203M,NSP12_G671S,NS3_S26L,Spike_P681R,Spike_R158del,NSP3_P1228L,NS7a_V82A,NSP2_D511N,NSP3_A488S,Spike_F157del,NSP4_T492I,NSP14_A394V,Spike_T19R,NS7a_T120I,N_D377Y,M_I82T,Spike_D950N,NS7a_I4V,NS7b_T40I,NSP13_P77L,Spike_E156G,NSP3_P1469S,Spike_T478K,NSP6_T77A,NSP12_P323L,Spike_D614G,NSP4_V167L,Spike_L452R,NSP13_E365D)
830	hCoV-19/Mozambique/COV-2204-A1851/2021	EPI_ISL_5822606	2021-06-21	Africa / Mozambique / Tete	Human			Male	40	unknown		Original			AY.6	GK	(NSP2_A360S,N_G215C,N_D63G,N_R203M,NSP12_G671S,NS3_S26L,Spike_P681R,NS8_W45L,Spike_R158del,NSP3_P1228L,NS7a_V82A,NSP2_D511N,NSP3_A488S,Spike_F157del,NSP4_T492I,NSP14_A394V,Spike_T19R,NS7a_T120I,N_D377Y,M_I82T,Spike_D950N,NS7b_T40I,NSP13_P77L,Spike_E156G,NSP3_P1469S,Spike_T478K,NSP6_T77A,NSP12_P323L,Spike_D614G,NSP4_V167L,Spike_L452R,NSP13_E365D)
831	hCoV-19/Mozambique/COV-2205-A1852/2021	EPI_ISL_5822607	2021-06-17	Africa / Mozambique / Tete	Human			Female	24	unknown		Original			AY.6	GK	(N_G215C,N_D63G,N_R203M,NSP12_G671S,NS3_S26L,Spike_P681R,Spike_R158del,NSP3_P1228L,NS7a_V82A,NSP2_D511N,NSP3_A488S,Spike_F157del,NSP4_T492I,NSP14_A394V,Spike_T19R,NS7a_T120I,NSP1_E176D,N_D377Y,M_I82T,Spike_D950N,NS7a_I4V,NS7b_T40I,NSP13_P77L,Spike_E156G,NSP3_P1469S,Spike_T478K,NSP6_T77A,NSP12_P323L,Spike_D614G,Spike_V1104L,NSP4_V167L,Spike_L452R,NSP13_E365D)
832	hCoV-19/Mozambique/COV-2207-A1854/2021	EPI_ISL_5822608	2021-06-18	Africa / Mozambique / Tete	Human			Female	32	unknown		Original			AY.6	GK	(N_G215C,N_D63G,N_R203M,NSP12_G671S,NS3_S26L,Spike_P681R,Spike_R158del,NSP3_P1228L,NS7a_V82A,NSP2_D511N,NSP3_A488S,Spike_F157del,NSP4_T492I,NSP14_A394V,Spike_T19R,NS7a_T120I,N_D377Y,M_I82T,Spike_D950N,NS7b_T40I,NSP3_P402L,NSP13_P77L,Spike_E156G,NSP3_P1469S,Spike_T478K,NSP6_T77A,NSP12_P323L,Spike_D614G,NSP4_V167L,Spike_L452R,NSP13_E365D)
833	hCoV-19/Mozambique/COV-2208-A1855/2021	EPI_ISL_5822609	2021-06-21	Africa / Mozambique / Tete	Human			Male	40	unknown		Original			AY.6	GK	(N_G215C,N_D63G,N_R203M,NSP12_G671S,Spike_G142D,NS3_S26L,Spike_P681R,Spike_R158del,NSP3_P1228L,NS7a_V82A,NSP2_D511N,NSP3_A488S,Spike_F157del,NSP4_T492I,NSP14_A394V,Spike_T19R,NS7a_T120I,N_D377Y,NSP3_A1766V,M_I82T,Spike_D950N,NS7b_T40I,NSP13_P77L,Spike_E156G,NS3_S253A,NSP3_P1469S,Spike_T478K,NSP6_T77A,NS8_G66S,NSP12_P323L,Spike_D614G,NSP4_V167L,Spike_L452R,NSP13_E365D)
834	hCoV-19/Mozambique/COV-2209-A1856/2021	EPI_ISL_5822610	2021-06-20	Africa / Mozambique / Tete	Human			Female	10	unknown		Original			AY.6	GK	(N_G215C,N_D63G,N_R203M,NSP12_G671S,NS3_S26L,Spike_P681R,Spike_R158del,NSP3_P1228L,NS3_L83F,NS7a_V82A,NSP2_D511N,NSP3_A488S,Spike_F157del,NSP4_T492I,NSP14_A394V,Spike_T19R,NS7a_T120I,N_D377Y,M_I82T,Spike_D950N,NS7a_I4V,NS7b_T40I,NSP13_P77L,Spike_E156G,NSP3_P1469S,Spike_T478K,NSP6_T77A,NSP12_P323L,NSP4_R400K,Spike_D614G,NSP4_V167L,Spike_L452R,NSP12_V96I,NSP13_E365D)
835	hCoV-19/Mozambique/COV-2212-A1859/2021	EPI_ISL_5822611	2021-06-18	Africa / Mozambique / Tete	Human			Female	8	unknown		Original			AY.6	GK	(N_G215C,N_D63G,N_R203M,NSP12_G671S,NS3_S26L,Spike_P681R,Spike_R158del,NSP3_P1228L,NS3_S92L,NS3_G18V,NS7a_V82A,NSP2_D511N,NSP3_A488S,Spike_F157del,NSP4_T492I,NSP14_A394V,Spike_T19R,NS7a_T120I,N_D377Y,M_I82T,Spike_D950N,NS7b_T40I,NSP13_P77L,Spike_E156G,NSP3_P1469S,Spike_T478K,NSP6_T77A,NS8_G66S,NSP12_P323L,Spike_D614G,NSP4_V167L,Spike_L452R,NSP13_E365D)
836	hCoV-19/Mozambique/COV-2214-A1861/2021	EPI_ISL_5822612	2021-06-21	Africa / Mozambique / Tete	Human			Male	31	unknown		Original			AY.6	GK	(N_G215C,N_D63G,N_R203M,NSP12_G671S,NS3_S26L,Spike_P681R,Spike_R158del,NSP3_P1228L,NS7a_V82A,NSP2_D511N,NSP3_A488S,Spike_F157del,NSP4_T492I,NSP14_A394V,Spike_T19R,NS7a_T120I,N_D377Y,M_I82T,Spike_D950N,NS7b_T40I,NSP13_P77L,Spike_E156G,NSP3_P1469S,Spike_T478K,NSP6_T77A,NSP12_P323L,Spike_D614G,Spike_L452R,NSP4_V167L,NSP13_E365D)
837	hCoV-19/Mozambique/COV-2216-A1863/2021	EPI_ISL_5822613	2021-06-21	Africa / Mozambique / Tete	Human			Male	36	unknown		Original			AY.6	GK	(N_G215C,N_D63G,N_R203M,NSP12_G671S,Spike_G142D,NS3_S26L,Spike_P681R,Spike_R158del,NSP3_P1228L,NS7a_V82A,NSP2_D511N,NSP3_A488S,Spike_F157del,NSP4_T492I,NSP14_A394V,Spike_T19R,NS7a_T120I,N_D377Y,M_I82T,Spike_D950N,NS7b_T40I,NSP3_P402L,NSP13_P77L,Spike_E156G,NSP3_P1469S,Spike_T478K,NSP6_T77A,NSP2_K456N,NSP12_P323L,Spike_D614G,NSP4_V167L,Spike_L452R,NSP13_E365D)
838	hCoV-19/Mozambique/COV-2217-A1864/2021	EPI_ISL_5822614	2021-06-21	Africa / Mozambique / Tete	Human			Male	33	unknown		Original			AY.6	GK	(N_G215C,N_D63G,N_R203M,NSP12_G671S,NS3_S26L,Spike_P681R,Spike_R158del,NSP3_P1228L,NS7a_V82A,NSP2_D511N,NSP3_A488S,Spike_F157del,NSP4_T492I,NSP14_A394V,Spike_T19R,NS7a_T120I,N_D377Y,M_I82T,Spike_D950N,NS7a_I4V,NS7b_T40I,NSP13_P77L,Spike_E156G,NSP3_P1469S,Spike_T478K,NSP6_T77A,NSP12_P323L,Spike_D614G,NSP4_V167L,Spike_L452R,NSP13_E365D)
839	hCoV-19/Mozambique/COV-2218-A1865/2021	EPI_ISL_5822615	2021-06-21	Africa / Mozambique / Tete	Human			Female	72	unknown		Original			AY.6	GK	(N_G215C,N_D63G,N_R203M,NSP12_G671S,NS3_S26L,Spike_P681R,Spike_R158del,NSP3_P1228L,NS7a_V82A,NSP2_D511N,NSP3_A488S,Spike_F157del,NSP4_T492I,NSP14_A394V,Spike_T19R,NS7a_T120I,N_D377Y,M_I82T,Spike_D950N,NS7b_T40I,NSP13_P77L,Spike_E156G,NSP15_V35F,NSP3_P1469S,Spike_T478K,NSP6_T77A,NSP12_P323L,Spike_D614G,NSP4_V167L,Spike_L452R,NSP13_E365D)
840	hCoV-19/Mozambique/COV-2221-A1868/2021	EPI_ISL_5822616	2021-06-21	Africa / Mozambique / Tete	Human			Female	17	unknown		Original			AY.6	GK	(N_G215C,N_D63G,N_R203M,NSP12_G671S,NS3_S26L,Spike_P681R,Spike_R158del,NSP3_P1228L,NS7a_V82A,NSP2_D511N,NSP3_A488S,Spike_F157del,NSP4_T492I,NSP14_A394V,Spike_T19R,NS7a_T120I,N_D377Y,M_I82T,Spike_D950N,NS7b_T40I,NSP13_P77L,Spike_E156G,NSP3_P1469S,Spike_T478K,NSP6_T77A,NS8_G66S,NSP12_P323L,Spike_D614G,Spike_L452R,NSP4_V167L,N_P383L,NSP13_E365D)
841	hCoV-19/Mozambique/COV-2223-A1870/2021	EPI_ISL_5822617	2021-06-21	Africa / Mozambique / Tete	Human			Female	24	unknown		Original			AY.6	GK	(N_G215C,N_D63G,N_R203M,NSP12_G671S,NS3_S26L,Spike_P681R,Spike_R158del,NSP3_P1228L,NS3_L83F,NS7a_V82A,NSP2_D511N,NSP3_A488S,Spike_F157del,NSP4_T492I,NSP14_A394V,Spike_T19R,NS7a_T120I,N_D377Y,M_I82T,Spike_D950N,NS7a_I4V,NS7b_T40I,NSP13_P77L,Spike_E156G,NSP3_P1469S,Spike_T478K,NSP6_T77A,NSP12_P323L,Spike_D614G,NSP4_V167L,Spike_L452R,NSP13_E365D)
842	hCoV-19/Mozambique/COV-2224-A1871/2021	EPI_ISL_5822618	2021-06-21	Africa / Mozambique / Tete	Human			Female	23	unknown		Original			AY.6	GK	(N_G215C,N_D63G,N_R203M,NSP12_G671S,NS3_S26L,Spike_P681R,Spike_R158del,NSP3_P1228L,NS7a_V82A,NSP2_D511N,NSP3_A488S,Spike_F157del,NSP4_T492I,NSP14_A394V,Spike_T19R,NS7a_T120I,N_D377Y,M_I82T,Spike_D950N,NS7b_T40I,NSP13_P77L,Spike_E156G,NSP3_P1469S,Spike_T478K,NSP6_T77A,NS8_G66S,NSP12_P323L,Spike_D614G,Spike_L452R,NSP4_V167L,NSP13_E365D)
843	hCoV-19/Mozambique/COV-2226-A1873/2021	EPI_ISL_5822619	2021-06-21	Africa / Mozambique / Tete	Human			Male	25	unknown		Original			AY.6	GK	(N_G215C,N_D63G,N_R203M,NSP12_G671S,Spike_G142D,NS3_S26L,Spike_P681R,Spike_R158del,NSP3_P1228L,NS7a_V82A,NSP2_D511N,NSP3_A488S,Spike_F157del,NSP4_T492I,NSP14_A394V,Spike_T19R,NS7a_T120I,N_D377Y,M_I82T,Spike_D950N,NS7b_T40I,NSP13_P77L,Spike_E156G,Spike_T478K,NSP6_T77A,NS8_G66S,NSP12_P323L,Spike_D614G,Spike_L452R,NSP4_V167L,NSP13_E365D)
844	hCoV-19/Mozambique/COV-2227-A1874/2021	EPI_ISL_5822620	2021-06-21	Africa / Mozambique / Tete	Human			Female	34	unknown		Original			AY.6	GK	(N_G215C,N_D63G,N_R203M,NSP12_G671S,N_H300Y,NS3_S26L,Spike_P681R,Spike_R158del,NSP3_P1228L,NS7a_V82A,NSP2_D511N,NSP3_A488S,Spike_F157del,NSP4_T492I,NSP14_A394V,Spike_T19R,NS7a_T120I,N_D377Y,M_I82T,Spike_D950N,NS7b_T40I,NSP13_P77L,Spike_E156G,NSP3_P1469S,Spike_T478K,NSP6_T77A,NSP12_P323L,Spike_D614G,Spike_L452R,NSP4_V167L,NSP13_E365D)
845	hCoV-19/Mozambique/COV-2228-A1876/2021	EPI_ISL_5822621	2021-06-21	Africa / Mozambique / Tete	Human			Male	4 months	unknown		Original			AY.6	GK	(N_G215C,N_D63G,N_R203M,NSP12_G671S,NS3_S26L,Spike_P681R,Spike_R158del,NSP3_P1228L,NS7a_V82A,NSP2_D511N,NSP3_A488S,Spike_F157del,NSP4_T492I,NSP14_A394V,Spike_T19R,NS7a_T120I,N_D377Y,M_I82T,Spike_D950N,NS7b_T40I,NSP13_P77L,Spike_E156G,NSP3_P1469S,NSP4_F322S,Spike_T478K,NSP6_T77A,NSP12_P323L,Spike_D614G,NSP4_V167L,Spike_L452R,NSP13_E365D)
846	hCoV-19/Mozambique/COV-2230-A1878/2021	EPI_ISL_5822623	2021-06-21	Africa / Mozambique / Tete	Human			Female	18	unknown		Original			AY.6	GK	(N_G215C,N_D63G,N_R203M,NSP12_G671S,NS3_S26L,Spike_P681R,Spike_R158del,NSP3_P1228L,NS7a_V82A,NSP2_D511N,NSP3_A488S,Spike_F157del,NSP4_T492I,NSP14_A394V,Spike_T19R,NS7a_T120I,NS7a_L77S,N_D377Y,M_I82T,Spike_D950N,NS7b_T40I,NSP3_P402L,NSP13_P77L,Spike_E156G,NSP3_P1469S,Spike_T478K,NSP6_T77A,NSP12_P323L,Spike_D614G,NSP4_V167L,Spike_L452R,NSP13_E365D)
847	hCoV-19/Mozambique/COV-2231-A1879/2021	EPI_ISL_5822624	2021-06-18	Africa / Mozambique / Tete	Human			Male	42	unknown		Original			AY.6	GK	(N_G215C,N_D63G,N_R203M,NSP12_G671S,Spike_G142D,NSP3_V477F,NS3_S26L,Spike_P681R,Spike_R158del,NSP3_P1228L,NS7a_V82A,NSP2_D511N,NSP3_A488S,Spike_F157del,NSP4_T492I,NSP14_A394V,Spike_T19R,NS7a_T120I,N_D377Y,M_I82T,Spike_D950N,NS7a_I4V,NS7b_T40I,NSP13_P77L,Spike_E156G,NSP3_P1469S,Spike_T478K,NSP6_T77A,NSP2_T139I,NSP12_P323L,Spike_D614G,NSP4_V167L,Spike_L452R,NSP13_E365D)
848	hCoV-19/Mozambique/COV-2232-A1880/2021	EPI_ISL_5822625	2021-06-21	Africa / Mozambique / Tete	Human			Female	30	unknown		Original			AY.6	O	(N_G215C,N_D63G,N_R203M,NSP12_G671S,NS3_S26L,Spike_P681R,Spike_R158del,NSP3_P1228L,NS7a_V82A,NSP2_D511N,NSP3_A488S,Spike_F157del,NSP4_T492I,NSP14_A394V,Spike_T19R,NS7a_T120I,N_D377Y,M_I82T,Spike_D950N,NS7a_I4V,NS7b_T40I,NSP13_P77L,Spike_E156G,NSP3_P1469S,Spike_T478K,NSP6_T77A,NSP12_P323L,Spike_D614G,NSP4_V167L,Spike_L452R,NSP13_E365D)
849	hCoV-19/Mozambique/COV-2233-A1881/2021	EPI_ISL_5822626	2021-06-17	Africa / Mozambique / Tete	Human			Female	16	unknown		Original			AY.6	GK	(N_G215C,N_D63G,N_R203M,NSP12_G671S,N_H300Y,NS3_S26L,Spike_P681R,Spike_R158del,NSP3_P1228L,NS7a_V82A,NSP2_D511N,NSP3_A488S,Spike_F157del,NSP4_T492I,NSP14_A394V,Spike_T19R,NS7a_T120I,N_D377Y,M_I82T,Spike_D950N,NS7b_T40I,NSP13_P77L,Spike_E156G,NSP3_P1469S,Spike_T478K,NSP6_T77A,NS8_G66S,NSP12_P323L,Spike_D614G,Spike_L452R,NSP4_V167L,NSP13_E365D)
850	hCoV-19/Mozambique/COV-2234-A1882/2021	EPI_ISL_5822627	2021-06-21	Africa / Mozambique / Tete	Human			Male	41	unknown		Original			B.1.617.2	GK	(NS7a_L116F,N_D63G,N_R203M,NS3_A99T,NSP16_M17I,NSP12_G671S,Spike_A829T,NSP2_P129L,NS3_S26L,Spike_V308L,Spike_P681R,Spike_R158del,NSP3_H1274Y,NS7a_V82A,Spike_F157del,Spike_T19R,NS7a_T120I,Spike_W258L,N_R385K,N_D377Y,M_I82T,NSP6_V149A,Spike_D950N,NSP3_P822L,NSP13_P77L,Spike_E156G,NSP8_K37N,NSP4_A446V,NSP12_M463I,NSP15_H234Y,Spike_T478K,NSP12_P323L,Spike_D614G,Spike_L452R)
[truncated: 292 more rows]
