# Supplementary material for: Genomic epidemiology of SARS-CoV-2 during the first four waves in Mozambique
Source: PLOS Glob Public Health. 2023 Mar 6;3(3):e0001593. doi: 10.1371/journal.pgph.0001593 (PMC10021167; doi:10.1371/journal.pgph.0001593)
Supplement: S3 Table — (XLSX) [file pgph.0001593.s004.xlsx]

## Sheet: Sheet1
S3 Table: List of the 12 SARS-CoV-2 C1.1 lineage whole-genome assemblies and amino acid changes generated during this study.
Assembly name (GISAID)	GISAID accession number	Collection date	Submission date	Country	Province	Amino acid substitutions1,2
hCoV-19/Mozambique/INS-K007921/2020	EPI_ISL_887490	2020-12-27	2021-01-28	Mozambique	Maputo	NSP15_A81V,Spike_S477N,NSP5_G15S,N_R203K,NSP3_T428I,N_G204R,N_Q384H,NSP12_P323L,NSP5_K90R,Spike_D614G,NS8_R52K,NSP14_V125F
hCoV-19/Mozambique/INS-K007935/2020	EPI_ISL_887496	2020-12-23	2021-01-28	Mozambique	Maputo	Spike_M1237I,Spike_S689R,Spike_S477N,NSP5_G15S,N_R203K,NS3_L86F,NSP3_T428I,Spike_A688S,N_G204R,NSP3_N1383Y,N_Q384H,NSP3_L1244F,NSP12_P323L,NSP5_K90R,NSP13_T413I,Spike_D614G,NS8_R52K,NS8_P93L
hCoV-19/Mozambique/INS-K007883/2020	EPI_ISL_887438	2020-11-25	2021-01-28	Mozambique	Maputo	Spike_D215G,NSP4_S34F,Spike_S477N,Spike_L244del,NSP6_G107del,NSP6_S106del,N_R203K,NSP3_T428I,NSP6_F108del,Spike_L242del,N_G204R,N_Q384H,NSP12_P323L,NSP5_K90R,Spike_D614G,NS8_R52K,Spike_A243del,Spike_Q677H,Spike_D198H,NSP16_T151I
hCoV-19/Mozambique/INS-K007920/2020	EPI_ISL_887489	2020-12-27	2021-01-28	Mozambique	Maputo	Spike_P1263L,Spike_S477N,NSP5_G15S,N_R203K,NSP3_T428I,N_G204R,N_Q384H,NSP3_L1244F,NSP12_P323L,NSP13_T413I,Spike_D614G,NS8_R52K
hCoV-19/Mozambique/INS-K007910/2020	EPI_ISL_887482	2020-12-26	2021-01-28	Mozambique	Maputo	Spike_M1237I,Spike_S689R,Spike_S477N,NSP5_G15S,N_R203K,NS3_L86F,NSP3_T428I,Spike_A688S,N_G204R,N_Q384H,NSP3_L1244F,NSP12_P323L,NSP5_K90R,NSP13_T413I,Spike_D614G,NS8_R52K,NS8_P93L
hCoV-19/Mozambique/INS-K007892/2020	EPI_ISL_887466	2020-12-03	2021-01-28	Mozambique	Maputo	Spike_C1236S,NSP12_P21S,Spike_S477N,NSP5_G15S,N_R203K,NSP3_T428I,NSP12_A185V,N_G204R,N_Q384H,NSP12_P323L,NSP5_K90R,Spike_D614G,NS8_R52K
hCoV-19/Mozambique/INS-K008137/2021	EPI_ISL_964945	2021-01-15	2021-02-10	Mozambique	Inhambane	Spike_M1237I,Spike_S689R,Spike_S477N,NSP5_G15S,N_R203K,NS3_L86F,NSP3_T428I,Spike_A688S,N_G204R,N_Q384H,NSP3_L1244F,NSP12_P323L,NSP13_T413I,Spike_D614G,NS8_R52K,NS8_P93L
hCoV-19/Mozambique/INS-K008142/2021	EPI_ISL_964946	2021-01-15	2021-02-10	Mozambique	Inhambane	Spike_M1237I,Spike_S689R,Spike_S477N,NSP5_G15S,N_R203K,NS3_L86F,NSP3_T428I,Spike_A688S,N_G204R,N_Q384H,NSP3_L1244F,NSP12_P323L,NSP13_T413I,Spike_D614G,NS8_R52K,NS8_P93L
hCoV-19/Mozambique/INS-K008135/2021	EPI_ISL_964943	2021-01-15	2021-02-10	Mozambique	Inhambane	Spike_M1237I,Spike_S689R,Spike_S477N,NSP5_G15S,N_R203K,NS3_L86F,NSP3_T428I,Spike_A688S,N_G204R,N_Q384H,NSP3_L1244F,NSP12_P323L,NSP13_T413I,Spike_D614G,NS8_R52K,NS8_P93L
hCoV-19/Mozambique/INS-K008136/2021	EPI_ISL_964944	2021-01-15	2021-02-10	Mozambique	Inhambane	NSP12_S434P,Spike_M1237I,Spike_S689R,Spike_S477N,NSP5_G15S,N_R203K,NS3_L86F,NSP3_T428I,Spike_A688S,N_G204R,N_Q384H,NSP3_L1244F,NSP12_P323L,NSP13_T413I,Spike_D614G,NS8_R52K,NS8_P93L
hCoV-19/Mozambique/INS-K008144/2021	EPI_ISL_964947	2021-01-15	2021-02-10	Mozambique	Inhambane	Spike_M1237I,Spike_S689R,Spike_S477N,NSP5_G15S,N_R203K,NS3_L86F,NSP3_T428I,Spike_A688S,N_G204R,N_Q384H,NSP3_L1244F,NSP12_P323L,NSP13_T413I,Spike_D614G,NS8_R52K,NS8_P93L
hCoV-19/Mozambique/INS-K007889/2020	EPI_ISL_887464	2020-11-25	2021-01-28	Mozambique	Maputo	NSP4_S34F,NSP15_I235V,Spike_S477N,NSP5_G15S,NSP2_E612K,N_R203K,NSP3_T428I,N_G204R,N_Q384H,NSP12_P323L,NSP5_K90R,Spike_D614G,NS8_R52K
1List of nonsynonomous substitutions in comparison to the original Wuhan-1 reference strain.
2The following abreviations were used in this table: non-structural proteins (NSP), envelope protein (E), and membrane protein (M) and the nucleocapsid protein (N).
